# Supplementary material for: Genome-Wide Profiling of Diadegma semiclausum Ichnovirus Integration in Parasitized Plutella xylostella Hemocytes Identifies Host Integration Motifs and Insertion Sites
Source: Front Microbiol. 2021 Jan 15;11:608346. doi: 10.3389/fmicb.2020.608346 (PMC7843510; doi:10.3389/fmicb.2020.608346)
Supplement: Supplementary file 1 [file Data_Sheet_1.XLSX]

## Sheet: Sheet1
Supplementary data 1 The sequences of the chimeric reads
Libraries	Reads ID	sequence	DsIV											P. xylostella
			DsIV ID	identity	length	mismatch	gap	start	end	DsIV_start	DsIV_end	e-value	score	PX_ID	identity	length	mismatch	gap	start	end	PX_start	PX_end	e-value	score
DS-P-H-2-2	A00541:14:H77GGDSXX:1:2130:19144:7373	GACCTACTGCCACCAGTTGACTTATTTCTGATGCGAAATTTAATCTATTTATCTCTTACAAACATTCCAGGCTACTACAAAGAGTACTCCCCTACCTGCACCCCATCAATCGTGACTGAGTTCGCGGCGGCGGCCTTCCGCTTCGGGCAG	DsIV_2	92.31	26	1	1	4	28	268	293	0.0003	36.2	scaffold_260	91.53	118	10	0	29	146	371562	371679	3e-39	163
DS-P-H-1-1	A00545:16:HFNGHDSXX:4:2632:4399:18568	GTTAGGAGCAACTCAACGTTCAGCAGCCTTGAGAAGCGTTGAGCAAACGTTAGTTTGGACACCCTCTAACGCTTTGCATTGATTAGCGTACTCGCAAAACTCAACCTTGTTAGGTGGGCAGCGTTAACTCAACGCTCGCGTTACATTGCT	DsIV_2	98.32	119	2	0	1	119	2631	2749	2e-56	209	scaffold_447	100	33	0	0	118	150	132052	132084	1e-08	62.1
DS-P-H-1-2	A00545:16:HFNGHDSXX:4:2124:15528:20713	TAGAAATAGTTGGGTGTGTACAGCATACTCTCGCTCGCTGTAATGAAGATTGATAGGCCCAACTTGTGTGCATATACTTTTGTTCTTGGATCCCTTGCAGAACTTACGGAACTCAGTCTCGATGGCTTTCGGGTCTTTCTTCACGTCATC	DsIV_2	98.85	87	1	0	1	87	2849	2935	2e-40	156	scaffold_523	98.59	71	1	0	80	150	183165	183095	4e-28	126
DS-P-H-1-2	A00545:16:HFNGHDSXX:4:2454:31675:10755	TAGAAATAGTTGGGTGTGTACAGCATACTCTCGCTCGCTGTAATGAAGATTGATAGGCCCAACTTGTGTGCATATACTTTTGTTCTTGGATCCCTTGCAGAACTTACGGAACTCAGTCTCGATGGCTTTCGGGTCTTTCTTCACGTCATC	DsIV_2	98.85	87	1	0	1	87	2849	2935	2e-40	156	scaffold_523	98.59	71	1	0	80	150	183165	183095	4e-28	126
DS-P-H-1-1	A00545:16:HFNGHDSXX:4:2124:15528:20713	AAAACTGTAGAGAAATTCGCAGCCACGTTATCTGATGACGTGAAGAAAGACCCGAAAGCCATCGAGACTGAGTTCCGTAAGTTCTGCAAGGGATCCAAGAACAAAAGTATATGCACACAAGTTGGGCCTATCAATCTTCATTACAGCGAG	DsIV_2	98.15	54	1	0	97	150	2935	2882	5e-22	95.3	scaffold_523	99.04	104	1	0	1	104	183062	183165	2e-46	187
DS-P-H-1-1	A00545:16:HFNGHDSXX:4:2454:31675:10755	AAAACTGTAGAGAAATTCGCAGCCACGTTATCTGATGACGTGAAGAAAGACCCGAAAGCCATCGAGACTGAGTTCCGTAAGTTCTGCAAGGGATCCAAGAACAAAAGTATATGCACACAAGTTGGGCCTATCAATCTTCATTACAGCGAG	DsIV_2	98.15	54	1	0	97	150	2935	2882	5e-22	95.3	scaffold_523	99.04	104	1	0	1	104	183062	183165	2e-46	187
DS-P-H-1-2	A00545:16:HFNGHDSXX:4:2373:11306:22013	CATTATTAATCAGAATAATTACTCTGCATATAAACGATTGCCACGTACCGCACGACACTAAAACATAATGAGAAGTAACTAAGTTGCGACCGGTTGCGATGAGGCGTGACTTAGATATGCAAATGACCATGCGCTGTGCTCACCTGGCAC	DsIV_2	98.48	66	1	0	85	150	3274	3339	1e-28	117	scaffold_436	97.62	84	2	0	3	86	206097	206014	1e-33	145
DS-P-H-1-2	A00545:16:HFNGHDSXX:4:2242:13883:15483	ACACGGATGTTCTGGACTAAAAGTATTGCACAACTTTCCTTATAAATCGTTTATGACCGATGACAGACTCCCCACTGTTGAGGAGTTCCCTTGACTGCCTTCCGTTTCCATCATCAGATCAGCTCAAGGTCACCATCATATTTTTTTGTT	DsIV_2	98.73	79	1	0	1	79	3597	3675	7e-36	141	scaffold_471	100	77	0	0	74	150	522	598	4e-33	143
DS-P-H-2-2	A00541:14:H77GGDSXX:1:1518:1985:15608	TTTATATCAAGTTTAAAAATGCATTTTATACTAATTTATTTTGGCAGCAAAATGATTCACGATGACACGTTGTTAACTGTGACTTTATGCCATCCCTAAGTAGGTAATAAATAGGGCATTACACATTAGTTGGAGGTTGAAAGAAACAAA	DsIV_3	92.31	26	1	1	3	28	941	965	0.0003	36.2	scaffold_131	94.49	127	6	1	25	150	629853	629727	1e-48	195
DS-P-H-1-2	A00545:16:HFNGHDSXX:4:1611:10185:22388	ACCACTGCGCCCACTAAGTAGACAATGAGAGGTTCCAACTTGGCTAAATGTTAAGTTACGCTAATTTAATTATCGCTAAACATATACAAAGGGATGGGCTAGTGACAAACGCGAAGAGAAGTAATTTATGAGCAATGCACCTCTGCCTAC	DsIV_3	98.5	133	2	0	1	133	1805	1673	3e-64	235	scaffold_9	96.43	28	0	1	124	150	1418400	1418427	0.001	45.4
DS-P-H-1-2	A00545:16:HFNGHDSXX:4:2633:21377:18693	ATACGAACCGAGATTTGAGGAGCGGACCTGACAAGTGCAGCAAAAGATCTAACGTTAAGAACTGAACTGATCGTTAAGCTCAACAAAAAGTTTATCAAAAAGTTTCCTGATACAATTACATATACAACTTATATTGAATTGTAGGAATGG	DsIV_3	100	83	0	0	1	83	2652	2570	9e-40	154	scaffold_471	100	77	0	0	74	150	241644	241720	4e-33	143
DS-P-H-2-2	A00541:14:H77GGDSXX:1:2638:2202:1986	GATGATCAATGACTTCTTTGAACGTTATTTCGTTATCCCTCGGCAATAAAATATGAGTGATTCTTATCATACAACCGCATCTTTGTTTCGAACTGTAATATCATATGACATTAGTTTTATGTCTTTAAGTTTTAGAGTTTTATGAATAAT	DsIV_4	98.48	132	2	0	1	132	569	700	1e-63	233	scaffold_171	90.62	32	3	0	110	141	290793	290762	0.004	43.6
DS-P-H-2-2	A00541:14:H77GGDSXX:1:2469:30626:37059	TACGCCAGAGTCCGCAGCCCCCATGGGTTAAATTTTTCAATGCAGTAACTAATTTTGTCAGCCATCGGCGTGTGTATGAGCCACATCGCGGGTATACCAAATATTTCTCCACTTGCTGCTGCAGACTATTCAGTGCTGTTGTGATGAACT	DsIV_4	97.35	113	3	0	1	113	1216	1104	2e-51	193	scaffold_466	97.78	45	1	0	106	150	202413	202457	1e-13	78.7
DS-P-H-2-2	A00541:14:H77GGDSXX:1:2470:30861:1204	TACGCCAGAGTCCGCAGCCCCCATGGGTTAAATTTTTCAATGCAGTAACTAATTTTGTCAGCCATCGGCGTGTGTATGAGCCACATCGCGGGTATACCAAATATTTCTCCACTTGCTGCTGCAGACAATTCAGAGCTGTTGTGATGAACT	DsIV_4	97.35	113	3	0	1	113	1216	1104	2e-51	193	scaffold_466	93.33	45	3	0	106	150	202413	202457	2e-10	67.6
DS-P-H-3-2	A00541:14:H77GGDSXX:1:2614:9534:36573	AGGCAGCGACTTGCCGCACGTCAGCGTGGAGCTTCACAAAAGCTAACGCGATGCCACAACGATTTACTTTTATCAAGAATGCATAGAACTCTACAAACAAAACTGAAATATCATTGCAACCCGCACAACAGTCTATTTTAAGACAAACAA	DsIV_4	98.04	102	2	0	1	102	1478	1377	5e-47	178	scaffold_323	100	58	0	0	93	150	83437	83380	1e-22	108
DS-P-H-1-2	A00544:18:H77FKDSXX:3:1621:15185:7247	CATTCACTCGATATCATCTGCCTTGCCAAGCTCCTGCCATCGTAACCGGCGCTTGAATGCATCCCATCGATATACAGTCTTTTGAAACGCCATCAATGATGCTTCAAGCGGAGTCGTGGTTGGTGATCAGTATGCACGGGGAGTTGAGTC	DsIV_4	94.5	109	6	0	1	109	1529	1637	3e-44	169	scaffold_36	100	42	0	0	107	148	377393	377434	1e-13	78.7
DS-P-H-3-1	A00541:14:H77GGDSXX:1:2170:28637:24690	TCTAACCCCGGTTCTCAGCGTATGTTGCGGGCGATGAGAACAGTTCGCCTGTCCAGAGTCATTAGACCAACATCCCATAAACAATAATAAAAGGATTTACTCACAACAAAAGAAGCCTTAAATTGATTTCACCGCATAAAACTTGATATT	DsIV_4	100	78	0	0	1	78	2317	2240	5e-37	145	scaffold_14	98.65	74	1	0	77	150	1877850	1877923	8e-30	132
DS-P-H-3-1	A00541:14:H77GGDSXX:1:2170:30409:19617	TCTAACCCCGGTTCTCAGCGTATGTTGCGGGCGATGAGAACAGTTCGCCTGTCCAGAGTCATTAGACCAACATCCCATAAACAATAATAAAAGGATTTACTCACAACAAAAGAAGCCTTAAATTGATTTCACCGCATAAAACTTGATATT	DsIV_4	100	78	0	0	1	78	2317	2240	5e-37	145	scaffold_14	98.65	74	1	0	77	150	1877850	1877923	8e-30	132
DS-P-H-3-1	A00541:14:H77GGDSXX:1:2524:6876:11522	TCTAACCCCGGTTCTCAGCGTATGTTGCGGGCGATGAGAACAGTTCGCCTGTCCAGAGTCATTAGACCAACATCCCATAAACAATAATAAAAGGATTTACTCACAACAAAAGAAGCCTTAAATTGATTTCACCGCATAAAACTTGATATT	DsIV_4	100	78	0	0	1	78	2317	2240	5e-37	145	scaffold_14	98.65	74	1	0	77	150	1877850	1877923	8e-30	132
DS-P-H-2-2	A00541:14:H77GGDSXX:1:2125:5828:34507	TTGCCTACAGTACCTTTCGAAGAATAGGATAATATAATAGTGTAATCAAATCTAATAAATCCTTTAGTTTGTGCATATTACATGAATGCACTTTGTTCCATCACACCAGTGGCGGAAAAAACTGGTAAGTTGGTTGTCAACAAATGAGAT	DsIV_4	96.2	79	3	0	69	147	2509	2587	1e-32	130	scaffold_7	94.94	79	4	0	1	79	1678927	1678849	1e-27	124
DS-P-H-2-1	A00541:14:H77GGDSXX:1:1175:25907:9189	TTGCCTACAGTACCTTTCGAAGAATAGGATAATATAATAGTGTAATCAAATCTAATAAATCCTTTAGTTTGTGCTTATTACATGAATGCACTTTGTTCCATCACACCAGTGGCGGAAAAAACTGGTAAGTTGGTTGTAAACAAATGAAAT	DsIV_4	96.34	82	3	0	69	150	2509	2590	3e-34	135	scaffold_7	96.2	79	3	0	1	79	1678927	1678849	3e-29	130
DS-P-H-2-1	A00541:14:H77GGDSXX:1:1175:26042:8985	TTGCCTACAGTACCTTTCGAAGAATAGGATAATATAATAGTGTAATCAAATCTAATAAATCCTTTAGTTTGTGCTTATTACATGAATGCACTTTGTTCCATCACACCAGTGGCGGAAAAAACTGGTAAGTTGGTTGTAAACACATGAAAT	DsIV_4	95.12	82	4	0	69	150	2509	2590	1e-32	130	scaffold_7	96.2	79	3	0	1	79	1678927	1678849	3e-29	130
DS-P-H-2-1	A00541:14:H77GGDSXX:1:1456:12798:23657	TTGCCTACAGTACCTTTCGAAGAATAGGATAATATAATAGTGTAATCAAATCTAATAAATCCTTTAGTTTGTGCTTATTACATGAATGCACTTTGTTCCATCACACCAGTGGCGGAAAAAACTGGTAAGTTGGTTGTAAACAAATGAAAT	DsIV_4	96.34	82	3	0	69	150	2509	2590	3e-34	135	scaffold_7	96.2	79	3	0	1	79	1678927	1678849	3e-29	130
DS-P-H-1-2	A00545:16:HFNGHDSXX:4:2521:7600:5854	GACAACCGATCATGGCATTTGGGGTACCCCCTGCCCGTTTACTTAGCGACTTGTGTTCAGAACTTCTATTTCTTAAGGTGGCTTCTTTTTCAATGCGTATAACCACGTATAACTTATTATGCACCGTAGTCCAGTGAAATAAGGCGCATA	DsIV_5	100	76	0	0	1	76	1569	1494	7e-36	141	scaffold_1670	100	77	0	0	74	150	1051	1127	4e-33	143
DS-P-H-1-1	A00544:18:H77FKDSXX:3:1366:1669:6856	CCTCTAACATTCGATGCGAACGCGTCGTAGACGCGGGAGAAAAGAATCCTCTCGCTAGCTTCATGTCTTCCTTGAGGTCCGATGCATTTTGAATGGACTTGACGCAGTGGCAGCATACTTTTGAGTTCCCCCAGGCGACCAGGCACTCCT	DsIV_5	99.26	135	0	1	1	135	1589	1722	2e-66	243	scaffold_917	93.55	31	1	1	121	150	551	581	0.001	45.4
DS-P-H-3-2	A00541:14:H77GGDSXX:1:2274:6153:12680	GGTGCTTGCAACGCGCTTCATATTGCCCTGTTCTACCTCGCTAGTGAAGATTATTCTACATCGTATTACTATTGGACATTTTTGTGTAAATTAAACGCAAATACAATGTCTTTATTGTTTTATATAAATATATTGACTTGGTCATCACCC	DsIV_5	100	111	0	0	1	111	2284	2174	2e-55	206	scaffold_16	95.24	42	2	0	109	150	1206662	1206621	2e-10	67.6
DS-P-H-1-2	A00545:16:HFNGHDSXX:4:1556:16043:15123	AAGGTGGAAAATGTGGCTCGTGACGTCACTGCTTCGATGATAGTTGATGCTGATTTATTCATACGATTATCCGCTCTACTGCCTTCAATGTCACAATAAATTTCTAACATAAATGATACAAACAATCAGCAAAAGGTTCTGTGGATACGT	DsIV_5	99.04	104	1	0	1	104	2406	2509	9e-50	187	scaffold_384	98.15	54	1	0	95	148	247522	247575	1e-18	95.3
DS-P-H-1-1	A00545:16:HFNGHDSXX:4:2372:29116:34162	CACCGACCGAACGGCAACTGTTATGCTGAACCCAACAGGCGCTGGCCTGGTCCCAGCAAACTTCCATTCGCGGCATTAATTTTTAAAATTTGACAATTAATTATAGTAATAATCTAATAACATTACATCAGGGTTATAAACAATCAATCT	DsIV_5	100	72	0	0	1	72	3015	2944	1e-33	134	scaffold_483	100	77	0	0	74	150	97725	97649	4e-33	143
DS-P-H-2-1	A00541:14:H77GGDSXX:1:2166:20338:21590	TATAAGACTCCGCAGTTCGTTACCCCATGACCCGACCTACCCCACTCGCCTTTATTTGTGTCTACCATTTATGAGTGATCATTATTTCGCACTCTATGTGATTATTTACATGGTATATTTATTTCCATTCCAGCCCGGATGCGCTCAACA	DsIV_5	100	107	0	0	1	107	3410	3304	4e-53	198	scaffold_612	100	49	0	0	102	150	101552	101600	1e-17	91.6
DS-P-H-1-2	A00545:16:HFNGHDSXX:4:1203:18846:20040	GTTGCCTCAACAAAGTGGAGCAGACAAACATCGATGTGATGGACACGGGTCGCGAGCAGCCTGTCGCTAGTAGCTGTAGCTAACTGGAGCACCCTGTAGCTAGCCGAAGCACCCGAAGTAGACTCGTCACGGAATAATTTAACTGTTTGA	DsIV_5	100	37	0	0	114	150	1	37	3e-14	69.4	scaffold_402	96.49	114	4	0	1	114	443701	443814	5e-47	189
DS-P-H-2-2	A00541:14:H77GGDSXX:1:1651:7482:6089	ATTGCCATTTTACGGGCACATCCAAGACCCGAGAACAAATATCTGTGTTTAAACAAATATCTGCCCCAGCCGGGAATCGAACCCGGGACCATCAGCTCGGAGAGATGGTACCTCGACAATTACAACGGCAAGCACGACTATTAGGTTTTA	DsIV_5	100	57	0	0	94	150	1058	1002	3e-25	106	scaffold_349	100	98	0	0	1	98	178987	179084	8e-45	182
DS-P-H-2-2	A00541:14:H77GGDSXX:1:1651:7726:6480	ATTGCCATTTTACGGGCACATCCAAGACCCGAGAACAAATATCTGTGTTTAAACAAATATCTGCCCCAGCCGGGAATCGAACCCGGGACCATCAGCTCGGAGAGATGGTACCTCGACAATTACAACGGCAAGCACGACTATTAGGTTTTA	DsIV_5	100	57	0	0	94	150	1058	1002	3e-25	106	scaffold_349	100	98	0	0	1	98	178987	179084	8e-45	182
DS-P-H-1-2	A00544:18:H77FKDSXX:3:2553:13630:13291	CGTTTCCTTGTACTTTTGAACGTAAGTCAGCCACTTTCAAGTTCAGACCAGTAACATCATACAGAATTGATAAGTTTAAATCTCGATTGAACTGTAAACGCCGTAAATAATCACATAGAGTGCGAAATAATGATCACTCATAAATGGTAT	DsIV_5	98.25	57	1	0	93	149	3292	3348	1e-23	100	scaffold_1818	98.99	99	1	0	1	99	1244	1342	1e-43	178
DS-P-H-1-2	A00545:16:HFNGHDSXX:4:1440:19416:13103	CTACGACGACGACGACGACGACGCCACGACGGAGAAAACCAAAAAAAAAAAAAAAACTCATGTACGACGACGGAGAACGTGGGGACTCAAGGAAAACGACGACGAGGAGATTGCGCACCTCTACTCAATGTTTCCCGATCACATTGTTTA	DsIV_6	95.83	48	2	0	101	148	381	334	5e-17	78.7	scaffold_32	95.54	112	1	2	1	108	995709	995598	4e-43	176
DS-P-H-3-2	A00544:18:H77FKDSXX:3:1250:6578:26569	GATCGGGAAACATTGAGTATAGGTGCGCAATCTCCTCGTCAAAATGTTGTTTCGATTCTTGCACCAGTATCCAAAGATTCAGGTAATTGTACAACCACGAAACAACATGTTTCCGCTGCTTACCCCGGTGTCAGTTGCATATAGGCTCCC	DsIV_6	99.12	114	1	0	1	114	342	455	2e-55	206	scaffold_513	97.5	40	0	1	112	150	151104	151143	2e-10	67.6
DS-P-H-1-2	A00545:16:HFNGHDSXX:4:2201:10339:5776	CCTCAGTGCAGTCCAGACCGCGAACGAGGACAGTCGCCTTGTACTAGGTTGCAGCTTATCATGCCATATCAAACCATAATAATAATGGATTCTGAAGAACCCAATGTGTCGCTGCAACCGAAATTTACTGAGTTTTTCCGTAAAAATATA	DsIV_6	98.28	116	1	1	1	115	1066	951	3e-54	202	scaffold_223	100	37	0	0	114	150	74926	74890	6e-11	69.4
DS-P-H-1-2	A00545:16:HFNGHDSXX:4:2365:15628:24205	CCTCAGTGCAGTCCAGACCGCGAACGAGGACAGTCGCCTTGTACTAGGTTGCAGCTTATCATGCCATATCATACCATAATAATAATGGATTCTGAAGAACCCAATGTGTCGCTGCAACCGAAATTTACTGAGTTTTTCCGTAAAAATATA	DsIV_6	99.14	116	0	1	1	115	1066	951	7e-56	207	scaffold_223	100	37	0	0	114	150	74926	74890	6e-11	69.4
DS-P-H-3-2	A00541:14:H77GGDSXX:1:2458:32624:15624	GAACTGACATGGTTGGGTTTGTTTGGGTTACTTTCAGATAATTGACTGTACGGCATGTCTTGAAATCACTAATATACAGTACAAGCATTAACACTCAGACGCTAAAGTAATGATAAGTTCCCTTGATATATGTTTGAAAAAATTGGTGTC	DsIV_6	94.93	138	7	0	1	138	1265	1128	1e-58	217	scaffold_148	100	23	0	0	128	150	606384	606362	0.004	43.6
DS-P-H-1-1	A00545:16:HFNGHDSXX:4:1251:15691:18803	ACCAACCTTCATTGAAGGTTGTCCAGTGAAGACCACCCGATGCAAAGCGGTCAGTCCACTCTGTTGGAGGACTGCGCGTAGTTCGGCTCAGAATCCTCCTCGTCCTCACACCTGTCCGTGTCGCTCTTCTCCACGGACTCTCGAGACTCC	DsIV_6	100	66	0	0	1	66	1443	1378	2e-30	122	scaffold_2	100	84	0	0	67	150	1247268	1247185	5e-37	156
DS-P-H-1-2	A00545:16:HFNGHDSXX:4:1251:15691:18803	GTCCCGGAGGCCATGGAGTCTCGAGAGTCCGTGGAGAAGAGCGACACGGACAGGTGTGAGGACGAGGAGGATTCTGAGCCGAACTACGCGCAGTCCTCCAACAGAGTGGACTGACCGCTTTGCATCGGGTGGTCTTCACTGGACAACCTT	DsIV_6	100	52	0	0	99	150	1378	1429	2e-22	97.1	scaffold_2	100	98	0	0	1	98	1247171	1247268	8e-45	182
DS-P-H-2-2	A00541:14:H77GGDSXX:1:1252:3794:6089	CGTTGATATGATTAATAAGTCTAGACTGCACAATGTCAGTACCAACCTTCATTGAAGGTTGTCCAGTGAAGACCACCCGATGCAAAGCGGTCAGTCCACTCTGTTAGTCTAGATCCCGCGCTCCATTGCTACATACGCAAACGGAATATA	DsIV_6	99.05	105	1	0	1	105	1483	1379	2e-50	189	scaffold_137	97.78	45	1	0	106	150	300115	300071	1e-13	78.7
DS-P-H-3-2	A00541:14:H77GGDSXX:1:2626:29062:19570	TCACGAGTTGCGCCTTTTAAATGGTACATAGCTATAGCCCTAGTCGTCGAAAACTGGTCAGTGACTTACCACAAAACCACATCGCCATGTAAAAATAAATCAGCCTACATGTGTTATTTAAATAGCCTTGTCTAGGCTAACGATAGATAT	DsIV_6	97.73	88	2	0	1	88	1887	1800	3e-39	152	scaffold_63	98.51	67	1	0	84	150	114729	114795	6e-26	119
DS-P-H-1-2	A00545:16:HFNGHDSXX:4:1444:19099:29622	CCCTCGTGAACTGATCATGGTAGCACTGCACACTTGCGCTTTGTGTAAGGGTCAACACTTCACTTAAAGTTTTATTTAACAAAGTGGTACATCAAGCTGTTGTCCAAAGCTTTTGCGAAAGAGTTTGTGTCAGAAATCTGACAAGTGCAG	DsIV_6	100	65	0	0	1	65	2035	1971	9e-30	121	scaffold_54	92.31	91	5	1	62	150	675782	675692	1e-28	128
DS-P-H-2-1	A00541:14:H77GGDSXX:1:1311:17481:33426	GAATCTCCAGTCGTTTTCCGTTGAAAAGCGTAGCTGTGATACTCCGAATAGACGATGCTGCTGAGGATTTCGGTCGGATGCTGTTACGTTCTCCATTTCTGGTTATTATAGTTGGACACCCAATTATGGACACCTGTACAACACTGGTAT	DsIV_6	100	121	0	0	1	121	2153	2033	7e-61	224	scaffold_676	100	38	0	0	113	150	15304	15267	2e-11	71.3
DS-P-H-2-1	A00541:14:H77GGDSXX:1:1113:2013:32095	AGCAGATAATTTTCGAACCACGAAGCAATGTGTACTGAACAATAGTGATGAAAATGTTCGTATTCACACTCGTCCACTTGAGGTTTTTCAAATTTTTCATGACACATCCTGAAGTTCCCCCGTAATGTTGTGCAGATCCTTTATGTTCGG	DsIV_6	99.22	128	0	1	1	127	2475	2348	1e-62	230	scaffold_45	96.88	32	1	0	119	150	1237432	1237401	2e-06	54.7
DS-P-H-2-2	A00541:14:H77GGDSXX:1:1113:2013:32095	CACAAGCCACTGTTTTAGAACAGTTTTATCACTTGGTAACATATGTCCTCCTTTATTCTTTCCGAACATAAAGGATCTGCACAACATTACGGGGGAACTTCAGGATGTGTCATGAAAAATTTGAAAAACCTCAAGTGGACGAGTGTGAAT	DsIV_6	98.51	67	0	1	85	150	2348	2414	1e-28	117	scaffold_45	96.77	93	1	1	1	93	1237342	1237432	2e-36	154
DS-P-H-1-2	A00545:16:HFNGHDSXX:4:1128:23538:2300	TGAGGCAGACTATTCGGCTAGGCAGAAGCAACTTCGACAAGAAGGCTAAAAGGCGCATCCAACAGTCTTCAACCATTGCGCCCTGCCAGTTATGACATATGGTGCAAAAATATATTTATTATTATTATTATTATCACATAATAAGGCGAG	DsIV_6	98.15	54	0	1	97	150	3548	3600	2e-21	93.5	scaffold_59	100	106	0	0	1	106	151253	151358	3e-49	196
DS-P-H-1-2	A00545:16:HFNGHDSXX:4:1128:23565:2190	TGAGGCAGACTATTCGGCTAGGCAGAAGCAACTTCGACAAGAAGGCTAAAAGGCGCATCCAACAGTCTTCAACCATTGCGCCCTGCCAGTTATGACATATGGTGCAAAAATATATTTATTATTATTATTATTATCACATAATAAGGCGAG	DsIV_6	98.15	54	0	1	97	150	3548	3600	2e-21	93.5	scaffold_59	100	106	0	0	1	106	151253	151358	3e-49	196
DS-P-H-1-2	A00544:18:H77FKDSXX:3:1536:28510:21214	GATGACCCGGCAGCAACATTGCAAAAATATGCGATTTTTCCTCTTCCTCATTCCTGCCTGATTATCAGAAAGTAAGAAGTAGTAAATATGCTATTATTATTGTTTTAAACATGTTCCCAGCAATAATGGTGGAAGTGCTGATGCGGACAT	DsIV_6	100	43	0	0	108	150	3949	3991	2e-17	80.5	scaffold_260	94.5	109	6	0	1	109	259417	259525	6e-41	169
DS-P-H-3-1	A00541:14:H77GGDSXX:1:1141:7093:12618	AGGTCGGGTGCGTCATGCGAGCCAAGCGTTATCCGTTATTTATGATGTTAATAATTGTAAATACAAGATGTTTTTCTCATTCTCATAAACCGGTTATTTTACGTATAGGTCAAAATAAAACGAGAAAAAGCAATGAAATTCAGTTTTTTG	DsIV_6	99.01	101	1	0	1	101	4749	4649	4e-48	182	scaffold_516	100	50	0	0	101	150	110728	110777	4e-18	93.5
DS-P-H-1-2	A00545:16:HFNGHDSXX:4:1152:8314:15608	GATAATTCTGGGCTCCGCTCGGCTGATAGCAGCGTTCTGTGATGTGATTGATGATTGTTTGGGTTTTCTTACTAATGGAGTGTGTTGTTTCTGTTACCTTTAATTACATTTATTAGTAGGTAACAGAATCCAAGACACATTGCTTACTAT	DsIV_7	96.43	28	1	0	123	150	8	35	2e-07	47.3	scaffold_304	95.08	122	3	1	1	122	115138	115020	5e-47	189
DS-P-H-1-2	A00545:16:HFNGHDSXX:4:2515:3495:10488	CCCTATGAGTTACATTAGCTCGTGACATTCATCATTGCATGGACTTATCTTCATTTGAAACGCAATCGCTGTTGCTGTTGGTGTAGCTACTCCCCTACTTACCGTGCGTCACCATTCCCATGAGCAGTCCAATGATCTTTAGGCAGTTTA	DsIV_7	95.6	91	4	0	1	91	145	55	1e-37	147	scaffold_505	98.36	61	1	0	90	150	168069	168009	1e-22	108
DS-P-H-1-1	A00545:16:HFNGHDSXX:4:2515:3495:10488	ATTTTTTTATTTCGATGTCTCTGCTGAAGAAACTGTCTAATGCAGCTTTTGTTCTAAACTGCCTAAAGATCATTGGACTGCTCATGGGAATGGTGACGCACGGTAAGTAGGGGAGTAGCTACACCAACAGCAACAGCGATTGCGTTTCAA	DsIV_7	94.59	37	2	0	114	150	55	91	7e-11	58.4	scaffold_505	99.12	113	1	0	3	115	167957	168069	2e-51	204
DS-P-H-1-2	A00544:18:H77FKDSXX:3:2110:27760:13275	GACGCATCTATCTCAACGCTCGTCAGCGCTTACAGCTCCAAGCTCCAAGTTCAACGCTCAGTAACGCTTTCAATGCTTTGGGCGTCCAAGCTGAACGTGCCTTATGAATACTAAATTTTCCCTACGACTAGATCCGGAGCAGCCGAATTT	DsIV_7	97.3	111	0	1	1	108	286	176	3e-49	185	scaffold_12	100	46	0	0	105	150	1327527	1327572	6e-16	86.1
DS-P-H-3-1	A00541:14:H77GGDSXX:1:1245:27245:1736	TTCTATATGCAGAGGTACTCCTTCCATTCTGTATAATATAGATTTTTGATTTGGGTGGAGAAGTGGGTGCGAACCTGGCGAGGCGTAACGAACACGTTCAACTTGGACGCTCACGACGCGAAAAGCGTTCACAGCGTATGTTGAAGGTGT	DsIV_7	98.28	58	1	0	93	150	368	311	3e-24	102	scaffold_178	98.89	90	1	0	1	90	450309	450398	1e-38	161
DS-P-H-3-1	A00541:14:H77GGDSXX:1:1245:27832:2785	TTCTATATGCAGAGGTACTCCTTCCATTCTGTATAATATAGATTTTTGATTTGGGTGGAGAAGTGGGTGCGAACCTGGCGAGGCGTAACGAACACGTTCAACTTGGACGCTCACGACGCGAAAAGCGTTCACAGCGTATGTTGAAGGTGT	DsIV_7	98.28	58	1	0	93	150	368	311	3e-24	102	scaffold_178	98.89	90	1	0	1	90	450309	450398	1e-38	161
DS-P-H-1-2	A00545:16:HFNGHDSXX:4:2274:13376:13448	ATCTTCTACGTCATTTAGATGCTAATAATGCAGACAGAACTCATTACTCTCAATGAATTATGTTAAAAGTCGTAACATCCAACGTACACTTGATAGCCCTAGAGATATCTTCGTAACTATACTGCTTCGACTTCTGTGTCAGAGTGTGTC	DsIV_7	100	90	0	0	1	90	594	683	1e-43	167	scaffold_559	100	67	0	0	84	150	139641	139575	1e-27	124
DS-P-H-1-2	A00545:16:HFNGHDSXX:4:2274:13639:13401	ATCTTCTACGTCATTTAGATGCTAATAATGCAGACAGAACTCATTACTCTCAATGAATTATGTTAAAAGTCGTAACATCCAACGTACACTTGATAGCCCTAGAGATATCTTCGTAACTATACTGCTTCGACTTCTGTGTCAGAGTGTGTC	DsIV_7	100	90	0	0	1	90	594	683	1e-43	167	scaffold_559	100	67	0	0	84	150	139641	139575	1e-27	124
DS-P-H-1-2	A00545:16:HFNGHDSXX:4:2274:13648:13416	ATCTTCTACGTCATTTAGATGCTAATAATGCAGACAGAACTCATTACTCTCAATGAATTATGTTAAAAGTCGTAACATCCAACGTACACTTGATAGCCCTAGAGATATCTTCGTAACTATACTGCTTCGACTTCTGTGTCAGAGTGTGTC	DsIV_7	100	90	0	0	1	90	594	683	1e-43	167	scaffold_559	100	67	0	0	84	150	139641	139575	1e-27	124
DS-P-H-3-2	A00541:14:H77GGDSXX:1:2451:21305:11647	TACACATGACGTTACATGTCCGACAGAATTTTTTTCTTTTTTCATGTAACGCGATTGCTAACCGTCTGGATATTCGTCTGGGCTCGCTCTATAGCTCTTTGTGGAACTCTGATTCGGTGCACAGTTTCGTTGGTCATCGTCATGTATCGG	DsIV_7	97.83	92	2	0	1	92	889	980	2e-41	159	scaffold_352	100	70	0	0	81	150	301410	301341	3e-29	130
DS-P-H-3-2	A00544:18:H77FKDSXX:3:1555:25048:14559	CGACAGAATTTTTTTCTTTTTTCATGTAACGCGGTTGCTAACCGTCTGGATATTCGTCTGGGCACGCTCTATCAACTAATTTAATAATATAAAATATTATTAATAACATCTACTGACCATGATATCACATTTAAATCAAAGGCATAAACT	DsIV_7	100	77	0	0	1	77	909	985	2e-36	143	scaffold_341	98.68	76	1	0	75	150	181921	181996	6e-31	135
DS-P-H-2-2	A00541:14:H77GGDSXX:1:2458:8730:10347	TCTTTCATTTTACATTGTAGAATAGTGGTTGGCTGAATTCGTAATTTGGTTACTCCCCCGAATATTTCGTAACACTAAAGCATGTTCGGGTGAATGTAAAACCCTCAAAGCTCGTCCGGATAAATAATGGGGATATCAGTTGATAGAGCG	DsIV_7	99.04	104	1	0	47	150	1076	973	9e-50	187	scaffold_373	100	47	0	0	1	47	47365	47319	2e-16	87.9
DS-P-H-1-2	A00544:18:H77FKDSXX:3:1255:11840:18771	CTTTAGCATCAAACGGATGTTGCCGTCCTGATCTCCATAGTTCAGTAACCTGCATTCAGAGGCTGTGAACATTCGAATGCAACGGCTTATCATATGCAGTCAATGTCGGGCCGTGGTAGCGGACTAAAAGATGCTTAGTGTCAACCTGTT	DsIV_7	94.26	122	7	0	1	122	1131	1252	9e-50	187	scaffold_34	100	25	0	0	126	150	979074	979050	0.0003	47.3
DS-P-H-1-1	A00545:16:HFNGHDSXX:4:2326:13621:29403	GGTCCGATATCTCACAAAAAGATGTTACTAGTTCGGATGGTGAAGACAGACTAAACGTTCGTTTGACTGCAGTTAAATTGCAATAACTTTAAATGCAGTTAATATTAATATGCGTTTGGTTTATTTTGCCTTTCTCCGCATTCTATTTCG	DsIV_7	97.41	116	3	0	1	116	1546	1431	4e-53	198	scaffold_9	97.22	36	1	0	115	150	1244383	1244418	1e-08	62.1
DS-P-H-1-1	A00545:16:HFNGHDSXX:4:2326:14091:29496	GGTCCGATATCTCACAAAAAGATGTTACTAGTTCGGATGGTGAAGACAGACTAAACGTTCGTTTGACTGCAGTTAAATTGCAATAACTTTAAATGCAGTTAATATTAATATGCGTTTGGTTTATTTTGCCTTTCTCCGCATTCTATTTCG	DsIV_7	97.41	116	3	0	1	116	1546	1431	4e-53	198	scaffold_9	97.22	36	1	0	115	150	1244383	1244418	1e-08	62.1
DS-P-H-3-2	A00541:14:H77GGDSXX:1:1306:18719:28056	CCGTGATCTAGTTGTATACCTCATGGTATCGTATCTGCAGACAAGTCATAACGAAAGTTTGACATTTATTGAATGGAAGCGAATTCATAATTAATAGTGTCCCAAGTTTCTCTAATAATTATAATAATTATATTATAGCAATATATGTAT	DsIV_7	100	119	0	0	1	119	1730	1612	9e-60	220	scaffold_703	100	31	0	0	120	150	174276	174246	1e-07	58.4
DS-P-H-1-2	A00544:18:H77FKDSXX:3:2240:8440:33771	CAAGAAAGATACACTGAAGACGAGTGCACCTTCTGCGATACCGGGCAGCATCAGCACCATCGAAGCCTCAGGTAACTGAACACTTCTTACCTGATCCTTCATTTATAATGTTGTTATTAATATTATAGTTTATTATTTTCATAAATATCA	DsIV_7	99.09	110	1	0	1	110	2047	2156	4e-53	198	scaffold_80	97.22	36	1	0	111	146	617687	617722	1e-08	62.1
DS-P-H-3-2	A00541:14:H77GGDSXX:1:2344:4815:25614	TATTTGTTTCATAATTGTAATCTTGTTTAGCAGTGTCAAACAATAGGGCTCGTCTAGGGTTTGTGACAGTAGTGAAAGTATTAACCAATGGCGTTTTTCGCTAACAGGGTGTGAGTGAAGGTAGTGCTTCAAATGCTTCTGGTGAAAACC	DsIV_7	100	37	0	0	114	150	2328	2292	3e-14	69.4	scaffold_545	95.69	116	5	0	1	116	165404	165289	2e-46	187
DS-P-H-1-2	A00545:16:HFNGHDSXX:4:1261:13557:2268	CTTCTTCTTATTTAGCCTAGCCTTTTCCTTATTTAGGGTCGACTTTGTGCGTCATGTCACGCCCTTTTACCCTATCCTCTGTCATATCCTCATTCACTCCACACCCTCCAACATTTGAAGCAATGCCTTTACTTCATGAACTTCTTTCGA	DsIV_7	100	45	0	0	106	150	2445	2489	1e-18	84.2	scaffold_193	100	102	0	0	3	104	374397	374498	5e-47	189
DS-P-H-2-2	A00541:14:H77GGDSXX:1:1649:10655:25895	CAGTGGAGACGATGAACAGACAAGTGTATCGTGGGACGCCCTCTGGCCCGCTGGAGCTGCACGTGATGGATCTCGCTGGCTCGTAGGAGGCTGATCACGTAAAAGATTAAGTGCTTCTTCAGTTCTTGGAGCAGCACAGAATGGATTTCG	DsIV_7	91.67	96	8	0	52	147	2449	2354	1e-33	134	scaffold_1	98.15	54	1	0	2	55	1335071	1335124	1e-18	95.3
DS-P-H-3-1	A00541:14:H77GGDSXX:1:1618:25319:1501	GTGATAGATCTCGCTGGCTTGCAGGAGGCTTATCACGTAAAAGATTAAGTGCTTCTTCAGTTCTTGGAGCAGCACAGCATGGATTTCGCTGGCTCGACATAAATAACAATCAGATACTAATTTCTATTTATAGTACAGTGACCGATACAG	DsIV_7	98.97	97	1	0	1	97	2582	2486	7e-46	174	scaffold_422	100	53	0	0	98	150	162289	162341	8e-20	99
DS-P-H-3-2	A00541:14:H77GGDSXX:1:2575:27389:11537	TCCATCACGTGCAGCTCCAGCATTTGAAGCACTGCCTGTACTTCATGAATTGCTTCCGAGCCAGCCAAATCCATTCTGTGCTGCTCCAAGAGCTGAAGAAGCACTCGATCTCATGACTACACACTAAAAAGATGAAAACAAGCCCCAATG	DsIV_7	92.38	105	8	0	1	105	2431	2535	1e-38	150	scaffold_329	97.22	36	1	0	115	150	32650	32615	1e-08	62.1
DS-P-H-1-2	A00545:16:HFNGHDSXX:4:1261:13557:2268	CTTCTTCTTATTTAGCCTAGCCTTTTCCTTATTTAGGGTCGACTTTGTGCGTCATGTCACGCCCTTTTACCCTATCCTCTGTCATATCCTCATTCACTCCACACCCTCCAACATTTGAAGCAATGCCTTTACTTCATGAACTTCTTTCGA	DsIV_7	100	45	0	0	106	150	2589	2633	1e-18	84.2	scaffold_193	100	102	0	0	3	104	374397	374498	5e-47	189
DS-P-H-2-2	A00541:14:H77GGDSXX:1:1649:10655:25895	CAGTGGAGACGATGAACAGACAAGTGTATCGTGGGACGCCCTCTGGCCCGCTGGAGCTGCACGTGATGGATCTCGCTGGCTCGTAGGAGGCTGATCACGTAAAAGATTAAGTGCTTCTTCAGTTCTTGGAGCAGCACAGAATGGATTTCG	DsIV_7	94.95	99	5	0	52	150	2593	2495	2e-40	156	scaffold_1	98.15	54	1	0	2	55	1335071	1335124	1e-18	95.3
DS-P-H-3-1	A00541:14:H77GGDSXX:1:1618:25319:1501	GTGATAGATCTCGCTGGCTTGCAGGAGGCTTATCACGTAAAAGATTAAGTGCTTCTTCAGTTCTTGGAGCAGCACAGCATGGATTTCGCTGGCTCGACATAAATAACAATCAGATACTAATTTCTATTTATAGTACAGTGACCGATACAG	DsIV_7	94.85	97	5	0	1	97	2726	2630	3e-39	152	scaffold_422	100	53	0	0	98	150	162289	162341	8e-20	99
DS-P-H-1-2	A00545:16:HFNGHDSXX:4:1261:13557:2268	CTTCTTCTTATTTAGCCTAGCCTTTTCCTTATTTAGGGTCGACTTTGTGCGTCATGTCACGCCCTTTTACCCTATCCTCTGTCATATCCTCATTCACTCCACACCCTCCAACATTTGAAGCAATGCCTTTACTTCATGAACTTCTTTCGA	DsIV_7	100	45	0	0	106	150	2733	2777	1e-18	84.2	scaffold_193	100	102	0	0	3	104	374397	374498	5e-47	189
DS-P-H-2-2	A00541:14:H77GGDSXX:1:1649:10655:25895	CAGTGGAGACGATGAACAGACAAGTGTATCGTGGGACGCCCTCTGGCCCGCTGGAGCTGCACGTGATGGATCTCGCTGGCTCGTAGGAGGCTGATCACGTAAAAGATTAAGTGCTTCTTCAGTTCTTGGAGCAGCACAGAATGGATTTCG	DsIV_7	100	99	0	0	52	150	2737	2639	1e-48	183	scaffold_1	98.15	54	1	0	2	55	1335071	1335124	1e-18	95.3
DS-P-H-3-1	A00541:14:H77GGDSXX:1:1618:25319:1501	GTGATAGATCTCGCTGGCTTGCAGGAGGCTTATCACGTAAAAGATTAAGTGCTTCTTCAGTTCTTGGAGCAGCACAGCATGGATTTCGCTGGCTCGACATAAATAACAATCAGATACTAATTTCTATTTATAGTACAGTGACCGATACAG	DsIV_7	94.85	97	5	0	1	97	2870	2774	3e-39	152	scaffold_422	100	53	0	0	98	150	162289	162341	8e-20	99
DS-P-H-3-2	A00541:14:H77GGDSXX:1:2575:27389:11537	TCCATCACGTGCAGCTCCAGCATTTGAAGCACTGCCTGTACTTCATGAATTGCTTCCGAGCCAGCCAAATCCATTCTGTGCTGCTCCAAGAGCTGAAGAAGCACTCGATCTCATGACTACACACTAAAAAGATGAAAACAAGCCCCAATG	DsIV_7	92.38	105	8	0	1	105	2719	2823	1e-38	150	scaffold_329	97.22	36	1	0	115	150	32650	32615	1e-08	62.1
DS-P-H-2-2	A00541:14:H77GGDSXX:1:1649:10655:25895	CAGTGGAGACGATGAACAGACAAGTGTATCGTGGGACGCCCTCTGGCCCGCTGGAGCTGCACGTGATGGATCTCGCTGGCTCGTAGGAGGCTGATCACGTAAAAGATTAAGTGCTTCTTCAGTTCTTGGAGCAGCACAGAATGGATTTCG	DsIV_7	100	101	0	0	50	150	2883	2783	9e-50	187	scaffold_1	98.15	54	1	0	2	55	1335071	1335124	1e-18	95.3
DS-P-H-3-2	A00541:14:H77GGDSXX:1:1370:7392:15170	TCCATCACGTGCAGCTCCAGCATTTGAAGCACTGCCTGTACTTCATGAATTGCTTCCGAGCCAGCCAAATCCATTCTGTGCTGCTCCAAGAGCTGAAGAAGCACTCGATCTCATGACTACACACTAAAAAGATGAAAACAAGCCCCAAGG	DsIV_7	99.1	111	1	0	1	111	2863	2973	1e-53	200	scaffold_329	97.06	34	1	0	115	148	32650	32617	1e-07	58.4
DS-P-H-3-2	A00541:14:H77GGDSXX:1:2575:27389:11537	TCCATCACGTGCAGCTCCAGCATTTGAAGCACTGCCTGTACTTCATGAATTGCTTCCGAGCCAGCCAAATCCATTCTGTGCTGCTCCAAGAGCTGAAGAAGCACTCGATCTCATGACTACACACTAAAAAGATGAAAACAAGCCCCAATG	DsIV_7	99.1	111	1	0	1	111	2863	2973	1e-53	200	scaffold_329	97.22	36	1	0	115	150	32650	32615	1e-08	62.1
DS-P-H-2-2	A00541:14:H77GGDSXX:1:1649:10655:25895	CAGTGGAGACGATGAACAGACAAGTGTATCGTGGGACGCCCTCTGGCCCGCTGGAGCTGCACGTGATGGATCTCGCTGGCTCGTAGGAGGCTGATCACGTAAAAGATTAAGTGCTTCTTCAGTTCTTGGAGCAGCACAGAATGGATTTCG	DsIV_7	90.91	99	9	0	50	148	3027	2929	1e-33	134	scaffold_1	98.15	54	1	0	2	55	1335071	1335124	1e-18	95.3
DS-P-H-3-2	A00541:14:H77GGDSXX:1:2575:27389:11537	TCCATCACGTGCAGCTCCAGCATTTGAAGCACTGCCTGTACTTCATGAATTGCTTCCGAGCCAGCCAAATCCATTCTGTGCTGCTCCAAGAGCTGAAGAAGCACTCGATCTCATGACTACACACTAAAAAGATGAAAACAAGCCCCAATG	DsIV_7	91.43	105	9	0	1	105	3007	3111	5e-37	145	scaffold_329	97.22	36	1	0	115	150	32650	32615	1e-08	62.1
DS-P-H-2-2	A00541:14:H77GGDSXX:1:1649:10655:25895	CAGTGGAGACGATGAACAGACAAGTGTATCGTGGGACGCCCTCTGGCCCGCTGGAGCTGCACGTGATGGATCTCGCTGGCTCGTAGGAGGCTGATCACGTAAAAGATTAAGTGCTTCTTCAGTTCTTGGAGCAGCACAGAATGGATTTCG	DsIV_7	90.91	99	9	0	50	148	3171	3073	1e-33	134	scaffold_1	98.15	54	1	0	2	55	1335071	1335124	1e-18	95.3
DS-P-H-3-2	A00541:14:H77GGDSXX:1:1359:9001:13949	AAGACAGTGGCCAGGAGAGCATCACGGCACACAAGAAGAAGCGAAGAAAGAAGATGCAGTAATAAAATGATTAACTGCAAGACCAAACAGCCTGACAAAGCAACACATACTCGGTAAAAATAAACGTTATTATCTCATACGACACTCCGT	DsIV_7	95.83	48	2	0	103	150	3902	3855	5e-17	78.7	scaffold_479	98.04	102	2	0	1	102	34412	34311	1e-43	178
DS-P-H-3-1	A00541:14:H77GGDSXX:1:1539:10221:25770	CGCTCCAGTGCCGAAAACATTTACAAGCTTAACGAAGATCAACAATTTTGTACAATCAGCGGTTAAATTGAACGTTTGTTCGGTTTATAAACCGACTTCCCTAACAATGAACGTGACGTAGGTGGAGGCAACCGACAGATGAACAGGCAT	DsIV_8	100	83	0	0	1	83	740	822	9e-40	154	scaffold_1744	100	67	0	0	84	150	1674	1740	1e-27	124
DS-P-H-1-1	A00545:16:HFNGHDSXX:4:2355:3540:34021	GGCGGCATACCGCTGTCCTGAACACATATTCAAATGTAAAAACTTGGCCGAAGTAGTGGTAAACGTTGCCTAGACCTAGGCGTAGTACAAGAAACAAAACAACGAGTATATAGTTCGAGGCGGGTCGGTCGTCTGCGGCAGGCGGATAAC	DsIV_8	100	36	0	0	1	36	2363	2328	1e-13	67.6	scaffold_676	95.76	118	3	1	35	150	115045	115162	5e-47	189
DS-P-H-1-2	A00545:16:HFNGHDSXX:4:2160:28339:29403	CACGAGCGTGGACAAGTTGAAGGTTCAGGCATGCACAGACGAGAAGTTACAGACGCGCGTTGACAACGTCGGCTGCGATTTCTGAATGCCAGATGGTCTGATGGTAGCTATCCTTCAGGTCCTGGGATCTAAGATTTTAATGTGAATGAA	DsIV_8	99.12	113	1	0	1	113	2917	2805	9e-55	204	scaffold_260	97.62	42	1	0	109	150	409493	409452	5e-12	73.1
DS-P-H-3-1	A00541:14:H77GGDSXX:1:1514:17553:16705	CCGGATATGACCTCTTATATTCAGGTTTAAAGTAGGGTTTGTACTTATCGTCCTGTGACGAAGACGCCGCTGGAAGCTGCTCCTTCATTTTCCGCTTCTTTGTTGTCCTGAGATGTATAGACGTGTAAGGTGATGTCACCCTTCTGTATA	DsIV_8	100	42	0	0	109	150	1271	1312	5e-17	78.7	scaffold_7	100	108	0	0	1	108	1009486	1009593	2e-50	200
DS-P-H-3-1	A00541:14:H77GGDSXX:1:2201:21793:12117	CCGGATATGACCTCTTATATTCAGGTTTAAAGTAGGGTTTGTACTTATCGTCCTGTGACGAAGACGCCGCTGGAAGCTGCTCCTTCATTTTCCGCTTCTTTGTTGTCCTGAGATGTATAGACGTGTAAGGTGATGTCACCCTTCTGTATA	DsIV_8	100	42	0	0	109	150	1271	1312	5e-17	78.7	scaffold_7	100	108	0	0	1	108	1009486	1009593	2e-50	200
DS-P-H-3-1	A00541:14:H77GGDSXX:1:1373:11442:12070	ATATTATGTATATGTATATACATATAAATATGTGGGGACATCTCACACACGGCTATCCGACCCCAAGCATGCAGGCAGAACCTGTGTTATGGGTATCGGACAGCTGATATATCTACACAAATACATGGATAGATAGATATTATAGATAGA	DsIV_9	92.31	26	2	0	1	26	99	74	9e-05	38.1	scaffold_109	93.97	116	4	2	27	142	1216212	1216100	5e-42	172
DS-P-H-3-2	A00541:14:H77GGDSXX:1:2445:12328:3959	ATAGTCTAGACCCTGAGAAAGAACATATGCTACTTTTTATCCCGGAATTCCCACGGTAAAACTTTTTAAGGAAAAGCGAAGCTCGCGGGAACAGCTCGTAATGTATGATTGGAACAAGTCTCTTTGGCTACGAGGCTGGTTAGTTGGTCT	DsIV_9	98.15	54	1	0	97	150	1805	1752	5e-22	95.3	scaffold_586	96.26	107	3	1	1	106	120549	120443	1e-42	174
DS-P-H-1-2	A00545:16:HFNGHDSXX:4:2542:14651:16752	TACAAGTTTACTGTAGTGAATGTCGCCATGCAAATATGTTTTGTCTGGTAATTAAGAGATTAAGTTCCCTCTGGTATTATTAATTGCTTATTTTCTTCACCATAAGTAAATATATTATTGCGAGATGTAACATTCGGTAGAGAGTTTCAA	DsIV_9	98.57	70	1	0	1	70	2283	2214	7e-31	124	scaffold_79	98.85	87	1	0	61	147	1017690	1017776	5e-37	156
DS-P-H-2-1	A00541:14:H77GGDSXX:1:1619:14235:14998	TAGAACTTTACGGTGTCTTTCTCCGTCTGCGCGGCAACTCCAAGATATGGTAACTTTAGACGCATTGGCTTTTTCTCCAATGGTTTGAATAGGCCTTGATCACTACACCCGATTGAATCAATATATAAGACTCTAAAATAGATAAATAAT	DsIV_9	100	88	0	0	1	88	2607	2520	1e-42	163	scaffold_1338	100	61	0	0	90	150	7450	7390	3e-24	113
DS-P-H-2-2	A00541:14:H77GGDSXX:1:2270:25021:21245	TAATAACGAATGCACTTATAGCAGCTAAGATGTGGAACCAGAACCACAAAAGCACATACATTTTCTGATTAACTGTATTCTGCGTAAGAACGCACAGTCCGTCTCTTAGTTCTACAGATCCAGACGGACGAAGAAATGTCGGTTGGATTA	DsIV_9	99.22	129	1	0	1	129	3155	3027	1e-63	233	scaffold_1040	100	29	0	0	122	150	3337	3365	2e-06	54.7
DS-P-H-3-1	A00541:14:H77GGDSXX:1:1603:20546:30624	CTATCCGTAGCTTGTCAAACACTACGGTAATGTCTCTAGCACTATTCAGATTGCACGTAGACCGGAAGCTGCGCAATCTGACTGAAGGAAAAACTAATTCACATATACGATATATAATAACGTATAGTGTTTATGTTTGCAAACATCCTT	DsIV_9	100	122	0	0	1	122	3269	3148	2e-61	226	scaffold_48	100	27	0	0	124	150	1681548	1681522	2e-05	51
DS-P-H-3-1	A00541:14:H77GGDSXX:1:2122:10619:21605	CTATCCGTAGCTTGTCAAACACTACGGTAATGTCTCTAGCACTATTCAGATTGCACGTAGACCGGAAGCTGCGCAATCTGACTGAAGGAAAAACTAATTCACATATACGATATATAATAACGTATAGTGTTTATGTTTGCAAACATCCTT	DsIV_9	100	122	0	0	1	122	3269	3148	2e-61	226	scaffold_48	100	27	0	0	124	150	1681548	1681522	2e-05	51
DS-P-H-1-1	A00545:16:HFNGHDSXX:4:2246:20003:12085	CAGTGATTATGCTGTAGATGCAGTAATCTAAAAATAATACCTCGGTACACTTTACACAAGCCCTGGAAATACCTTCTGTTCCGATTTTTGCCGATTTCTTCCAAACACAGCCATTCTTTGAACCGTGGAACCATTCACCTTGATGGCAAC	DsIV_9	97.4	77	2	0	1	77	3458	3382	4e-33	132	scaffold_558	97.22	72	2	0	79	150	115099	115170	5e-27	122
DS-P-H-1-2	A00545:16:HFNGHDSXX:4:2246:20003:12085	GTCCTAGCGCCCTGAGTCAACCCAAGCGAGGTAGAAGATTAAGTTGCCATCAAGGTGAATGGTTCCACGGTTCAAAGAATGGCTGTGTTTGGAAGAAATCGGCAAAAATCGGAACAGAAGGTATTTCCAGGGCTTGTGTAAAGTGTACCG	DsIV_9	97.14	35	1	0	116	150	3382	3416	2e-11	60.2	scaffold_334	98.25	114	2	0	1	114	203298	203185	2e-50	200
DS-P-H-3-1	A00541:14:H77GGDSXX:1:2436:2808:36730	AGCTAAAAGCAAGCTTTTGAGATATTTGCTATTTTCTTCTTGTGAAATACAGTTATGGTGCCGTATAAATCCTCAGATTTAGGTGAATATTCAGCGAAGCGTATGTTTCCACTATTCCTGAAAGTTTGATAGTTTTTTGCCAAATGAACC	DsIV_9	90.91	33	1	2	1	31	3532	3564	2e-06	43.6	scaffold_100	91.82	110	9	0	34	143	454103	454212	2e-36	154
DS-P-H-3-2	A00541:14:H77GGDSXX:1:2655:24921:8641	CTTATATGTGATATTTGCTAGCGTTTATTATACATTTGTATGTGTTATATATATATATATATATAGATGTAAGCATGTATATTTCTCTCTTTGAATAGTTTGGCCTCAAGAAATCTGCATTTGTCATTTAACATCAACCCCATAGTAACC	DsIV_9	90.32	93	1	1	1	93	3545	3629	4e-28	115	scaffold_162	96.92	65	2	0	86	150	437765	437829	4e-23	110
DS-P-H-3-2	A00541:14:H77GGDSXX:1:1476:7708:31250	ACTTACCAACATGTACTCTCACAACATAGGAAACACACCTGCATTGTTAACGCACCGCTAGTGAGTTATCTTTACAGTCATAAATAAAGACAGGGTTTCCCAACTCATTACGTATACATGGACAAGACAAAGGTCATGTCGAACCAGGCG	DsIV_9	98.36	122	1	1	1	122	3706	3826	1e-57	213	scaffold_1788	100	29	0	0	116	144	1088	1060	2e-06	54.7
DS-P-H-3-2	A00541:14:H77GGDSXX:1:1621:22553:15906	CTAAAATCTGTCAAAGCGGCGGCTAATCTCTCGCCGTATTACATAACGGCCAGCCGTATTGAATGACGTATGATGTCGAATACAATCCTGCGCATTTTCATTCAGCCGTATTCAATACGGCAAAATACCAGCCGAGAGCGAGGCTCTTCA	DsIV_9	96.97	33	1	0	118	150	4170	4202	3e-10	56.5	scaffold_705	97.6	125	3	0	1	125	69646	69770	7e-55	215
DS-P-H-1-2	A00545:16:HFNGHDSXX:4:1533:1542:16783	ATATACAGGAGGAGATGATGACAGTTAGTTATGAATAAGTAATGTTGAGCTTGACTGTGATGAAGTTAATTAGAGGCAGGGAAACCACCTCGAACAACTTGTAGGTACCATGAGAACCGGCAGCGTAAAACATCAGGTGTTGAGGCAGAA	DsIV_9	100	41	0	0	110	150	4330	4370	2e-16	76.8	scaffold_1291	99.11	112	1	0	1	112	6156	6267	6e-51	202
DS-P-H-1-2	A00545:16:HFNGHDSXX:4:2533:2826:26146	ATATACAGGAGGAGATGATGACAGTTAGTTATGAATAAGTAATGTTGAGCTTGACTGTGATGAAGTTAATTAGAGGCAGGGAAACCACCTCGAACAACTTGTAGGTACCATGAGAACCGGCAGCGTAAAACATCAGGTGTTGAGGCAGAA	DsIV_9	100	41	0	0	110	150	4330	4370	2e-16	76.8	scaffold_1291	99.11	112	1	0	1	112	6156	6267	6e-51	202
DS-P-H-3-1	A00541:14:H77GGDSXX:1:2328:21856:31704	TTGCTGACAAACACGGGGGACCTGCTCAGCGTCGAACGTCTGCGATCGAGCGAGAAGAGGCCTATCAGCGTAAAATATCGGTTGTTAAGGGATATGAAGAACGTCGGCTAAGTTTATAGGTTGGAGGAACGAGTGATAGTGGGATATTAT	DsIV_9	98.21	112	1	1	1	111	4396	4507	5e-52	195	scaffold_295	100	48	0	0	103	150	92317	92364	5e-17	89.8
DS-P-H-1-2	A00545:16:HFNGHDSXX:4:2626:24623:16736	CGTTCCAGATGCACACAGTATCGCAATTTCGTCTCAATTTCGTCGGCGCTGCGAATGTGGGCCGCCTGCTTTTGACGTTTTAATAAACTAGCGGGATTATTGAGCTGCCGTGATAACTATGTCTACTAGCACATAACTAAAGATTACGCT	DsIV_9	100	35	0	0	116	150	4792	4758	4e-13	65.8	scaffold_280	100	115	0	0	1	115	245435	245549	3e-54	213
DS-P-H-1-2	A00544:18:H77FKDSXX:3:2374:9950:15342	GCTGCAAGTGAGTGTCAGAGTTTCAGCATCACCCCCCAGCATGTCCCCCCTGCTGTAGCTCAGCCGTGGTGGGCAGCCGGCTCGCCAACAGCCCCGGCGCCGGGCCCATGCTGGTGCACTGCAAGTGAGTGTCAGCATCACCCCCCCTGT	DsIV_10	92.31	26	0	2	3	26	238	213	0.0003	36.2	scaffold_60	90.4	125	9	2	23	147	430383	430504	1e-38	161
DS-P-H-1-2	A00545:16:HFNGHDSXX:4:1404:4670:24893	CATCTTTCTGGGTAGTTTCCTCCAACTGATTTTGAAATATTTCATCAACATTTGGTTCTTCTCCATCATCATCACACGGAACAAGGTAATTATTCCCCGCCACGTTCATTAACCATCGTAGAAAATAGTGAAGGACATAAGGTTCTTTGT	DsIV_10	98.61	72	1	0	79	150	450	379	5e-32	128	scaffold_560	98.81	84	1	0	1	84	148339	148422	2e-35	150
DS-P-H-1-1	A00545:16:HFNGHDSXX:4:1169:22788:13714	ACAGTGGTCTCTGTGCTAAGTGATGCAGGTCACTGTTGTGCAAGTGATGAAGGCCTCTGATGTAAACGTTTAGGTATCCTGTAGTTCTGAAAATCTTATACCAATAGGCAACTATTTCGCCTAATTATTTACTAGGACCAGCGTCCCTTC	DsIV_10	98.4	125	2	0	4	128	602	726	9e-60	220	scaffold_567	100	23	0	0	128	150	102370	102348	0.004	43.6
DS-P-H-1-1	A00545:16:HFNGHDSXX:4:1452:1940:5071	ACAGTGGTCTCTGTGCTAAGTGATGCAGGTCACTGTTGTGCAAGTGATGAAGGCCTCTGATGTAAACGTTTAGGTATCCTGTAGTTCTGAAAATCTTATACCAATAGGCAACTATTTCGCCTAATTATTTACTAGGACCAGCGTCCCTTC	DsIV_10	98.4	125	2	0	4	128	602	726	9e-60	220	scaffold_567	100	23	0	0	128	150	102370	102348	0.004	43.6
DS-P-H-1-1	A00545:16:HFNGHDSXX:4:1452:1976:5071	ACAGTGGTCTCTGTGCTAAGTGATGCAGGTCACTGTTGTGCAAGTGATGAAGGCCTCTGATGTAAACGTTTAGGTATCCTGTAGTTCTGAAAATCTTATACCAATAGGCAACTATTTCGCCTAATTATTTACTAGGACCAGCGTCCCTTC	DsIV_10	98.4	125	2	0	4	128	602	726	9e-60	220	scaffold_567	100	23	0	0	128	150	102370	102348	0.004	43.6
DS-P-H-1-1	A00545:16:HFNGHDSXX:4:1452:2275:4648	ACAGTGGTCTCTGTGCTAAGTGATGCAGGTCACTGTTGTGCAAGTGATGAAGGCCTCTGATGTAAACGTTTAGGTATCCTGTAGTTCTGAAAATCTTATACCAATAGGCAACTATTTCGCCTAATTATTTACTAGGACCAGCGTCCCTTC	DsIV_10	98.4	125	2	0	4	128	602	726	9e-60	220	scaffold_567	100	23	0	0	128	150	102370	102348	0.004	43.6
DS-P-H-1-2	A00545:16:HFNGHDSXX:4:2304:14353:7529	TCACAACGGACAAGTCATGCTAGGAGGAGCACCACTAACAAAGAGCTTGTGAATAAAACAACTTAAAAACATACAAATGTTCCAAAATAGGCACTTATCTGGACCAACGTATGTACGCGACTGCCTGGATGTTCGTTACAAACTGAACTG	DsIV_10	100	68	0	0	83	150	2678	2611	2e-31	126	scaffold_189	96.04	101	4	0	1	101	236215	236315	8e-40	165
DS-P-H-1-2	A00545:16:HFNGHDSXX:4:2357:16297:28087	TCACAACGGACAAGTCATGCTAGGAGGAGCACCACTAACAAAGAGCTTGTGAACAAAACAACTTAAAAACATACAAATGTTCCAAAATAGGCACTTATCTGGACCAACGTATGTACGCGACTGCCTGGATGTTCGTTACAAACTGAACTG	DsIV_10	100	68	0	0	83	150	2678	2611	2e-31	126	scaffold_189	97.03	101	3	0	1	101	236215	236315	2e-41	171
DS-P-H-2-1	A00541:14:H77GGDSXX:1:1431:1931:4022	TATCGATCGTGTCTGAGCACATGTCCAAGATAGCTTGTCTTCTTCAGTTTTATGGTCAAGGTGAGTTCACGGGAAGAAAGAGCTAAGGAACACGTCGAGGAAGCCAAGCGACAGGCTGCCGAGGCTCGAAAAGAAGCAGATCGGGCTCGA	DsIV_10	100	82	0	0	69	150	2889	2970	3e-39	152	scaffold_479	98.65	74	1	0	1	74	104954	104881	8e-30	132
DS-P-H-1-2	A00544:18:H77FKDSXX:3:1321:31123:28526	GATTCCACGGTATATCTATCGTATTGTATCGTCGGGCTAGACGACGAGTTCTTAAGTAGCTGACTCATACGTTGTGACACGAAACCGAATATTATATGTTTTGTCCCCACTTGCATTTTACTTCATTATATTCTTCTTCTTTTTGCTCTT	DsIV_10	100	93	0	0	1	93	4015	3923	2e-45	172	scaffold_30	96.55	58	2	0	93	150	205671	205614	3e-19	97.1
DS-P-H-1-2	A00544:18:H77FKDSXX:3:2173:12319:26804	GATTCCACGGTATATCTATCGTATTGTATCGTCGGGCTAGACGACGAGTTCTTAAGTAGCTGACTCATACGTTGTGACACGAAACCGAATATTATATGTTTTGTCCCCACTTGCATTTTACTTCATTATATTCTTCTTCTTTTTGCTCTT	DsIV_10	100	93	0	0	1	93	4015	3923	2e-45	172	scaffold_30	96.55	58	2	0	93	150	205671	205614	3e-19	97.1
DS-P-H-1-2	A00545:16:HFNGHDSXX:4:2412:10303:28510	GATTCCACGGTATATCTATCGTATTGTATCGTCGGGCTAGACGACGAGTTCTTAAGTAGCTGACTCATACGTTGTGACACGAAACCGAATATTATATGTTTTGTCCCCACTTGCATTTTACTTCATTATATTCTTCTTCTTTTTGCTCTT	DsIV_10	100	93	0	0	1	93	4015	3923	2e-45	172	scaffold_30	96.55	58	2	0	93	150	205671	205614	3e-19	97.1
DS-P-H-3-2	A00541:14:H77GGDSXX:1:1525:25156:11365	AGACAACCACCCGCGGGAGACGTACAGAGCCGTGCCCGATTAGCTCAGGCGTTACAGGTAGGACGTGACTTAATGTTAGATAAAGATGGATCCAACAGCTCATGCAGGGGACCAACGATTTGTTGGTGTCATAAAAGTTGAAAAAGTGCA	DsIV_11	99.18	122	1	0	1	122	135	14	9e-60	220	scaffold_17	97.14	35	0	1	117	150	852514	852480	1e-07	58.4
DS-P-H-3-1	A00541:14:H77GGDSXX:1:1642:2817:17581	CGTCCTACCTGTAACGCCTGAGCTAATCGGGCACGGCTCTGTACGTCTCCCGCGGGTGGTTGTCTTCGTAAGTAAGGAGGTGCCAGGCTAAGTGTCCCTGGTGGCGGTGAATGGCCGAGGTTGCGCTGTTGAAGGCAGCCCTACATAGAC	DsIV_11	100	114	0	0	1	114	71	184	5e-57	211	scaffold_115	100	43	0	0	108	150	41793	41751	3e-14	80.5
DS-P-H-3-1	A00541:14:H77GGDSXX:1:1642:2908:17581	CGTCCTACCTGTAACGCCTGAGCTAATCGGGCACGGCTCTGTACGTCTCCCGCGGGTGGTTGTCTTCGTAAGTAAGGAGGTGCCAGGCTAAGTGTCCCTGGTGGCGGTGAATGGCCGAGGTTGCGCTGTTGAAGGCAGCCCTACATAGAC	DsIV_11	100	114	0	0	1	114	71	184	5e-57	211	scaffold_115	100	43	0	0	108	150	41793	41751	3e-14	80.5
DS-P-H-1-2	A00545:16:HFNGHDSXX:4:1212:21829:26835	AGAATAGTTAGATGCTGTCTCCATGCATGACAATCAAGGCAGAGCTGATGTTATACGACGATGGTTACCGGGTAAGGCTATGGTCTGTTTAGCTATGCAACTGCTGCAGAAGAGAAACCAAGTTCGGAGACACGAACATAACCGCCGAAG	DsIV_11	99.03	103	1	0	1	103	814	916	3e-49	185	scaffold_784	100	54	0	0	97	150	12591	12644	2e-20	100
DS-P-H-1-2	A00545:16:HFNGHDSXX:4:1626:13738:35806	AGACATGGAACAAGAAATACAAGAATACCTACTGATGAAAGTCTCTGGTCTATGTCTGTGTCTCTGGTACACCTGCATGTCCGATCTGGACGTGAAGCCAGCTCCGTTCAATCATCCCAGTTATATACCTGGCGCGTGCGAAGCGTACCT	DsIV_11	100	110	0	0	41	150	1425	1534	9e-55	204	scaffold_286	100	41	0	0	1	41	266945	266905	4e-13	76.8
DS-P-H-1-2	A00545:16:HFNGHDSXX:4:1472:25961:32049	CAGTTAAATCAACCTATCTCAAAAACTAAAAGAGATACTTTGATCAAACCAAAAAACGTTGAAATAGTTAATTAGCATGCATCACAACTATTTTTTTACAATACTTTAATGAACGACTGAGCCGCAGCGGCATAACAAACTCTGTCCGCG	DsIV_11	94.34	53	3	0	98	150	1853	1905	4e-18	82.4	scaffold_324	95.88	97	4	0	1	97	378359	378455	1e-37	158
DS-P-H-3-1	A00541:14:H77GGDSXX:1:2209:10547:9580	TTCTGAGTGTAGACGAGCCTTAATATTAATATCGGCGAGTTGAGGGTAGACTAATTTATCCACGTAAACGAGCAGCGCGGGAGCGCTTTTCACTTTTTGTGGTGGCTGATAGCCTGGTTTGCATACTCAGGAAAACTCTAAATAAAGTCG	DsIV_11	100	49	0	0	102	150	1854	1806	7e-21	91.6	scaffold_576	100	101	0	0	1	101	3186	3086	2e-46	187
DS-P-H-3-1	A00544:18:H77FKDSXX:3:2552:17282:26224	TATTGATGCTGGAACTGGTTATGTCGAGCTAAAAAAACAAAAATATACACTATTTGCACACACACACCCACACACACGCGCGCGCGCGCGTACACATACACACTGTGCATACAATTATCTCTTTATGATTTTATTGATAATCCATAAGCA	DsIV_11	100	129	0	0	1	129	2077	2205	2e-65	239	scaffold_594	100	24	0	0	127	150	124051	124028	0.001	45.4
DS-P-H-1-2	A00544:18:H77FKDSXX:3:2648:18249:24643	TTGTTTATTTATGATTGTTTGTTGGGAGGTTTTCAAAACCAGTTCATTTTGGCTGGCCATACTTTGAATTTAAAATAGCTCCAAACACGTCCGGCATGTTGAGCAGTTCAGAATATACTGTTCAGTGGTTGGATTGTTCCAACATTTAAA	DsIV_11	98.75	80	0	1	72	150	2432	2353	7e-36	141	scaffold_135	92.13	89	2	4	1	84	192298	192210	2e-26	121
DS-P-H-1-2	A00544:18:H77FKDSXX:3:1345:2383:30827	GGTTTTATACTTTGATTTCTTCCGGGATGTTCTGCAGAGAAGCATTTCACTGAATACTACATTGATATTAAAATTATTCACTCTACGACCGCTCCGGTGTCTAGCTTTAATATGACATGTGTTGTGAGAGGAGGCTCCGGCCGTGGCGGT	DsIV_12	92.86	28	2	0	1	28	1259	1232	7e-06	41.7	scaffold_157	97.62	126	3	0	25	150	398114	397989	2e-55	217
DS-P-H-2-2	A00541:14:H77GGDSXX:1:1114:16477:6230	GCCTTAACAGCAATGAGCATTATATGAAGTCGAGCTGAGACTCTGAGACCATTCAGATCTAATGTGGCAGCTCCCAAAAACTCTTCGAGAGAAGTAAATGAGAATCTCCTGTTAGTGGGTTTGATAAATTTAATATAAAAACAAAAATAC	DsIV_12	97.41	116	3	0	1	116	146	31	4e-53	198	scaffold_1533	100	25	0	0	126	150	2191	2167	0.0003	47.3
DS-P-H-2-2	A00541:14:H77GGDSXX:1:1114:17418:6136	GCCTTAACAGCAATGAGCAGTATATGAAGTCGAGCTGAGACTCTGAGACCATTCAGATCTAATGTGGCAGCTCCCAAAAACTCTTCGAGAGAAGTAAATGAGAATCTCCTGTTAGTGGGTTTGATAAATTTAATATAAAAACAAAAATAC	DsIV_12	98.28	116	2	0	1	116	146	31	9e-55	204	scaffold_1533	100	25	0	0	126	150	2191	2167	0.0003	47.3
DS-P-H-2-2	A00541:14:H77GGDSXX:1:1404:14380:30405	GAGGGTCGGGTCCGTGAGTATGCGGACGGTGATGTTCTTACAAAGTGCAGAGTCCAGATGCTTGGCAGAGGCAAGCGCCGTGGAAAGAGATCCATGTAGACCGCGTAAGTGTCATACGAGCGAGACACAAAAAAGACAGTAATTTGTCCA	DsIV_12	100	126	0	0	1	126	626	501	1e-63	233	scaffold_295	100	33	0	0	116	148	364133	364101	1e-08	62.1
DS-P-H-1-2	A00545:16:HFNGHDSXX:4:1177:21621:16955	TGTACACAAAGTAATGGACTATTATACATATTCAACGGAACGATCATGATTTTTAAACAGTACTCCTATAAACACTGTTTGGTGTAACGCAGTGTGTACTGCGTTACACCATAGTCTAGTATAGGAAATTATCCGGACGACTAGCCACAG	DsIV_12	97.44	117	3	0	34	150	1012	896	1e-53	200	scaffold_423	100	40	0	0	1	40	192939	192900	1e-12	75
DS-P-H-3-2	A00541:14:H77GGDSXX:1:2226:1452:4664	AGATTGCAACAACAGGAAACAACGACATGTTGACCCTGCATATGGATACAGCGATTGTATACTAAATTTGAGTCACATTCAGGATTACTTTAAGATAGTCATCGATGACCTCAAAAAATTCATATAATTTAAAATTAAATTATTTAAGAA	DsIV_13	92.86	126	9	0	1	126	2124	2249	1e-48	183	scaffold_357	100	25	0	0	123	147	376858	376882	0.0003	47.3
DS-P-H-1-1	A00545:16:HFNGHDSXX:4:1420:30789:21778	CCATTTTATATTGAATCACTGCAATAACTTAATTAACAGAATGTCCACGTAATCCCACACATATTACGACAACGTTTTCCTGTTCATTGTTTGCCTGCCAGGAAAATAAAACTCTCCTCGCATTGGTCACCGATGACAAAGGGCTATTGA	DsIV_14	100	109	0	0	42	150	1	109	3e-54	202	scaffold_99	95.83	48	2	0	1	48	28052	28099	1e-13	78.7
DS-P-H-1-1	A00544:18:H77FKDSXX:3:2268:24180:10300	CTATGTCTTCGAGGGTCTTATCCTGCAACCATTGTAGTCCCCTCTCTTCTTTACTACTCACTCTGCGTATCCATCGTCAGGATCTACCGCTGCTAACAAGATGTCCAGCATCCGTTGGTCGTCCTTTATGAGAGCACAGAGAAATACCGT	DsIV_14	97.92	96	1	1	56	150	835	740	4e-43	165	scaffold_751	96.2	79	1	2	1	79	50342	50418	1e-28	128
DS-P-H-1-2	A00544:18:H77FKDSXX:3:1456:21187:34491	CTATGTCTTCGAGGGTCTTATCCTGCAACCATTGTAGTCCCCTCTCTTCTTTACTACTCACTTCCGCGTATCCATCGTCAGGATCTACCGCTGCTAACAAGATGTCCAGCATCCGTTGGTCGTCCTTTATGAGAGCACAGAGAAATACCG	DsIV_14	100	95	0	0	56	150	835	741	2e-46	176	scaffold_613	93.75	80	3	2	1	79	35089	35167	6e-26	119
DS-P-H-3-1	A00541:14:H77GGDSXX:1:2437:12707:17425	TCATTCCCAATCCCCGCATAAAAGACATGCACAAAAGCTTGCCGCGTTCCTGTAGCATGGAACAATTGCGGCACCTCAATAATATAAATCTACTTATACACCTACCTAGCTTACTCAAATATACACACATTCCACACATACACACATACA	DsIV_14	92.77	83	6	0	1	83	1036	1118	9e-30	121	scaffold_407	100	63	0	0	88	150	30971	30909	2e-25	117
DS-P-H-1-2	A00545:16:HFNGHDSXX:4:2177:14461:2300	GTCTCTCTGTTATCTGTATGTGTATGTGTATATGTATGTGTGTGTGAGAACTTATGGCAGTGCATGTGTCGACGGCATCCCAGAGTCCCCCCGATTACGGTGAATAGCTATGTGCCGGCGCACGGGGCATAACTTTACATACATCAGGAG	DsIV_14	98.33	60	1	0	1	60	1348	1289	3e-25	106	scaffold_159	98.94	94	1	0	57	150	289109	289202	6e-41	169
DS-P-H-3-1	A00541:14:H77GGDSXX:1:2437:12707:17425	TCATTCCCAATCCCCGCATAAAAGACATGCACAAAAGCTTGCCGCGTTCCTGTAGCATGGAACAATTGCGGCACCTCAATAATATAAATCTACTTATACACCTACCTAGCTTACTCAAATATACACACATTCCACACATACACACATACA	DsIV_14	100	83	0	0	1	83	2252	2334	9e-40	154	scaffold_407	100	63	0	0	88	150	30971	30909	2e-25	117
DS-P-H-1-2	A00545:16:HFNGHDSXX:4:1546:22770:15749	TACGCTATCGCCACGTGAGCGATAAGCTTACCAGATGGCCGCTTCACCGAACCGTTTATCAGAAGTTCTGCTGATGTTGGAACTGTACTAAATGCATATCACGAGGAGTGCCTCAAGGTAGTATTATTAGCACAATTATCTTCATACTGT	DsIV_14	96.47	85	3	0	1	85	5078	4994	7e-36	141	scaffold_730	93.75	64	4	0	87	150	37787	37724	3e-19	97.1
DS-P-H-1-2	A00545:16:HFNGHDSXX:4:1252:10059:21261	GTTCTCACGTCACTAAAAGTAACTCGTATCAACGTCCAAGTTTCTTTATAGTGTTGCAACTTCTTAGCAAAGAGTTTATCGTGTGACCCAACCCGCCGGAACGTCTTGTAAAAGCTTCAACGAAATTAACGTCAATTTTTCTATTTCCAG	DsIV_15	100	130	0	0	21	150	2	131	7e-66	241	scaffold_31	93.75	32	2	0	1	32	1508386	1508417	8e-05	49.1
DS-P-H-1-2	A00545:16:HFNGHDSXX:4:2162:14208:1548	GTTCTCACGTCACTAAAAGTAACTCGTATCAACGTCCAAGTTTCTTTATAGTGTTGCAACTTCTTAGCAAAGAGTTTATCGTGTGACCCAACCCGCCGGAACGTCTTGTAAAAGCTTCAACGAAATTAACGTCAATTTTTCTATTTCCAG	DsIV_15	100	130	0	0	21	150	2	131	7e-66	241	scaffold_31	93.75	32	2	0	1	32	1508386	1508417	8e-05	49.1
DS-P-H-1-2	A00545:16:HFNGHDSXX:4:2277:11559:30311	CGGTACGCTGTTCTACAAGAAGCCCCTTGTATTGAGACATTATACGATTTGTTGTTTTTAACTTTAGTTTGTTGACGAATTATAGATACCTAATAATAATATTAAAAAGTAGTGTTGCAACTTCTTAGCAAAGAGGTTATCGTGTGACCC	DsIV_15	97.56	41	1	0	110	150	30	70	9e-15	71.3	scaffold_331	96.36	110	3	1	1	110	102025	102133	3e-44	180
DS-P-H-1-2	A00545:16:HFNGHDSXX:4:1577:9588:17253	TATTGTCGGCATGGATACAGCGGGGTTTACCCCGACGAGCCGTGAAGCGAGCCAGCGCAGCCAAGAATGCTTCCTTAGACAAATCGGTGACAAGCTCCAGGTGCACGGCCTTAACCTGGAAATAGAAAAATTGACGTTAATTTCGTTGAA	DsIV_15	100	35	0	0	116	150	131	97	4e-13	65.8	scaffold_509	97.54	122	2	1	1	122	242088	242208	1e-52	207
DS-P-H-3-2	A00544:18:H77FKDSXX:3:2341:16062:32753	GGTATCATTGACATAGAATAAGCTGACGCGACACCGCGTCTAGTAGGTATCCCAACTCACATATACACCTGATAGGTCACGACCAGTCCGCTACCTGGACTGACGTGAGGCTCAAGCACTTTAAGATGGTCACGCTGGAGAAAAGGAGGG	DsIV_15	99.11	112	0	1	1	111	347	458	1e-53	200	scaffold_402	98	50	1	0	101	150	346225	346274	2e-16	87.9
DS-P-H-3-2	A00544:18:H77FKDSXX:3:2341:16875:32503	GGTATCATTGACATAGAATAAGCTGACGCGACACCGCGTCTAGTAGGTATCCCAACTCACATATACACCTGATAGGTCACGACCAGTCCGCTACCTGGACTGACGTGAGGCTCAAGCACTTTAAGATGGTCACGCTGGAGAAAAGGAGGG	DsIV_15	99.11	112	0	1	1	111	347	458	1e-53	200	scaffold_402	98	50	1	0	101	150	346225	346274	2e-16	87.9
DS-P-H-2-2	A00541:14:H77GGDSXX:1:2339:2184:13291	TATCCCAACTCACATATACACCTGATAGGTCACGACCAGTCCGCTACCTGGACTGACGTGCAGGCATAGACGTCACGCTGCAACTTGTGCAGCAGGCAGCAACGCTTATCATGCTGCTTGGATTGTCGATTAGGTAGACGTTCCTCTTGC	DsIV_15	100	95	0	0	1	95	394	488	2e-46	176	scaffold_405	93.65	63	4	0	88	150	230788	230726	1e-18	95.3
DS-P-H-1-1	A00545:16:HFNGHDSXX:4:1339:18358:7921	GACTAATGTTGACAATAATCGAACACTACAAAGTGTATATGTTTTGCCATGCTAACTTTCATGAACTCCGTCCAAGACCTTACTCGCTAACTAGATGCTTCATGTCGTCTGCAAATAAAAGATGGGAGGAATTTACGAAGCACGAGTCGA	DsIV_15	95.24	105	5	0	2	106	775	671	1e-43	167	scaffold_131	96.55	58	1	1	93	150	836214	836158	1e-18	95.3
DS-P-H-1-2	A00545:16:HFNGHDSXX:4:1402:24623:4899	GCCAAATTAGGAACATGATTACACATTACACTGTAATCAGCGCAAGTTCACTGATAAACTTGTTTGTAGCTGAAAATATTGCTAAGAAGCAGATACTTGTTTATTTAAAAAAAGTTATCAGGACAATGATCAGAAATATGAAACCACATT	DsIV_15	97.37	38	0	1	113	150	972	936	2e-12	63.9	scaffold_198	100	119	0	0	1	119	508459	508341	2e-56	220
DS-P-H-3-2	A00541:14:H77GGDSXX:1:2378:4173:12727	CACGATCCAGTAGTTGCGAATCCAGGTCTCCGGTCCAGGGGTGTCCAGGTCTTCGGTCACAGTGTTGCTCTGGACGAACTAGTTCACGCCGTGGCTGTTTATGAGCTAATGCCAAAGCGCGTAACTCGCAAGTCTATTTCCGTCCAAGCA	DsIV_15	98.21	112	1	1	1	112	1131	1021	5e-52	195	scaffold_582	100	42	0	0	108	149	24390	24349	1e-13	78.7
DS-P-H-3-1	A00541:14:H77GGDSXX:1:1560:4544:14810	GTATAGACTTCTTTGGAGCAGCCCGTCTAGGAACCTCTGGTTACCAAGTAAGTTAAGCACAAGCTCCTGTATTTATTTCTGTTCATTTGTGTAAAATAAATAATAAACAAACATTACTTCTTAGCATCCTGTGCATTTTGCAGTCACGAT	DsIV_15	100	35	0	0	116	150	1160	1126	4e-13	65.8	scaffold_7	98.32	119	2	0	1	119	1996810	1996928	3e-53	209
DS-P-H-3-1	A00541:14:H77GGDSXX:1:2269:4182:16376	GTATAGACTTCTTTGGAGCAGCCCGTCTAGGAACCTCTGGTTACCAAGTAAGTTAAGCACAAGCTCCTGTATTTATTTCTGTTCATTTGTGTAAAATAAATAATAAACAAACATTACTTCTTAGCATCCTGTGCATTTTGCCGTCACGAT	DsIV_15	97.14	35	1	0	116	150	1160	1126	2e-11	60.2	scaffold_7	98.32	119	2	0	1	119	1996810	1996928	3e-53	209
DS-P-H-3-1	A00541:14:H77GGDSXX:1:1104:20636:3975	ACAAATAAAGCATCGCTATGATTAGCGAACCCAAATACCGCACAGCTGACGAGGGACATGTAACGACTATCTCTAACAGTATTAATATTATAGTAACTTTTTTGTATTATGTTTAAGAGAAACCGTGAAATCTATAGTTAATGATCTAGT	DsIV_15	97.65	85	2	0	1	85	1577	1493	1e-37	147	scaffold_456	98.46	65	1	0	86	150	96413	96349	8e-25	115
DS-P-H-1-1	A00545:16:HFNGHDSXX:4:1170:27353:24846	TTTACTAAATATCTCAGCCTCATCAGCTACTGGAAAAGATTAGATGAAGGCTGTGACACTGGCGGATAACTAAGTATTCAGTTTTTCAAAACATGATGCTTTATTTGTTGTACTTTTTAAAATAAAAATTATTATGTAATACTTGTTGGT	DsIV_15	100	56	0	0	95	150	1564	1619	9e-25	104	scaffold_1699	100	99	0	0	1	99	1225	1323	2e-45	183
DS-P-H-1-2	A00545:16:HFNGHDSXX:4:1447:7157:31861	TAAGTACCTTAATACTGTTAGAGATAGTCTTTACATGTCCCTCGTCAGCTGTGCGGTATTTGGGTTCGCTAATCATAGCGATGCTTTTTTTTGTGGGATTTTCCATTTAATTTATTTCAGGGTTTATCTCATTGCTTATGGACTTTACTG	DsIV_15	94.79	96	3	2	1	94	1485	1580	4e-38	148	scaffold_158	96.97	66	2	0	85	150	409282	409347	1e-23	111
DS-P-H-3-2	A00541:14:H77GGDSXX:1:1563:5791:11271	TCGTCAGCTGTGCGGTATTTGGGTTCGCTAATCATAGCGATGCTTTATTTGTTGTACTTTTTAAAATAAAAATTATTATGTAATACTTGTTGGTTTCATTGACATAGAATATTTATTTGTTGTACTTTTTAAAATAAAAATTATTATGTA	DsIV_15	98.2	111	2	0	1	111	1526	1636	5e-52	195	scaffold_280	90.91	33	1	1	115	147	146505	146475	0.004	43.6
DS-P-H-3-2	A00541:14:H77GGDSXX:1:1563:5801:11287	TCGTCAGCTGTGCGGTATTTGGGTTCGCTAATCATAGCGATGCTTTATTTGTTGTACTTTTTAAAATAAAAATTATTATGTAATACTTGTTGGTTTCATTGACATAGAATATTTATTTGTTGTACTTTTTAAAATAAAAATTATTATGTA	DsIV_15	98.2	111	2	0	1	111	1526	1636	5e-52	195	scaffold_280	90.91	33	1	1	115	147	146505	146475	0.004	43.6
DS-P-H-3-2	A00541:14:H77GGDSXX:1:1621:13783:20102	TCGTCAGCTGTGCGGTATTTGGGTTCGCTAATCATAGCGATGCTTTATTTGTTGTACTTTTTAAAATAAAAATTATTATGTAATACTTGTTGGTTTCATTGACATAGAATATTTATTTGTTGTACTTTTTAAAATAAAAATTATTATGTA	DsIV_15	98.2	111	2	0	1	111	1526	1636	5e-52	195	scaffold_280	90.91	33	1	1	115	147	146505	146475	0.004	43.6
DS-P-H-2-1	A00541:14:H77GGDSXX:1:2271:31647:9236	TTCTAAGTTTCAACTTTACGGGAACTTCCTCCATACTGATAAGGCCGGTTGATATACACTCCATAAGAAGGGGGAGAATGTGACGCCCGCGCACCATAGAAACAAGAAGACAGCGCGACGTCACGGAAAATTCCACGGCCGCGAGCAAGT	DsIV_15	100	58	0	0	1	58	1997	1940	7e-26	108	scaffold_135	100	92	0	0	59	150	315894	315985	2e-41	171
DS-P-H-3-2	A00541:14:H77GGDSXX:1:2558:27814:11804	CGAGTTTTGGAAATTAACAAAAAAAAACCTTTTTCATAGAAACTGTTTAAAATGTACTTAGTATATGGAAGAGCGGGGTATCCTGGCACAGGTACTTTATACTTAAATGTATATCAACCGGACTTATCAGTATTGAGGAAGTTCCCGTAA	DsIV_15	95.35	43	2	0	108	150	1940	1982	3e-14	69.4	scaffold_236	100	107	0	0	1	107	19347	19241	7e-50	198
DS-P-H-1-1	A00544:18:H77FKDSXX:3:1215:15591:3568	CCCCTGATCTCAAAAATGACACCCCCCGCAACCCCCGACCCCTAATTTTGAAGTTATAGCCCGTACGTTCACGAGTAACTGACTGTTGTAAAGGAGCAAGTAAATATCGCGGCGTGAATTCGTGATGCAGCAGTTAGATGTGTAACAGGA	DsIV_15	97.67	86	2	0	1	86	1857	1942	4e-38	148	scaffold_14	92.06	63	5	0	88	150	1947338	1947400	5e-17	89.8
DS-P-H-1-1	A00544:18:H77FKDSXX:3:1215:15971:3693	CCCCTGATCTCAAAAATGACACCCCCCGCTAACCCCGACCCCTAATTTTGAACTTATAGCCCCTACGTTCTCGAGTAACTGACGGTAGTAAAGGTGCAATTAATTTTCGCGGCGTGACATCGTGATGCAGCAGTTAGAGGTGTAACTGGA	DsIV_15	95.4	87	4	0	1	87	1857	1943	2e-35	139	scaffold_14	95.38	65	3	0	86	150	1947336	1947400	2e-21	104
DS-P-H-1-1	A00544:18:H77FKDSXX:3:2525:15239:5181	TAATTTTGAAGTTATAGCCCGTACGTTCTCGAGTAACTGACTGTAAGTGAACAAAAAATACTAAAAGAAATGACAGAGGGCTGAAGCTGAAACTTCGCAGAAATTCAGGGGCTTTCTTTGATGAACTCTTTCTTCAAAAAGAAGCCGCAA	DsIV_15	100	45	0	0	1	45	1899	1943	1e-18	84.2	scaffold_265	96.3	108	3	1	44	150	302873	302766	4e-43	176
DS-P-H-1-1	A00544:18:H77FKDSXX:3:2639:25500:22013	TCAAAAATGACACCCCCCGCTACCCCCGACCCCTAATTTTGAAGTTATAGCCCGTACGTTCTCGAGTAACTGACTGTAGAATATAACATTAAATTAGTGACAGTTGATCTGCGGTGAACAAAACCATGCTGGTGTTGGATTATATTACTG	DsIV_15	100	78	0	0	1	78	1866	1943	5e-37	145	scaffold_508	98.65	74	1	0	77	150	153459	153386	8e-30	132
DS-P-H-1-1	A00545:16:HFNGHDSXX:4:1139:20292:24424	CCCCTGATCTCAAAAATGACACCCCCCGCTACCCCCGACCCCTAATTTTGAAGTTATAGCCCGTACGTTCTCGAGTAACTGACTGTAATTATTTTTATCGAGCTATAGAAACATTGTAGGATATTTTAAATGCTCCACAACTTTGAAATA	DsIV_15	100	87	0	0	1	87	1857	1943	5e-42	161	scaffold_56	92.54	67	3	1	84	150	139620	139556	1e-18	95.3
DS-P-H-1-1	A00545:16:HFNGHDSXX:4:1139:20654:24799	CCCCTGATCTCAAAAATGACACCCCCCGCTACCCCCGACCCCTAATTTTGAAGTTATAGCCCGTACGTTCTCGAGTAACTGACTGTAATTATTTTTATCGAGCTATAGAAACATTGTAGGATATTTTAAATGCTCCACAACTTTGAAATA	DsIV_15	100	87	0	0	1	87	1857	1943	5e-42	161	scaffold_56	92.54	67	3	1	84	150	139620	139556	1e-18	95.3
DS-P-H-1-1	A00545:16:HFNGHDSXX:4:1343:13801:27054	TGCATGATGGACTTGTGTCCCCTGATCTCAAAAATGACACCCCCCGCTACCCCCGACCCCTAATTTTGAAGTTATAGCCCGTACGTTCTCGAGTAACTGACTGTACGTTGAATCTGCATTGTTTGCAATGACATAATAGCTACATAATAC	DsIV_15	100	105	0	0	1	105	1839	1943	5e-52	195	scaffold_376	100	48	0	0	103	150	116538	116491	5e-17	89.8
DS-P-H-1-1	A00545:16:HFNGHDSXX:4:1367:31647:21950	TATAGCCCGTACGTTCTCGAGTAACTGACTGTAAGTAAGTACTACATAGTTTCTTTTGTGAACAATGGAGGGCGCCACATGCATGATTCAAGCAGATTACAAACTTATTTTGATTAACTGAGCACTGTTTTCACATTTAAAAATCAAAAA	DsIV_15	100	33	0	0	1	33	1911	1943	6e-12	62.1	scaffold_431	100	119	0	0	32	150	24393	24511	2e-56	220
DS-P-H-1-1	A00545:16:HFNGHDSXX:4:2149:17978:23202	TGTGTCCCCTGATCTCAAAAATGACACCCCCCGCTACCCCCGACCCCTAATTTTGAAGTTATAGCCCGTACGTTCTCGAGTAACTGACTGTACATTAAGCATTGAAGGTACCTAACTCTTTTCATTACAGGTAGAGAATTGACAATATTT	DsIV_15	100	92	0	0	1	92	1852	1943	9e-45	171	scaffold_2	98.33	60	1	0	91	150	1422229	1422170	5e-22	106
DS-P-H-1-1	A00545:16:HFNGHDSXX:4:2403:16143:20337	CCCCCCGCTACCCCCGACCCCTAATTTTGAAGTTATAGCCCGTACGTTCTCGAGTAACTGACTGTACTTACATAAATTCGTTGTTACAGATTTATCTTAATGGGATTTATTGTCAGCCTAATTAACAACCATTTATTAAATTGTATTACT	DsIV_15	100	66	0	0	1	66	1878	1943	2e-30	122	scaffold_52	100	88	0	0	63	150	1262441	1262528	3e-39	163
DS-P-H-1-1	A00545:16:HFNGHDSXX:4:2527:21612:26209	TGTGTCCCCTGATCTCAAAAATGACACCCCCCGCTACCCCCGACCCCTAATTTTGAAGTTATAGCCCGTACGTTCTCGAGTAACTGACTGTAAATATGTTATGTACGTAAAGAAAGTAATCCTTTTAAATTTGGCATAATGTTAAAATGG	DsIV_15	100	92	0	0	1	92	1852	1943	9e-45	171	scaffold_4	98	50	1	0	101	150	1977826	1977777	2e-16	87.9
DS-P-H-1-1	A00545:16:HFNGHDSXX:4:2553:19633:35806	CAAAAATGACACCCCCCGCTACCCCCGACCCCTAATTTTGAAGTTATAGCCCGTACGTTCTCGAGTAACTGACTGTAAATACGGTTTATTACATTTTCGTGGCCAACCATTGAGTACACACTGAATAACTTCATTCAATACGGGATCACT	DsIV_15	100	77	0	0	1	77	1867	1943	2e-36	143	scaffold_96	100	75	0	0	76	150	560868	560942	5e-32	139
DS-P-H-1-1	A00545:16:HFNGHDSXX:4:2565:11939:16000	CCCCCCGCTACCCCCGACCCCTAATTTTGAAGTTATAGCCCGTACGTTCTCGAGTAACTGACTGTAGTTTATTATAAAAACGTATACAGTTCCCCATGAATTATGTGTTTGTTTTCGAAAGTCTGAGTGTGGGGAAAAGCAACTTATTTT	DsIV_15	100	66	0	0	1	66	1878	1943	2e-30	122	scaffold_343	98.84	86	1	0	65	150	317448	317533	2e-36	154
DS-P-H-1-2	A00544:18:H77FKDSXX:3:1407:3188:23265	CCCCCCGCTACCCCCGACCCCTAATTTTGAAGTTATAGCCCGTACGTTCTCGAGTAACTGACTGTACAGACCTACCTAGACCTACTAATAATACAACTAGGTCTATCTAATTTACTCAAAAATCACTAAAAATGTTGTAGGTACGTATTA	DsIV_15	100	66	0	0	1	66	1878	1943	2e-30	122	scaffold_431	100	86	0	0	65	150	24853	24938	4e-38	159
DS-P-H-1-2	A00544:18:H77FKDSXX:3:1522:2031:16313	AACATCAATGCATGATGGACTTGTGTCCCCTGATCTCAAAAATGACACCCCCCGCTACCCCCGACCCCTAATTTTGAAGTTATAGCCCGTACGGTCTCGAGTAACTGACTGTAGGTAGATGTAAAAAGTCTTCCTGTGACTGTTAGTTGG	DsIV_15	99.12	113	1	0	1	113	1831	1943	9e-55	204	scaffold_519	97.44	39	1	0	112	150	165665	165703	2e-10	67.6
DS-P-H-1-2	A00545:16:HFNGHDSXX:4:1148:11505:2378	AATGCATGATGGACTTGTGTCCCCTGATCTCAAAAATGACACCCCCCGCTACCCCCGACCCCTAATTTTGAAGTTATAGCCCGTACGTTCTCGAGTAACTGACTGTAGCCACCATGATAGATGTAAATTGAATGAATGAATACATGAATG	DsIV_15	100	107	0	0	1	107	1837	1943	4e-53	198	scaffold_537	100	45	0	0	106	150	145340	145296	2e-15	84.2
DS-P-H-1-2	A00545:16:HFNGHDSXX:4:1462:4906:28870	TCAATGCATGATGGACTTGTGTCCCCTGATCTCAAAAATGACACCCCCCGCTACCCCCGACCCCTAATTTTGCAGTTATAGCCCGTACGTTCTCGAGTAACTGACTGTAGGTTCGTGTTGCCTACTGATGTACCTACGTAATTTTTATCA	DsIV_15	99.08	109	1	0	1	109	1835	1943	1e-52	196	scaffold_61	95.35	43	2	0	108	150	909730	909688	6e-11	69.4
DS-P-H-1-2	A00545:16:HFNGHDSXX:4:1462:5077:26162	TCAATGCATGATGGACTTGTGTCCCCTGATCTCAAAAATGACACCCCCCGCTACCCCCGACCCCTAATTTTGAAGGTATAGCCCGTACGTTCTCGAGTAACTGACTGTAGGTTCTTGTTGCCTACTGATGTACCTACGTAATTTTTATCA	DsIV_15	99.08	109	1	0	1	109	1835	1943	1e-52	196	scaffold_61	97.67	43	1	0	108	150	909730	909688	1e-12	75
DS-P-H-1-2	A00545:16:HFNGHDSXX:4:2417:7166:23422	TGTGTCCCCTGATCTCAAAAATGACACCCCCCGCTACCCCCGACCCCTAATTTTGAAGTTATAGCCCGTACGTTCTCGAGTAACTGACTGTAGGTATGACAGGCAGAACAAGTCAATTGTAGTAATTTACATTTACCGAAATAGTTAAGT	DsIV_15	100	92	0	0	1	92	1852	1943	9e-45	171	scaffold_200	100	60	0	0	91	150	374699	374758	1e-23	111
DS-P-H-1-2	A00545:16:HFNGHDSXX:4:2424:14073:15906	TGATGGACTTGTGTCCCCTGATCTCAAAAATGACACCCCCCGCTACCCCCGACCCCTAATTGTGAAGTTATAGCCCGTACGTTCTCGAGTAACTGACTGTAACCCTAGCCTCTCTTACTGAGAACCAAAGTTGCAGTAAGTACTTACATA	DsIV_15	99.01	101	1	0	1	101	1843	1943	4e-48	182	scaffold_18	98.08	52	1	0	99	150	660363	660312	1e-17	91.6
DS-P-H-1-2	A00545:16:HFNGHDSXX:4:2562:16631:31986	TGTGTCCCCTGATCTCAAAAATGACACCCCCCGCTACCCCCGACCCCTAATTTTGAAGTTATAGCCCGTACGTTCTCGAGTAACTGACTGTAGGTATGACAGGCAGAACAAGTCAATTGTAGTAATTTACATTTAACGAAAAAGTTAAGT	DsIV_15	100	92	0	0	1	92	1852	1943	9e-45	171	scaffold_200	96.67	60	2	0	91	150	374699	374758	2e-20	100
DS-P-H-2-1	A00541:14:H77GGDSXX:1:1170:29532:22764	GTTAACATCAATGCATGATGGACTTGTGTCCCCTGATCTCAAAAATGACACCCCCCGCTACCCCCGACCCCTAATTTTGAAGTTATAGCCCGGACGTTCTCGAGTAACTGGCTGTAAATGACTTTATCTTCGTTGATAAAGATGCCATGC	DsIV_15	98.28	116	2	0	1	116	1828	1943	9e-55	204	scaffold_67	100	32	0	0	115	146	610679	610710	4e-08	60.2
DS-P-H-2-1	A00541:14:H77GGDSXX:1:1227:19217:30232	CCCCTGATCTCAAAAATGACACCCCCCGCTACCCCCGACCCCTAATTTTGAAGTTATAGCCCGTACGTTCTCGAGTAACTGACTGTAATGCGTCGTTAAACTATGCTTTAAACTGCTGTAAAGTATGTTTTGCATTCTTAGCAAATTAAT	DsIV_15	100	87	0	0	1	87	1857	1943	5e-42	161	scaffold_26	98.46	65	1	0	86	150	197112	197176	8e-25	115
DS-P-H-2-1	A00541:14:H77GGDSXX:1:1311:29387:30812	TGTGTCCCCTGATCTCAAAAATGACACCCCCCGCTACCCCCGACCCCTAATTTTGAAGTTATAGCCCGTACGTTCTCGAGTAACTGACTGTAAGTTAAGAATTATGCGGGTAGTTTAGTTGTTCCTATTTTGAGCGCGGTTGCAATACAC	DsIV_15	100	92	0	0	1	92	1852	1943	9e-45	171	scaffold_340	100	62	0	0	89	150	429529	429590	8e-25	115
DS-P-H-2-1	A00541:14:H77GGDSXX:1:1343:7916:24314	TGATCTCAAAAATGACACCCCCCGCTACCCCCGACCCCTAATTTTGAAGTTATAGCCCGTACGTTCTCGAGTAACTGACTGTAAAATCATAAATCTTTATGTGCGGAGTGATAAACTGCGTGGTTTTAAAATTTATTGAACTATTTTTGA	DsIV_15	100	83	0	0	1	83	1861	1943	9e-40	154	scaffold_662	97.1	69	2	0	82	150	30494	30426	2e-25	117
DS-P-H-2-1	A00541:14:H77GGDSXX:1:1411:16694:18599	TAACATCAATGCATGATGGACTTGTGTCCCCTGATCTCAAAAATGACACCCCCCGCTACCCCCGACCCCTAATTTTGAAGTTATAGCCCGTACGTTCTCGAGTAACTGACTGTACATTGTCTGAAGCCCTTTTGGCAATCATCTAAGATT	DsIV_15	100	114	0	0	1	114	1830	1943	5e-57	211	scaffold_647	97.37	38	1	0	113	150	99627	99590	8e-10	65.8
DS-P-H-2-1	A00541:14:H77GGDSXX:1:1540:26476:14810	CCCGACCCCTAATTTTGAAGTTATAGCCCGTACGTTCTCGAGTAACTGACTGTACGTTACAGAGTTTCGGTTTGTTTCAGCGTCAGTGCGGACTTTTATAAAAAATAGTCTTCCCTACATTGAGACACTTTTATTGCGTAACAAAATCAA	DsIV_15	100	54	0	0	1	54	1890	1943	1e-23	100	scaffold_119	100	100	0	0	51	150	304980	304881	6e-46	185
DS-P-H-2-1	A00541:14:H77GGDSXX:1:1646:23746:20040	TAATTTTGAAGTTATAGCCCGTACGTTCTCGAGTAACTGACTGTACATACCTATATGCTATGTATCACTATTCGTTAGTTCCTCGTTATAATAGTATTTACACATAGGCCCCGCAGAGCCTGTGTGACAGATCCCCTAATGGGATACGAG	DsIV_15	100	45	0	0	1	45	1899	1943	1e-18	84.2	scaffold_119	99.1	111	1	0	40	150	599246	599136	2e-50	200
DS-P-H-2-1	A00541:14:H77GGDSXX:1:1668:22227:30123	TAACGTGTTAGGAGTTAACATCAATGCATGATGGACTTGTGTCCCCTGATCTCAAAAATGACACCCCCCGCTACCCCCGACCCCTAATTTTGAAGTTATAGCCCGTACGTTCTCGAGTAACTGACAGTAAGAGCTAAAGGTACGGGTCGT	DsIV_15	99.22	129	1	0	1	129	1815	1943	1e-63	233	scaffold_398	100	23	0	0	128	150	132695	132673	0.004	43.6
DS-P-H-2-1	A00541:14:H77GGDSXX:1:2176:7690:28087	CCCCCCGCTACCCCCGACCCCTAATTTTGAAGTTATAGCCCGTACGTTCTCGAGTAACTGACTGTAATTATGAGTTTTTCAAACTCTACTTCAATCTATTGTAGAAACGGTATGGAAGTTATGGTACCCTTCTTCTTGGATGTGATCGTT	DsIV_15	100	66	0	0	1	66	1878	1943	2e-30	122	scaffold_225	98.84	86	1	0	65	150	109542	109627	2e-36	154
DS-P-H-2-1	A00541:14:H77GGDSXX:1:2265:13548:5290	TAACATCAATGCATGATGGACTTGTGTCCCCTGATCTCAAAAATGACACCCCCCGCTACCCCCGACCCCGAATTTTGAAGTTATAGCCCGTACGGTCTCGAGGAACTGACTGTAACAACAACACATTACAACAACGGCCGCTATTTCGCC	DsIV_15	97.37	114	3	0	1	114	1830	1943	5e-52	195	scaffold_578	97.37	38	1	0	113	150	87696	87659	8e-10	65.8
DS-P-H-2-2	A00541:14:H77GGDSXX:1:1316:3161:35086	ATAGCCCGTACGTTCTCGAGTAACTGACTGTACGTCTTGAAAGGATTCTGTCTCTGTTTGTTATCGGTTTTCTGTTAGAATATCCGCGGAGTAACCAGGGTCTTTTGAAGATGTATCTGTAATGGTAGTACCTACCTAATTGCGGGCTGA	DsIV_15	100	32	0	0	1	32	1912	1943	2e-11	60.2	scaffold_136	99.17	120	1	0	31	150	624167	624286	2e-55	217
DS-P-H-2-2	A00541:14:H77GGDSXX:1:1330:9227:36104	ACATCAATGCATGATGGACTTGTGTCCCCTGATCTCAAAAATGACACCCCCCGCTACCCCCGACCCCTCATTTTGAAGTTATAGCCCGTACGTTCTCGAGTAACTGACTGTAGATTGCAATTTCATTGGTGGCTCTAGTCAGCTGTACAT	DsIV_15	99.11	112	1	0	1	112	1832	1943	3e-54	202	scaffold_37	100	40	0	0	110	149	34468	34507	1e-12	75
DS-P-H-2-2	A00541:14:H77GGDSXX:1:1472:14931:28510	CGCTACCCCCGACCCCTAATTTTGAAGTTATAGCCCGTACGTTCTCGAGTAACTGACTGTAACTTTTAAATTATGGTGGACTTTCTGTTCAACCAAAAAAATAGATTTTTTAAATTCGTCTATAGGTTACATTTTAACCTTTTTGACAGA	DsIV_15	100	61	0	0	1	61	1883	1943	2e-27	113	scaffold_31	100	92	0	0	59	150	444651	444560	2e-41	171
DS-P-H-2-2	A00541:14:H77GGDSXX:1:1549:3459:6042	TGAAGTTATAGCCCGTACGTTCTCGAGTAACTGACTGTAGGTACCATCCATTAGAGAAACCCCAAGCATAGCTCTCTCCATAGCACGCTGAGTGACTTTAAATCGGTGGACCAGTCCCACCATCATTGTCCACGTCTCTGCACCATATTT	DsIV_15	100	39	0	0	1	39	1905	1943	3e-15	73.1	scaffold_522	99.15	117	0	1	35	150	73462	73578	3e-53	209
DS-P-H-2-2	A00541:14:H77GGDSXX:1:1554:29704:27477	GTGTCCCCTGACCTCAAAAATGACACCCCCCGCTACCCCCGACCCCTAATTTTGAAGTTATAGCCCGTACGTTCTCGAGTAACTGACTGTAAATGACATTAATTAACAATTTAGATTTTAAACTAACCAAATTAAACTTAAAACCTAAAA	DsIV_15	98.9	91	1	0	1	91	1853	1943	1e-42	163	scaffold_391	100	61	0	0	90	150	250503	250443	3e-24	113
DS-P-H-2-2	A00541:14:H77GGDSXX:1:1654:2555:12117	CAAAAATGACACCCCCCGCTACCCCCGACCCCTAATTTTGAAGTTATAGCCCGTACGTTCTCGAGTAACTGACTGTACGTGAACGGGTATGTGGGATGAGCATTAGACATTTCAGCCATCTTCGATTTTGGATTTACATAACAAAGTAGT	DsIV_15	100	77	0	0	1	77	1867	1943	2e-36	143	scaffold_12	97.33	75	2	0	76	150	1529624	1529698	1e-28	128
DS-P-H-2-2	A00541:14:H77GGDSXX:1:2104:18602:35180	TGAAGTTATAGCCCGTACGTTCTCGAGTAACTGACTGTAGGTACCATCCATTAGAGAAACCCCAAGCATAGCTCTCTCCATAGCACGCTGAGTGACTTTAAATCGGTGGACCAGGCCCTCCCTCATTGACCACGTCTCTGCACCATATTT	DsIV_15	100	39	0	0	1	39	1905	1943	3e-15	73.1	scaffold_464	96.49	114	4	0	37	150	141629	141516	5e-47	189
DS-P-H-2-2	A00541:14:H77GGDSXX:1:2219:17345:11428	TGATCTCAAAAATGACACCCCCCGCTACCCCCGACCCCTAATTTTGAAGTTATAGCCCGTACGTTCTCGAGTAACTGACTGTAAAATCATAAATCTTTATGTGCGGAGTGATAAACTGCGTGGTTTTAAAATTTATTGAACTATTTTTGA	DsIV_15	100	83	0	0	1	83	1861	1943	9e-40	154	scaffold_662	97.1	69	2	0	82	150	30494	30426	2e-25	117
DS-P-H-2-2	A00541:14:H77GGDSXX:1:2223:2591:13401	CATAACGTGTTAGGAGTTAACATCAATGCATGATGGACTTGTGTCCCCTGATCTCAAAAATGACACCCCCCGCTACCCCCGACCCCTAATTTTGAAGTTATAGCCCGTACGTTCTCGAGTAACTGACTGTAAGTAGGTACTTACTTATTT	DsIV_15	100	131	0	0	1	131	1813	1943	2e-66	243	scaffold_1	100	23	0	0	128	150	1718727	1718749	0.004	43.6
DS-P-H-2-2	A00541:14:H77GGDSXX:1:2239:27434:36104	GACCCCTAATTTTGAAGTTATAGCCCGTACGTTCTCGAGTAACTGACTGTACACGTAGGTCGCGTCGATTGTACCCAAAGGGCTATCCGTACAAATAAAATTGGTTTCAGATTATGTTTAGTGATTATTATACAACTGATTGAAATGTCT	DsIV_15	100	51	0	0	1	51	1893	1943	5e-22	95.3	scaffold_71	97.14	105	2	1	47	150	401155	401051	4e-43	176
DS-P-H-2-2	A00541:14:H77GGDSXX:1:2317:25120:26083	TAACGTGTTAGGAGTTAACATCAATGCATGATGGACTTGTGTCCCCTGATCTCAAAAATGACACCCCCCGCTACCCCCGACCCCTAATTTTGAAGTTATAGCCCGTACGTTCTCGAGTAACTGACTGTAATTGTTTGTAATATTCTTTGT	DsIV_15	100	129	0	0	1	129	1815	1943	2e-65	239	scaffold_475	100	23	0	0	128	150	161225	161203	0.004	43.6
DS-P-H-2-2	A00541:14:H77GGDSXX:1:2438:16125:26976	CAAAAATGACACCCCCCGCTACCCCCGACCCCTAATTTTGAAGTTATAGCCCGTACGTTCTCGAGTAACTGACTGTAAAAAAGATATACATTTTTAGCGCAAGAGATTTATGAATAGTGAGCGGGAGGTAGCAAAAAAGTTGTAATGCTG	DsIV_15	100	77	0	0	1	77	1867	1943	2e-36	143	scaffold_134	97.44	78	1	1	74	150	164130	164053	8e-30	132
DS-P-H-2-2	A00541:14:H77GGDSXX:1:2524:26964:26991	CAAAAATGACACCCCCCGCTACCCCCGACCCCTAATTTTGAAGTTATAGCCCGTACGTTCTCGAGTAACTGACTGTAACTCCTCGAGCGCTTTTTAGGGACATGGATATTGAAAAAAAAAAGGTATTTTAACAAATGTATAGTAGGTACA	DsIV_15	100	77	0	0	1	77	1867	1943	2e-36	143	scaffold_48	93.33	75	4	1	76	149	1301263	1301189	4e-23	110
DS-P-H-2-2	A00541:14:H77GGDSXX:1:2540:20844:15045	TCAAAAATGACACCCCCCGCTACCCCCGACCCCTAATTTTGAAGTTATAGCCCGTACGTTCTCGAGTAACTGACTGTAAAATATGAAGATAAAAAACAACCTATACAGTTAAAAATACCTACTTTTTTATATTCAATTTTATTCCCACCA	DsIV_15	100	78	0	0	1	78	1866	1943	5e-37	145	scaffold_500	94.2	69	4	0	82	150	103242	103174	5e-22	106
DS-P-H-2-2	A00541:14:H77GGDSXX:1:2568:21206:23312	TCAAAAATGACACCCCCCGCTACCCCCGACCCCTAATTTTGAAGTTATAGCCCGTACGTTCTCGAGTAACTGACTGTAAAATATGAAGATAAAAAACAACCTATACAGTTAAAAATACCTACTTTTTTCTGTTCAATTTTATTCCCACCA	DsIV_15	100	78	0	0	1	78	1866	1943	5e-37	145	scaffold_500	94.2	69	4	0	82	150	103242	103174	5e-22	106
DS-P-H-2-2	A00541:14:H77GGDSXX:1:2618:9778:11537	ATGATGGACTTGTGTCCCCTGATCTCAAAAATGACACCCCCCGCTACCCCCGACCCCTAATTTTGAAGTTATAGCCCGTACGTTCTCGAGTAACTGACTGTAAATGCGAAAGTAACAGTTTCTGTCTGTCGTCTGTTTCTCTTTCACGCC	DsIV_15	100	102	0	0	1	102	1842	1943	2e-50	189	scaffold_481	94.55	55	2	1	97	150	146709	146763	2e-15	84.2
DS-P-H-2-2	A00541:14:H77GGDSXX:1:2630:2419:25755	TCCCCTGATCTCAAAAATGACACCCCCCGCTACCCCCGACCCCTAATTTTGAAGTTATATCCCGTACGTTCTCGAGTAACTGACTGTAAATAGGCTTCTGTGTTAATGTTATGTTTATTAAGTTTTACTGTAATTTAAAAATAAAATTAT	DsIV_15	98.86	88	1	0	1	88	1856	1943	7e-41	158	scaffold_98	94.74	57	3	0	87	143	132066	132122	5e-17	89.8
DS-P-H-3-1	A00541:14:H77GGDSXX:1:2615:20392:26099	TATAGCCCGTACGTTCTCGAGTAACTGACTGTACATTCCAATTTTGTTATAAGTAGTAATAATAATTAACCAGAATTGTGTTTCGCTAAAAATAAATGCATTATTCCGGCTCATATAATAAAAGCTCGATATATTCGAATAATATGTAAA	DsIV_15	100	33	0	0	1	33	1911	1943	6e-12	62.1	scaffold_561	98.31	118	2	0	33	150	32697	32814	1e-52	207
DS-P-H-3-1	A00544:18:H77FKDSXX:3:1407:30626:6809	CCGACCCCTAATTTTGAAGTTATAGCCCGTACGTTCTCGAGTAACTGACTGTAGGTTTTGATTGTTCAAAACCTTGCTTAATTATGAAGTCGTGAAATCTGTCATTCCAGCATTTTGGTGCTTCTCGCAGACCATATAAAGCTTTGTTTA	DsIV_15	100	53	0	0	1	53	1891	1943	4e-23	99	scaffold_350	98.94	94	1	0	57	150	272771	272864	6e-41	169
DS-P-H-3-1	A00544:18:H77FKDSXX:3:1437:15031:26334	CCGACCCCTAATTTTGAAGTTATAGCCCGTACGTTCTCGAGTAACTGACTGTAGGTTTTGATTGTTCAAAACCTTGCTTAATTATGAAGTCGTGAAATCTGTCATTCCAGCATTTTGGTGCTTCTCGCAGACCATATAAAGCTTTGTTTA	DsIV_15	100	53	0	0	1	53	1891	1943	4e-23	99	scaffold_350	98.94	94	1	0	57	150	272771	272864	6e-41	169
DS-P-H-3-1	A00544:18:H77FKDSXX:3:2437:15429:33004	CCGACCCCTAATTTTGAAGTTATAGCCCGTACGTTCTCGAGTAACTGACTGTAGGTTTTGATTGTTCAAAACCTTGCTTAATTATGAAGTCGTGAAATCTGTCATTCCAGCATTTTGGTGCTTCTCGCAGACCATATAAAGCTTTGTTTA	DsIV_15	100	53	0	0	1	53	1891	1943	4e-23	99	scaffold_350	98.94	94	1	0	57	150	272771	272864	6e-41	169
DS-P-H-3-2	A00541:14:H77GGDSXX:1:1639:15257:1360	ATCTCAAAAATGACACCCCCCGCTACCCCCGACCCCTAATTTTGAAGTTATAGCCCGTACGTTCTCGAGTAACTGACTGTAACATACGTTTTTTAAAAAGTACGCTTGTCATAGACTATAAGATAGAAAAAAAAAAGTTTTTTGGTTTGT	DsIV_15	100	81	0	0	1	81	1863	1943	1e-38	150	scaffold_336	94.37	71	2	2	78	148	141598	141666	1e-22	108
DS-P-H-3-2	A00544:18:H77FKDSXX:3:1464:14000:2879	ACTTGTGTCCCCTGATCTCAAAAATGACACCCCCCGCTACCCCCGACCCCTAATTTTGAAGTTATAGCCCGTACGTTCTCGAGTAACTGACTGTACATTTTAAAGCAATAATAATTATTTTGAGTAACTGTAGCGGAGAAATTAAGATAC	DsIV_15	100	95	0	0	1	95	1849	1943	2e-46	176	scaffold_692	94.92	59	3	0	92	150	77662	77720	4e-18	93.5
DS-P-H-2-2	A00541:14:H77GGDSXX:1:2210:7039:9204	CGTCTTCTGCAACATTGAAGTACAGTCAGTTACTCGAGAACGTACGGGCTATAACTTCAAAATTAGGGGTCGGGGGTAGCGGGGGGTGTCATTTTTGAGATCAGGGGACACAAGTCCATCATGCATTGATGTTAACTCCTAACACGTTAT	DsIV_15	100	130	0	0	21	150	1943	1814	7e-66	241	scaffold_506	100	26	0	0	1	26	64312	64287	8e-05	49.1
DS-P-H-2-1	A00541:14:H77GGDSXX:1:1425:10465:29700	AATATATACAGTGCTCTTAAACCTACAGTCAGTTACTCGAGAACGTACGGGCTATAACTTCAAAATTAGGGGTCGGGGGTAGCGGGGGGTGTCATTTTTGAGATCAGGGGACACAAGTCCATCATGCATTGATGTTAACTCCTAACACGT	DsIV_15	100	127	0	0	24	150	1943	1817	3e-64	235	scaffold_917	100	25	0	0	1	25	5476	5500	0.0003	47.3
DS-P-H-2-1	A00541:14:H77GGDSXX:1:2159:3522:32706	AATATATACAGTGCTCTTAAACCTACAGTCAGTTACTCGAGAACGTACGGGCTATAACTTCAAAATTAGGGGTCGGGGGTAGCGGGGGGTGTCATTTTTGAGATCAGGGGACACAAGTCCATCATGCATTGATGTTAACTCCTAACACGT	DsIV_15	100	127	0	0	24	150	1943	1817	3e-64	235	scaffold_917	100	25	0	0	1	25	5476	5500	0.0003	47.3
DS-P-H-2-1	A00541:14:H77GGDSXX:1:2159:4625:31986	AATATATACAGTGCTCTTAAACCTACAGTCAGTTACTCGAGAACGTACGGGCTATAACTTCAAAATTAGGGGTCGGGGGTAGCGGGGGGTGTCATTTTTGAGATCAGGGGACACAAGTCCATCATGCATTGATGTTAACTCCTAACACGT	DsIV_15	100	127	0	0	24	150	1943	1817	3e-64	235	scaffold_917	100	25	0	0	1	25	5476	5500	0.0003	47.3
DS-P-H-2-2	A00541:14:H77GGDSXX:1:2402:14968:11162	CACTAATATCTTACAATCAAACGTTACAGTCAGTTACTCGAGAACGTACGGGCTATAACTTCAAAATTAGGGGTCGGGGGTAGCGGGGGGTGTCATTTTTGAGATCAGGGGACACAAGTCCATCATGCATTGATGTTAACTCCTAACACG	DsIV_15	100	126	0	0	25	150	1943	1818	1e-63	233	scaffold_94	100	26	0	0	1	26	753867	753892	8e-05	49.1
DS-P-H-1-2	A00544:18:H77FKDSXX:3:2548:18647:36980	GCTTTTAGCTAATAAATCTTTGAAGTACAGTCAGTTACTCGATAACGTACGGGATATAACTTCAAAATTAGGGGTCGGGGGTAGCGGGGGGTGTCATTTATGAGATCAGGGGACACAAGTCCATCATGCATTGATGTTAACTCCTAACAC	DsIV_15	97.6	125	3	0	26	150	1943	1819	4e-58	215	scaffold_116	100	24	0	0	1	24	314054	314077	0.001	45.4
DS-P-H-2-2	A00541:14:H77GGDSXX:1:2546:28772:7012	CCAGTGAGCATTTCCACTTTCCATTTACAGTCAGTTACTCGAGAACGTACGGGCTATAACTTCAAAATTAGGGGTCGGGGGTAGCGGGGGGTGTCATTTTTGAGATCAGGGGACACAAGTCCATCATGCATTGATGTTAACTCCTAACAC	DsIV_15	100	125	0	0	26	150	1943	1819	4e-63	231	scaffold_366	100	27	0	0	1	27	82470	82496	2e-05	51
DS-P-H-2-1	A00541:14:H77GGDSXX:1:1310:25762:28573	ATAAATTTTAAGCTAAATATGACATTTACAGTCAGTTACTCGAGAACGTACGGGCTATAACTTCAAAATTAGGGGTCGGGGGTAGCGGGGGGTGTCATTTTTGAGATCAGGGGACACAAGTCCATCATGCATTGATGTTAACTCCTAACA	DsIV_15	100	124	0	0	27	150	1943	1820	1e-62	230	scaffold_281	100	31	0	0	1	31	331458	331428	1e-07	58.4
DS-P-H-2-1	A00541:14:H77GGDSXX:1:1310:25943:28948	ATAAATTTTAAGCTAAATATGACATTTACAGTCAGTTACTCGAGAACGTACGGGCTATAACTTCAAAATTAGGGGTCGGGGGTAGCGGGGGGTGTCATTTTTGAGATCAGGGGACACAAGTCCATCATGCATTGATGTTAACTCCTAACA	DsIV_15	100	124	0	0	27	150	1943	1820	1e-62	230	scaffold_281	100	31	0	0	1	31	331458	331428	1e-07	58.4
DS-P-H-2-2	A00541:14:H77GGDSXX:1:1657:5638:5212	GCAAACATGCCAGCTGATTGTAATTGTACAGTCAGTTACTCGAGAACGTACGGGCTATAACTTCAAAATTAGGGGTCGGGGGTAGCGGGGGGTGTCATTTTTGAGATCAGGGGACACAAGTCCATCATGCATTGATGTTAACTCCTAACA	DsIV_15	100	124	0	0	27	150	1943	1820	1e-62	230	scaffold_441	100	28	0	0	1	28	81351	81378	6e-06	52.8
DS-P-H-1-2	A00545:16:HFNGHDSXX:4:1271:31593:20290	TAAGTTAACACCCTGTATATGATATAAGTACAGTCAGTTACTCGAGAACGTACGGGCTATAACTTCAAAATTAGGGGTCGGGGGTAGCGGGGGGTGTCATTTTTGAGATCAGGGGACACAAGTCCATCATGCATTGATGTTAACTCCTAA	DsIV_15	100	122	0	0	29	150	1943	1822	2e-61	226	scaffold_485	93.75	32	1	1	1	32	163897	163927	0.0003	47.3
DS-P-H-2-1	A00541:14:H77GGDSXX:1:2232:30436:1532	GAAGTAGAAACACAGGGAATCGAGTTAACTACAGTCAGTTACTCGAGAACGTACGGGCTATAACTTCAAAATTAGGGGTCGGGGGTAGCGGGGGGTGTCATTTTTGAGATCAGGGGACACAAGTCCATCATGCATTGATGTTAACTCCTA	DsIV_15	100	121	0	0	30	150	1943	1823	7e-61	224	scaffold_257	100	31	0	0	1	31	82606	82576	1e-07	58.4
DS-P-H-2-1	A00541:14:H77GGDSXX:1:2245:25988:8891	GAAGTAGAAACACAGGGAATCGAGTTAACTACAGTCAGTTACTCGAGAACGTACGGGCTATAACTTCAAAATTAGGGGTCGGGGGTAGCGGGGGGTGTCATTTTTGAGATCAGGGGACACAAGTCCATCATGCATTGATGTTAACTCCTA	DsIV_15	100	121	0	0	30	150	1943	1823	7e-61	224	scaffold_257	100	31	0	0	1	31	82606	82576	1e-07	58.4
DS-P-H-3-2	A00541:14:H77GGDSXX:1:2610:6017:17268	CAACTTGTATGTACCACTATTCTAGTGTGTACAGTCAGTTACTCGAGAACGTACGGGCTATAACTTCAAAATTAGGGGTCGGGGGTAGCGGGGGGTGTCATTTTTGAGATCAGGGGACACAAGTCCATCATGCATTGATGTTAACTCCTA	DsIV_15	100	121	0	0	30	150	1943	1823	7e-61	224	scaffold_10	100	31	0	0	1	31	138738	138708	1e-07	58.4
DS-P-H-3-2	A00541:14:H77GGDSXX:1:2436:7211:30076	CAATTCTGATGCGGACGAAGCAAACAAGACTACAGTCAGTTACTCGAGAACGTACGGGCTATAACTTCAAAATTAGGGGTCGGGGGTAGCGGGGGGTGTCATTTTTGAGATCAGGGGACACAAGTCCATCATGCATTGATGTTAACTCCT	DsIV_15	100	120	0	0	31	150	1943	1824	2e-60	222	scaffold_1088	100	32	0	0	1	32	910	879	4e-08	60.2
DS-P-H-1-1	A00545:16:HFNGHDSXX:4:2319:8874:10222	TATTAAAGCAAATCAAAACTTGTAAAGTGCATTTACAGTCAGTTACTCGAGAACGTACGGGCTATAACTTCAAAATTAGGGGTCGGGGGTAGCGGGGGGTGTCATTTTTGAGATCAGGGGACACAAGTCCATCATGCATTGATGTTAACT	DsIV_15	100	117	0	0	34	150	1943	1827	1e-58	217	scaffold_147	100	35	0	0	1	35	204274	204308	8e-10	65.8
DS-P-H-2-2	A00541:14:H77GGDSXX:1:1438:1841:9784	CATTAAGATGATCGTACTGTACTCCGCCATACCTACAGTCAGTTACTCGAGAACGTACGGGCTATAACTTCAAAATTAGGGGTCGGGGGTAGCGGGGGGTGTCATTTTTGAGATCAGGGGACACAAGTCCATCATGCATTGATGTTAACT	DsIV_15	100	117	0	0	34	150	1943	1827	1e-58	217	scaffold_159	100	35	0	0	1	35	6539	6505	8e-10	65.8
DS-P-H-2-1	A00541:14:H77GGDSXX:1:1163:2826:35133	TGTACTTGCAACAACTCGTTATTTAATTCCAGTGTACAGTCAGTTACTCGAGAACGTACGGGCTATAACTTCAAAATTAGGGGTCGGGGGTAGCGGGGGGTGTCATTTTTGAGATCAGGGGACACAAGTCCATCATGCATTGATGTTAAC	DsIV_15	100	116	0	0	35	150	1943	1828	4e-58	215	scaffold_554	97.22	36	1	0	1	36	54826	54791	1e-08	62.1
DS-P-H-3-1	A00544:18:H77FKDSXX:3:2507:6397:2362	TGAGTCTATCTCAAACATAAATAAATTTCACTACTTACAGTCAGTTACTCGAGAACGTACGGGCTATAACTTCAAAATTAGGGGTCGGGGGTAGCGGGGGGTGTCATTTTTGAGATCAGGGGACACAAGTCCATCATGCATTGATGTTAA	DsIV_15	100	115	0	0	36	150	1943	1829	1e-57	213	scaffold_558	100	37	0	0	1	37	63339	63303	6e-11	69.4
DS-P-H-3-1	A00544:18:H77FKDSXX:3:2507:6442:2378	TGAGTCTATCTCAAACATAAATAAATTTCACTACTTACAGTCAGTTACTCGAGAACGTACGGGCTATAACTTCAAAATTAGGGGTCGGGGGTAGCGGGGGGTGTCATTTTTGAGATCAGGGGACACAAGTCCATCATGCATTGATGTTAA	DsIV_15	100	115	0	0	36	150	1943	1829	1e-57	213	scaffold_558	100	37	0	0	1	37	63339	63303	6e-11	69.4
DS-P-H-1-1	A00545:16:HFNGHDSXX:4:2409:27887:21731	TGAAAGTTTTGTGTTTCTTTCTGTATAAAATTATATTCTACAGTCAGTTACTCGAGAACGTACGGGCTATAACTTCAAAATTAGGGGTCGGGGGTAGCGGGGGGTGTCATTTTTGAGATCAGGGGACACAAGTCCATCATGCATTGATGT	DsIV_15	100	112	0	0	39	150	1943	1832	7e-56	207	scaffold_353	95	40	2	0	1	40	244535	244496	3e-09	63.9
DS-P-H-1-2	A00544:18:H77FKDSXX:3:1116:29984:22952	ACGGTGAAGGAAAAACATCGTGAGGAAACCTGCATATCTACAGTCAGTTACTCGAGAACGTACGGGCTATAACTTCAAAATTAGGGGTCGGGGGTAGCGGGGGGTGTCATTTTTGAGATCAGGGGACACAAGTCCATCATGCATTGATGT	DsIV_15	100	112	0	0	39	150	1943	1832	7e-56	207	scaffold_216	97.87	47	1	0	1	47	80296	80342	8e-15	82.4
DS-P-H-2-1	A00541:14:H77GGDSXX:1:1378:3251:33959	CGATATGACCAAAATACTCGCATTTTGTCATTCATTATGTACAGTCAGTTACTCGAGAACGTACGGGCTATAACTTCAAAATTAGGGGTCGGGGGTAGCGGGGGGTGTCATTTTTGAGATCAGGGGACACAAGTCCATCATGCATTGATG	DsIV_15	100	111	0	0	40	150	1943	1833	2e-55	206	scaffold_93	100	41	0	0	1	41	116287	116247	4e-13	76.8
DS-P-H-1-1	A00545:16:HFNGHDSXX:4:2418:5719:26678	GTATATGTATATCTACCCGTCTTGATTTTATTACTTTACTTACAGTCAGTTACTCGAGAACGTACGGGCTATAACTTCAAAATTAGGGGTCGGGGGTAGCGGGGGGTGTCATTTTTGAGATCAGGGGACACAAGTCCATCATGCATTGAT	DsIV_15	100	110	0	0	41	150	1943	1834	9e-55	204	scaffold_425	97.62	42	1	0	1	42	59762	59803	5e-12	73.1
DS-P-H-2-1	A00541:14:H77GGDSXX:1:1344:16423:2159	CGAGATAGCTGGTCCTGTAACAATGTAGGCTTTTGTAGTTTACAGTCAGTTACTCGAGAACGTACGGGCTATAACTTCAAAATTAGGGGTCGGGGGTAGCGGGGGGTGTCATTTTTGAGATCAGGGGACACAAGTCCATCATGCATTGAT	DsIV_15	100	110	0	0	41	150	1943	1834	9e-55	204	scaffold_418	100	42	0	0	1	42	104289	104248	1e-13	78.7
DS-P-H-2-1	A00541:14:H77GGDSXX:1:1344:16432:2143	CGAGATAGCTGGTCCTGTAACAATGTAGGCTTTTGTAGTTTACAGTCAGTTACTCGAGAACGTACGGGCTATAACTTCAAAATTAGGGGTCGGGGGTAGCGGGGGGTGTCATTTTTGAGATCAGGGGACACAAGTCCATCATGCATTGAT	DsIV_15	100	110	0	0	41	150	1943	1834	9e-55	204	scaffold_418	100	42	0	0	1	42	104289	104248	1e-13	78.7
DS-P-H-2-1	A00541:14:H77GGDSXX:1:1344:17137:2206	CGAGATAGCTGGTCCTGTAACAATGTAGGCTTTTGTAGTTTACAGTCAGTTACTCGAGAACGTACGGGCTATAACTTCAAAATTAGGGGTCGGGGGTAGCGGGGGGTGTCATTTTTGAGATCAGGGGACACAAGTCCATCATGCATTGAT	DsIV_15	100	110	0	0	41	150	1943	1834	9e-55	204	scaffold_418	100	42	0	0	1	42	104289	104248	1e-13	78.7
DS-P-H-2-1	A00541:14:H77GGDSXX:1:1612:10583:22138	CGAGATAGCTGGTCCTGTAACAATGTAGGCTTTTGTAGTTTACAGTCAGTTACTCGAGAACGTACGGGCTATAACTTCAAAATTAGGGGTCGGGGGTAGCGGGGGGTGTCATTTTTGAGATCAGGGGACACAAGTCCATCATGCATTGAT	DsIV_15	100	110	0	0	41	150	1943	1834	9e-55	204	scaffold_418	100	42	0	0	1	42	104289	104248	1e-13	78.7
DS-P-H-2-2	A00541:14:H77GGDSXX:1:2361:22724:18803	GATAAGAATAGAATACTCTTTATTCTGCACCATGAAAACTTACAGTCAGTTACTCGAGAACGTACGGGCTATAACTTCAAAATTAGGGGTCGGGGGTAGCGGGGGGTGTCAATTTTGAGATCAGGGGACACAAGTCCATCATGCATTGAT	DsIV_15	99.09	110	1	0	41	150	1943	1834	4e-53	198	scaffold_116	94.59	37	2	0	1	37	636920	636956	1e-07	58.4
DS-P-H-3-1	A00541:14:H77GGDSXX:1:1370:21423:1110	TATTCCTCTCGTGGGAGAGGTTATCCAGTCATCTGTTCCTTTACAGTCAGTTACTCGAGAACGTACGGGCTATAACTTCAAAATTAGGGGTCGGGGGTAGCGGGGGGTGTCATTTTTGAGATCAGGGGACACAAGTCCATCATGCATTGA	DsIV_15	100	109	0	0	42	150	1943	1835	3e-54	202	scaffold_287	100	43	0	0	1	43	74303	74345	3e-14	80.5
DS-P-H-2-1	A00541:14:H77GGDSXX:1:1148:27218:7232	AGTGAAGGCAGCTAACTAGAAGAAACTGCAGGGTACGGGAGAAGTACAGTCAGTTACTCGAGAACGTACGGGCTATAACTTCAAAATTAGGGGTCGGGGGTAGCGGGGGGTGTCATTTTTGAGATCAGGGGACACAAGTCCATCATGCAT	DsIV_15	100	106	0	0	45	150	1943	1838	1e-52	196	scaffold_909	97.83	46	1	0	1	46	34337	34382	3e-14	80.5
DS-P-H-2-2	A00541:14:H77GGDSXX:1:1157:30409:13291	CAATGACTCGAAGAAACTCTGGCATGCGATCAAGAGCATTACCAGTACATCTACAGTCAGTTACTAGAGAACGTACGGGCTATAACTTCAAAATTAGGGGTCTGGGGTAGCGGGGGGGGTCATTTTTGAGATCAGGGGACCCAAGTCCAT	DsIV_15	95.96	99	4	0	52	150	1943	1845	5e-42	161	scaffold_512	100	53	0	0	1	53	45482	45534	8e-20	99
DS-P-H-3-1	A00541:14:H77GGDSXX:1:2524:15474:2613	AGGCTCTGGCGACCGGATGATGGTGGTATAACCATCCAAAAACAGCTACACTACAGTCAGTTACTCGAGAACGTACGGGCTATAACTTCAAAATTAGGGGTCGGGGGTAGCGGGGGGTGTCATTTTTGAGATCAGGGGACACAAGTCCAT	DsIV_15	100	99	0	0	52	150	1943	1845	1e-48	183	scaffold_665	100	53	0	0	1	53	23716	23664	8e-20	99
DS-P-H-3-1	A00541:14:H77GGDSXX:1:2524:15745:4272	AGGCTCTGGCGACCGGATGATGGTGGTATAACCATCCAAAAACAGCTACACTACAGTCAGTTACTCGAGAACGTACGGGCTATAACTTCAAAATTAGGGGTCGGGGGTAGCGGGGGGTGTCATTTTTGAGATCAGGGGACACAAGTCCAT	DsIV_15	100	99	0	0	52	150	1943	1845	1e-48	183	scaffold_665	100	53	0	0	1	53	23716	23664	8e-20	99
DS-P-H-2-1	A00541:14:H77GGDSXX:1:1524:15058:19586	CCGGTGACAGCGAACTTAATTGATCCATATCTCATTACTTACTAATGAATTGTACAGTCAGTTACTCGAGAACGTACGGGCTATAACTTCAAAATTAGGGGTCGGGGGTAGCGGGGGGTGTCATTTTTGAGATCAGGGGACACAAGTCCA	DsIV_15	100	98	0	0	53	150	1943	1846	4e-48	182	scaffold_439	100	54	0	0	1	54	135219	135166	2e-20	100
DS-P-H-2-2	A00541:14:H77GGDSXX:1:2271:12807:4633	GTTGGTACTTAACCAGCCTTTGATTTAAACTAGGTCTGGTCGTGGCTTTCCAACTACAGTCAGTTACTCGAGAACGTACGGGCTATAACTTCAAAATTAGGGGTCGGGGGTAGCGGGGGGTGTCATTTTTGAGATCAGGGGACACAAGTC	DsIV_15	100	96	0	0	55	150	1943	1848	5e-47	178	scaffold_293	98.25	57	1	0	1	57	263435	263491	2e-20	100
DS-P-H-1-1	A00544:18:H77FKDSXX:3:1209:5593:31281	CATTGGTACCTATACCTACACCCGCAGTAACAGTTAATAATTATATAAGTAGTTAGGTACAGTCAGTTACTCGAGAACGTACGGGCTATAACTTCAAAATTAGGGGTCGGGGGTAGCGGGGGGTGTCATTTTTGAGATCAGGGGACACAA	DsIV_15	100	93	0	0	58	150	1943	1851	2e-45	172	scaffold_81	98.31	59	1	0	1	59	452817	452875	2e-21	104
DS-P-H-1-2	A00545:16:HFNGHDSXX:4:2501:1163:14309	CATTGGTACCTATACCTACACCCGCAGTAACAGTTAATAATTATATAAGTAGTTAGGTACAGTCAGTTACTCGACAACGTACGGGCTATAACTTCAAAATTAGGGGTCGGGGGTAGCGGGGGGTGTCATTTTTGAGATCAGGGGACACAA	DsIV_15	98.92	93	1	0	58	150	1943	1851	1e-43	167	scaffold_81	98.31	59	1	0	1	59	452817	452875	2e-21	104
DS-P-H-2-1	A00541:14:H77GGDSXX:1:2235:16288:11976	ATAAGTTTTAGGTAGTCGACAACTTATGGAGTTACTTGCGTAGTTTGTATGCACTAAAGTACAGTCAGTTACTCGAGAACGTACGGGCTATAACTTCAAAATTAGGGGTCGGGGGTAGCGGGGGTGTCATTTTTGAGATCAGGGGACACA	DsIV_15	98.91	92	0	1	60	150	1943	1852	1e-42	163	scaffold_11	98.46	65	0	1	1	65	1108692	1108629	3e-24	113
DS-P-H-1-2	A00545:16:HFNGHDSXX:4:2527:21612:26209	GCCATTTTAACATTATGCCAAAGTTAAAAGGATTACTTTCTTTACGTACATAACATATTTACAGTCAGTTACTCGAGAACGTACGGGCTATAACTTCAAAATTAGGGGTCGGGGGTAGCGGGGGGTGTCATTTTTGAGATCAGGGGACAC	DsIV_15	100	91	0	0	60	150	1943	1853	3e-44	169	scaffold_4	100	51	0	0	1	51	1977776	1977826	1e-18	95.3
DS-P-H-1-2	A00545:16:HFNGHDSXX:4:1434:32488:14074	ATAAGAAATTAATACTTAAATTCATCCGTTTATTTATGGATCTGTGTACTTAAGTAGTACCTACAGTCAGTTACTCGAGAACGTACGGGCTATAACTTCAAAATTAGGGGTCGGGGGTAGCGGGGGGTGTGATTTTTGAGATCAGGGGAC	DsIV_15	98.88	89	1	0	62	150	1943	1855	2e-41	159	scaffold_14	98.41	63	1	0	1	63	396742	396680	1e-23	111
DS-P-H-1-2	A00545:16:HFNGHDSXX:4:1618:12943:14137	AATGCCCAAGATTTCTAGCCCTAAACGAGGTCTCACGCATTCGAGTCGTGAGAAAATTAGGGCTACAGTCAGTTACTCGAGAACGTACGGGCTATAACTTCAAAATTAGGGGTCGGGGGTAGCGGGGGGTGTCATTTTTGAGATCAGGGG	DsIV_15	100	87	0	0	64	150	1943	1857	5e-42	161	scaffold_251	100	65	0	0	1	65	257059	256995	2e-26	121
DS-P-H-1-2	A00545:16:HFNGHDSXX:4:1618:14570:11193	AATGCCCAAGATTTCTAGCCCTAAACGAGGTCTCACGCATTCGAGTCGTGAGAAAATTAGGGCTACAGTCAGTTACTCGAGAACGTACGGGCTATAACTTCAAAATTAGGGGTCGGGGGTAGCGGGGGGTGTCATTTTTGAGATCAGGGG	DsIV_15	100	87	0	0	64	150	1943	1857	5e-42	161	scaffold_251	100	65	0	0	1	65	257059	256995	2e-26	121
DS-P-H-2-1	A00541:14:H77GGDSXX:1:2101:24804:30483	CATCTTTTGTGCCGAAGGCGATGATTTGAATGACAAAAAATAAACTTTTGAGAAGCTCAATCAATTTACAGTCAGTTACTCGAGAACGTACGGGCTATAACTTCAAAATTAGGGGTCGGGGGTAGCGGGGGGTGTCATTTTTGAGATCAG	DsIV_15	100	84	0	0	67	150	1943	1860	2e-40	156	scaffold_465	95.59	68	3	0	1	68	125325	125392	4e-23	110
DS-P-H-1-2	A00545:16:HFNGHDSXX:4:2174:30499:12446	TACTTATTTCCCGCATTTTCATGAATAACGCCCGCCATTTTAACCCTCAGTAGAATAACTATAACTGAATGTTACAGTCAGTTACTCGAGAACGTACGGGCTATAACTTCAAAATTAGGGGTCGGGGGTAGCGGGGGGTGTCATTTTTGA	DsIV_15	100	78	0	0	73	150	1943	1866	5e-37	145	scaffold_150	100	74	0	0	1	74	121374	121301	2e-31	137
DS-P-H-2-2	A00541:14:H77GGDSXX:1:2528:29405:28745	GATAGGCAACACGTAGGAACGAATTTGTTATGTGCAAATAACTCATTTTTATTGTGCTAACACGCCCTTACAGTATTTACAGTCAGTTACTCGAGAACTTACGGGCTATAACTTCAAAATTAGGGGTCGGGGGTAGCGGGGGGTGTCATT	DsIV_15	98.63	73	1	0	78	150	1943	1871	1e-32	130	scaffold_21	100	79	0	0	1	79	1484374	1484452	3e-34	147
DS-P-H-2-2	A00541:14:H77GGDSXX:1:2528:30888:28870	GATAGGCAACACGTAGGAACGAATTTGTTATGTGCAAATAACTCATTTTTATTGTGCTAACACGCCCTTACAGTATTTACAGTCAGTTACTCGAGAACGTACGGGCTATAACTTCAAAATTAGGGGTCGGGGGTAGCGGGGGGTGTCATT	DsIV_15	100	73	0	0	78	150	1943	1871	3e-34	135	scaffold_21	100	79	0	0	1	79	1484374	1484452	3e-34	147
DS-P-H-3-2	A00541:14:H77GGDSXX:1:2415:18801:5744	AGTAGTGATACAATTTAAGCATACGAAGAATGGTAAAAGGGCCAGAGAAATTGAACAAATTCTGAAGAGTACAGTCAGTTACTCGAGAACGTACCGGCTATAACATCACCTTGAGGGGTCGGGGGTAGCGGGGCGTGTCATGAGTGAGCT	DsIV_15	90.28	72	7	0	70	141	1943	1872	5e-22	95.3	scaffold_206	94.2	69	4	0	3	71	440087	440019	5e-22	106
DS-P-H-2-2	A00541:14:H77GGDSXX:1:1175:10809:8155	TACCTCTGCCGTGGAAAGATAATTTTAGAATACATTAGTGGTTAGTTCATATTTTATAATGTACAGTCAGCTTTATAAGTACAGTCAGTTACTCGAGAACGTACGGGCTATAACTTCAAAATTAGGGGTCGGGGGTAGCGGGGGGTGTCA	DsIV_15	100	71	0	0	80	150	1943	1873	4e-33	132	scaffold_79	97.75	89	1	1	1	89	1454032	1454119	6e-36	152
DS-P-H-3-1	A00541:14:H77GGDSXX:1:2361:23863:28823	CACTGTTGTCGTACAAACATTCAATTAAAATGCTAAGAGCCTCTGAGGTAGACTGCAGCGGAGTTTTTAACTCCGTGGAATTACAGTCAGTTACTCGAGAACGTACGGGCTATAACTTCAAAATTAGGGGTCGGGGGTCGCGGGGGGTGT	DsIV_15	98.55	69	1	0	82	150	1943	1875	2e-30	122	scaffold_345	100	83	0	0	1	83	176057	175975	2e-36	154
DS-P-H-2-1	A00541:14:H77GGDSXX:1:1223:12735:9267	ACCTTTAACCGACTAAAAACCCCCAGTTGTGCATTTCTTGGTTTTTGTCTGTTTTTTTTTTCTATGTTTTACACAGTCACACTTACAGTCAGTTACTCGAGAACGTACGGGCTATAACTTCAAAATTAGGGGTCGGGGGTAGCGGGGGGT	DsIV_15	100	67	0	0	84	150	1943	1877	7e-31	124	scaffold_264	95.24	84	4	0	2	85	72465	72548	2e-30	134
DS-P-H-1-2	A00545:16:HFNGHDSXX:4:1227:11053:20196	GGAGTCGTAGAAAATTAAATAGGTAAACAAGTACTTAGGTACTTACTAAAGTTTGCATTCACCAAAACATCTGTTAGTTATAGCTACAGTCAGTTACTCGAGAACGTACGGGCTATAACTTCATAATTAGGGTTCGGGGGTAGCGGGGGG	DsIV_15	96.97	66	2	0	85	150	1943	1878	5e-27	111	scaffold_454	100	85	0	0	3	87	67944	68028	1e-37	158
DS-P-H-1-2	A00545:16:HFNGHDSXX:4:2332:12807:7200	GATAATATCTATCCTACCCCTATCATTACCAATTCTAATTTAATTAATTTAATGTATTCATTATACCTATATATTTATATGTACAGTCAGTTACTCGAGAACGTACGGGCTATAACTTCAAAATTAGGGGTCGGGGGTAGCGGGGGGGGT	DsIV_15	100	66	0	0	82	147	1943	1878	2e-30	122	scaffold_244	100	83	0	0	1	83	377220	377302	2e-36	154
DS-P-H-1-1	A00544:18:H77FKDSXX:3:1522:2031:16313	AGGTTTGTCGTCGATCAAATTAAAATATGTTACAGTAATCTTTTTTACCCAACTAACAGTCAAAGGAAGACTTTTTACATCTACCTACAGTCAGTTACTCGAGAACGTACGGGCTATAACTTCAAAATTAGGGGTCGGGGGTAGCGGGGG	DsIV_15	100	65	0	0	86	150	1943	1879	9e-30	121	scaffold_519	97.7	87	2	0	1	87	165751	165665	2e-35	150
DS-P-H-1-2	A00544:18:H77FKDSXX:3:1525:28899:25958	AGGTTTGTCGTCGATCAAATTAAAATATGTTACAGTAATCTTTTTTACCCAACTAACAGTCAAAGGAAGACTTTTTACATCTACCTACAGTCAGTTACTCGAGAACGTACGGGCTATAACTTCAAAATTAGGGGTCGGGGGTAGCGGGGG	DsIV_15	100	65	0	0	86	150	1943	1879	9e-30	121	scaffold_519	97.7	87	2	0	1	87	165751	165665	2e-35	150
DS-P-H-1-1	A00544:18:H77FKDSXX:3:1641:15058:5368	CGTTATTCCTTAGACAGATAAAAGTTGAATATCTGGGGAAGGTATTCGGTGGTCGTAATGCGAAAGTCTACTAAAATGTGCAGAACATTACAGTCAGTTACTCGAGAACGTACGGGCTATAACTTCAAAATTAGGGGTCGGGGGTAGCGG	DsIV_15	100	62	0	0	89	150	1943	1882	4e-28	115	scaffold_148	96.67	90	3	0	1	90	1883949	1883860	2e-35	150
DS-P-H-1-1	A00544:18:H77FKDSXX:3:1641:15203:5744	CGTTATTCCTTAGACAGATAAAAGTTGAATATCTGGGGAAGGTATTCGGTGGTCGTAATGCGAAAGTCTACTAAAATGTGCAGAACATTACAGTCAGTTACTCGAGAACGTACGGGCTATAACTTCAAAATTAGGGGTCGGGGGTAGCGG	DsIV_15	100	62	0	0	89	150	1943	1882	4e-28	115	scaffold_148	96.67	90	3	0	1	90	1883949	1883860	2e-35	150
DS-P-H-1-1	A00545:16:HFNGHDSXX:4:2660:10474:14559	CGTTATTCCTTAGACAGATAAAAGTTGAATATCTGGGGAAGGTATTCGGTGGTCGTAATGCGAAAGTCTACTAAAATGTGCAGAACATTACAGTCAGTTACTCGAGAACGTACGGGCTATAACTTCAAAATTAGGGGTCGGGGGTAGCGG	DsIV_15	100	62	0	0	89	150	1943	1882	4e-28	115	scaffold_148	96.67	90	3	0	1	90	1883949	1883860	2e-35	150
DS-P-H-1-1	A00545:16:HFNGHDSXX:4:1462:4906:28870	TGCGAACTGACAAGATCTTGAGCAACTACTCAGCTAACTAGCAAAGTAATGATAAAAATTACGTAGGTACATCAGTAGGCAACAAGAACCTACAGTCAGTTACTCGAGAACGTACGGGCTATAACTTCAAAATTAGGGGTCGGGGGTAGC	DsIV_15	100	60	0	0	91	150	1943	1884	5e-27	111	scaffold_61	96.74	92	3	0	1	92	909639	909730	2e-36	154
DS-P-H-1-1	A00545:16:HFNGHDSXX:4:1462:5077:26162	TGCGAACTGACAAGATCTTGAGCAACTACTCAGCTAACTAGCAAAGTAATGATAAAAATTACGTAGGTACATCAGTAGGCAACAAGAACCTACAGTCAGTTACTCGAGAACGTACGGGCTATAACTTCAAAATTAGGGGTCGGGGGTAGC	DsIV_15	100	60	0	0	91	150	1943	1884	5e-27	111	scaffold_61	96.74	92	3	0	1	92	909639	909730	2e-36	154
DS-P-H-2-2	A00541:14:H77GGDSXX:1:2525:13051:8907	AGGTAGGTAGTAGTTCCATATACAGGGTGTCCTGTAAATAGTCGACTAACGGAAAGGGGGTACAATGGTTGTCCAGATTGACCCCCGAGGTACAGTCAGTTACTCGAGAACGTACGGGCTATAACTTCAAAATTAGGGGTCGGGGGTAGC	DsIV_15	100	60	0	0	91	150	1943	1884	5e-27	111	scaffold_105	93.1	87	6	0	1	87	440678	440764	1e-28	128
DS-P-H-2-1	A00541:14:H77GGDSXX:1:2219:17345:11428	AGGATTTCATCCAGCCCTGATGAATCAAAAATAGTTCAATAAATTTTAAAACCACGCAGTTTATCACTCCGCACATAAAGATTTATGATTTTACAGTCAGTTACTCGAGAACGTACGGGCTATAACTTCAAAATTAGGGGTCGGGGGTAG	DsIV_15	100	59	0	0	92	150	1943	1885	2e-26	110	scaffold_662	96.77	93	3	0	1	93	30402	30494	5e-37	156
DS-P-H-2-1	A00541:14:H77GGDSXX:1:2223:2591:13401	TATTACAATTACAATTCTAGTAAGTAAATATGTACCTATGTATGTAAATGTATGTATGTACCTATGCAAAACAAATAAGTAAGTACCTACTTACAGTCAGTTACTCGAGAACGTACGGGCTATAACTTCAAAATTAGGGGTCGGGGGTAG	DsIV_15	100	59	0	0	92	150	1943	1885	2e-26	110	scaffold_61	100	93	0	0	1	93	422464	422556	5e-42	172
DS-P-H-2-2	A00541:14:H77GGDSXX:1:1343:7916:24314	AGGATTTCATCCAGCCCTGATGAATCAAAAATAGTTCAATAAATTTTAAAACCACGCAGTTTATCACTCCGCACATAAAGATTTATGATTTTACAGTCAGTTACTCGAGAACGTACGGGCTATAACTTCAAAATTAGGGGTCGGGGGTAG	DsIV_15	100	59	0	0	92	150	1943	1885	2e-26	110	scaffold_662	96.77	93	3	0	1	93	30402	30494	5e-37	156
DS-P-H-2-1	A00541:14:H77GGDSXX:1:1554:29704:27477	CTAAATTCTATCCTACATTCTGCTTAACTTAGGTTTTAGGTTTTAAGTTTAATTTGGTTAGTTTAAAATCTAAATTGTTAATTAATGTCATTTACAGTCAGTTACTCGAGAACGTACGGGCTATAACTTCAAAATTAGGGGTCGGGGGTA	DsIV_15	100	58	0	0	93	150	1943	1886	7e-26	108	scaffold_391	100	94	0	0	1	94	250410	250503	1e-42	174
DS-P-H-2-2	A00541:14:H77GGDSXX:1:2519:12048:34851	ATTTACTTTGCTTTGTCGTCGGGGTTCTGTTGGCTGGAGGATGCCCGAAACTTATTCTCTACACTTTCTTACTTGTAGTTACCTTTCTACAAGTAATTACAGTAAGTTACTCGAGAACGTCCGGGCTATAACTTGAAATTTAGGGGTGGG	DsIV_15	90.74	54	4	1	98	150	1943	1890	9e-15	71.3	scaffold_312	96	100	4	0	1	100	455683	455782	3e-39	163
DS-P-H-2-1	A00541:14:H77GGDSXX:1:2127:15212:1251	GCTGGGATGAAATAGCCACTTTCAGGGATGTTCGTTTGAAGTAGTGGATCGTTTGTCCAGTTGTTAGGTACCAGCTGGTTTGTCCGTCTGTTGTAGGTACAGTCAGTTACTCGAGAACGTACGGGCTATAACTTCAAAATTAGGGGTCGG	DsIV_15	100	53	0	0	98	150	1943	1891	4e-23	99	scaffold_17	97.98	99	2	0	1	99	1195298	1195200	5e-42	172
DS-P-H-2-2	A00541:14:H77GGDSXX:1:1318:15085:34475	TTTGATAGTTACTTTTGCAATGATAAGTGTCTGTTTAAGTCAATTTTGGTGTAAAATTCTCCCGAAATTCAATTAATTAGTAGATTCGCACACGTGTTACAGTCAGTTACTCGAGAACGTACGGGCTATAACTTCAAAATTAGGGGTCGG	DsIV_15	100	53	0	0	98	150	1943	1891	4e-23	99	scaffold_164	98.96	96	1	0	1	96	188361	188266	5e-42	172
DS-P-H-2-2	A00541:14:H77GGDSXX:1:1318:15248:34444	TTTGATAGTTACTTTTGCAATGATAAGTGTATGTTTAAGTCAATTTTGGTGTAAAATTCTCCCGAAATTCAATTAATTAGTAGATTCGCACACGTGTTACAGTCAGTTACTCGAGAACGTACGGGCTATAACTTCAAAATTAGGGGTCGG	DsIV_15	100	53	0	0	98	150	1943	1891	4e-23	99	scaffold_164	100	96	0	0	1	96	188361	188266	1e-43	178
DS-P-H-1-2	A00545:16:HFNGHDSXX:4:2663:15004:23938	TCTTAATAAATATTTTTCTCAGGTAGGTGAAAGATTAGCACGAGAAATAGAACAAAAAAGTTTACATGATAGGCCTCACAATAGAGTAAATTTCAACTTACAGTCAGTTACTCGAGAACGTACGGGCTATAACTTCAAAATTAGGGGTCG	DsIV_15	100	52	0	0	99	150	1943	1892	2e-22	97.1	scaffold_588	99	100	1	0	1	100	86673	86772	3e-44	180
DS-P-H-1-1	A00545:16:HFNGHDSXX:4:2515:16929:28588	AGCGGGAGGAAAATATCGCCAGTCTTTCTTGAGCAAACCCCGCTTGGAAGCCGTCTTATGTTTTTAACTTCCGACCGACAATTAGGGTTGTTGTGTGCTTGTGTGTACAGTCAGTTACTCGAGAACGTACGGGCTATAACTTCAAAATTA	DsIV_15	100	45	0	0	106	150	1943	1899	1e-18	84.2	scaffold_497	95.33	107	4	1	1	106	138604	138710	6e-41	169
DS-P-H-1-1	A00545:16:HFNGHDSXX:4:2515:16929:28651	AGCGGGAGGAAAATATCGCCAGTCTTTCTTGAGCAAACCCCGCTTGGAAGCCGTCTTATGTTTTTAACTTCCGACCGACAATTAGGGTTGTTGTGTGCTTGTGTGTACAGTCAGTTACTCGAGAACGTACGGGCTATAACTTCAAAATTA	DsIV_15	100	45	0	0	106	150	1943	1899	1e-18	84.2	scaffold_497	95.33	107	4	1	1	106	138604	138710	6e-41	169
DS-P-H-1-2	A00545:16:HFNGHDSXX:4:1213:14398:7607	ACTTCCAAAATGACGACACCAAAAATGTCCCTGGATTTTTTAAACAGAACGAATTATTCCAAATATTTCAATTAGTTAAGATTTGAATTTCGTTTTTTTTTTCAATTACAGTCAGTTACTCGAGAACGTACGGGCTATAAATTCAAAATT	DsIV_15	97.73	44	1	0	107	150	1943	1900	2e-16	76.8	scaffold_538	94.64	112	4	2	1	110	52220	52109	5e-42	172
DS-P-H-1-2	A00545:16:HFNGHDSXX:4:2213:13340:13448	ACTTCCAAAATGACGACACCAAAAATGTCCCTGGATTTTTTAAACAGAACGAATTATTCCAAATATTTCAATTAGTTAAGATTTGAATTTCGTTTTTTTTTTCAATTACAGTCAGTTACTCGAGAACGTACGGGCTATAACTTCAAAATT	DsIV_15	100	44	0	0	107	150	1943	1900	4e-18	82.4	scaffold_538	94.64	112	4	2	1	110	52220	52109	5e-42	172
DS-P-H-1-2	A00545:16:HFNGHDSXX:4:2213:14425:4899	ACTTCCAAAATGACGACACCAAAAATGTCCCTGGATTTTTTAAACAGAACGAATTATTCCAAATATTTCAATTAGTTAAGATTTGAAGTTCGTTTTTTTTTTCAATTACAGTCAGTTAATCGAGAACGTGCGGGCTATAACTTAAAAATT	DsIV_15	93.18	44	3	0	107	150	1943	1900	4e-13	65.8	scaffold_538	93.75	112	5	2	1	110	52220	52109	2e-40	167
DS-P-H-2-2	A00541:14:H77GGDSXX:1:2571:28076:29512	CTTCAAAGACTCTCGCCACCTCGTCATTTGATGTTATTATGTCATTGCCTACCTTTAAAGATAAATTAGTCTCGCGTGTTCGATTCTTCCCCGTTTCGTTATTAATTACAGTCAGTTACTCGAGAACGTACGGGCTATAACTTCAAAATT	DsIV_15	100	44	0	0	107	150	1943	1900	4e-18	82.4	scaffold_1133	100	108	0	0	1	108	11490	11383	2e-50	200
DS-P-H-2-1	A00541:14:H77GGDSXX:1:1106:26910:29340	AAATTATATAAAGTAAGTATTTCTTATACTTAGTTATAGAAAAAGGGAGGGCAACCAGAGCCCATTATAATAATACATAAGGTAAATATTGTATGCTTTGCTTACTTTACAGTCAGTTACTCGAGAACGTACGGGCTATAACTTCAAAAT	DsIV_15	100	43	0	0	108	150	1943	1901	2e-17	80.5	scaffold_470	95.58	113	1	3	1	113	57733	57841	1e-43	178
DS-P-H-2-1	A00541:14:H77GGDSXX:1:2149:25364:28291	GCAACAATCATCGCGAGAATCTGGTGAGAGAATTCCAATCCCGATCTAGAGACCGGCTGACGCTGCTTCGGTAATACCAACTATCCGCACCACCGTGGTTTACCATGTACAGTCAGTTACTCGAGAACGTACGGGCTATAACTTCAAAAT	DsIV_15	100	43	0	0	108	150	1943	1901	2e-17	80.5	scaffold_39	98.17	109	2	0	1	109	888650	888542	1e-47	191
DS-P-H-2-2	A00541:14:H77GGDSXX:1:2176:7690:28087	TATATATGCTTAGGGTTTCTGTGAACGATCACATCCAAGAAGAAGGGTACCATAACTTCCATACCGTTTCTACAATAGATTGAAGTAGAGTTTGAAAAACTCATAATTACAGTCAGTTACTCGAGAACGTACGGGCTATAACTTCAAAAT	DsIV_15	100	43	0	0	108	150	1943	1901	2e-17	80.5	scaffold_225	99.08	109	1	0	1	109	109650	109542	3e-49	196
DS-P-H-2-2	A00541:14:H77GGDSXX:1:1668:22227:30123	AAATTGTTTTCCGATGAATTGGGGATGTTTAACAAGCATACTATTCAAATAAAAGAAAAACCCGACGCCCAGTTAAAATTTTTCAAACCACGACCCGTACCTTTAGAACTTACAGTCAGTTACTCGAGAACTTACTGGCTATAACTTCAA	DsIV_15	95	40	2	0	111	150	1943	1904	2e-12	63.9	scaffold_51	98.11	106	2	0	1	106	2097074	2096969	6e-46	185
DS-P-H-2-1	A00541:14:H77GGDSXX:1:2330:21938:33348	TTCATTTAAGCATGAAGCGTAAGTCGCCTAAGAGTCCAAACTATCAAGTGAGGCAGCGTAAACAGCAGCAAGTAGACGAAAAGTCGTCAGAACATACCTGTTAGCCACCGTATTACAGTCAGTTACTCGAGAACGTACGGGCGCTAACTT	DsIV_15	94.59	37	2	0	114	150	1943	1907	7e-11	58.4	scaffold_343	97.41	116	2	1	1	115	302030	302145	3e-49	196
DS-P-H-2-1	A00541:14:H77GGDSXX:1:2330:22137:34820	TTCATTTAAGCATGAAGCGTAAGTCGCCTAAGAGTCCAAACTATCAAGTGAGGCAGCGTAAACAGCAGCAAGTAGACGAAAAGTCGTCAGAACATACCTGTTAGCCACCGTATTACAGTCAGTTACTCGAGAACGTACGGGCTATAACTT	DsIV_15	100	37	0	0	114	150	1943	1907	3e-14	69.4	scaffold_343	97.41	116	2	1	1	115	302030	302145	3e-49	196
DS-P-H-2-1	A00541:14:H77GGDSXX:1:2330:22200:33927	TTCATTTAAGCATGAAGCGTAAGTCGCCTAAGAGTCCAAACTATCAAGTGAGGCAGCGTAAACAGCAGCAAGTAGACGAAAAGTCGTCAGAACATACCTGTTAGCCACCGTATTACAGTCAGTTACTCGAGAACGTACGGGCTATAACTT	DsIV_15	100	37	0	0	114	150	1943	1907	3e-14	69.4	scaffold_343	97.41	116	2	1	1	115	302030	302145	3e-49	196
DS-P-H-2-1	A00541:14:H77GGDSXX:1:2330:25798:36213	TTCATTTAAGCATGAAGCGTAAGTCGCCTAAGAGTCCAAACTATCAAGTGAGGCAGCGTAAACAGCAGCAAGTAGACGAAAAGTCGTCAGAACATACCTGTTAGCCACCGTATTACAGTCAGTTACTCGAGAACGTACGGGCTATAACTT	DsIV_15	100	37	0	0	114	150	1943	1907	3e-14	69.4	scaffold_343	97.41	116	2	1	1	115	302030	302145	3e-49	196
DS-P-H-3-2	A00544:18:H77FKDSXX:3:2368:4996:30906	AGCATTCTGGTAATAATGAAAGGACAAAAAACACTCATCTGGAAATAGGTATTTCTCGATATTTTCTTCCAAGGCACCCTAGGGGAGACAAACTAATTAAGGAGCGTCAAAAGCTACAGTCAGTTACTCGAGAACGTACGGGCTATAACT	DsIV_15	100	36	0	0	115	150	1943	1908	1e-13	67.6	scaffold_473	99.14	116	1	0	1	116	188949	188834	3e-53	209
DS-P-H-3-2	A00544:18:H77FKDSXX:3:2470:16062:21950	AGCATTCTGGTAATAATGAAAGGACAAAAAACACTCATCTGGAAATAGGTATTTCTCGATATTTTCTTCCAAGGCACCCTAGGGGAGACAAACTAATTAAGGAGCGTCAAAAGCTACAGTCAGTTACTCGAGAACGTACGGGCGATAACT	DsIV_15	97.22	36	1	0	115	150	1943	1908	6e-12	62.1	scaffold_473	99.14	116	1	0	1	116	188949	188834	3e-53	209
DS-P-H-1-1	A00545:16:HFNGHDSXX:4:1338:29225:3881	CGTGTTAGGAGTTAACATCAATGCATGATGGACTTGTGTCCCCTGATCTCAAAAATGACACCCCCCGCTACCCCCGACCCCTAATTTTGAAGTTATAGCCCGTACGTTCTCGAGTAACTGACTGTATTTATGGTGGTACGAGGATCGGTT	DsIV_15	100	127	0	0	1	127	1818	1944	3e-64	235	scaffold_360	100	26	0	0	125	150	236953	236978	8e-05	49.1
DS-P-H-1-2	A00545:16:HFNGHDSXX:4:1154:2184:15295	GACTTGTGTCCCCTGATCTCAAAAATGACACCCCCCGCTACCCCCGACCCCTAATTTTGAAGTTATAGCCCGTACGTTCTCGAGTAACTGACTGTATCATAATAATATTCAACTTTTATTTTTCAGTACTTACCGGAGTATTCGGGATAT	DsIV_15	100	97	0	0	1	97	1848	1944	1e-47	180	scaffold_553	98.28	58	1	0	93	150	122917	122860	6e-21	102
DS-P-H-1-2	A00545:16:HFNGHDSXX:4:1342:29487:27696	GCTACCCCCGACCCCTAATTTTGAAGTTATAGCCCGTACGTTCTCGAGTAACTGACTGTATCTCTTTACATTTGATACAGATTGTACATATTACATTTTATCTATATACCTACCTACCTTACACAAACACTGTCTCACCCACTATTTATT	DsIV_15	100	61	0	0	1	61	1884	1944	2e-27	113	scaffold_287	100	84	0	0	67	150	158218	158135	5e-37	156
DS-P-H-1-2	A00545:16:HFNGHDSXX:4:2347:3974:35806	GATCTCAAAAATGACACCCCCCGCTACCCCCGACCCCTAATTTTGAAGTTATAGCCCGTACGTTCTCGAGTAACTGACTGTATGTCTACTTATACCTTTCTTTTTAGTCTATCTATTACCTAGAAATCTATGCATTATAAATATATAGAT	DsIV_15	100	83	0	0	1	83	1862	1944	9e-40	154	scaffold_485	97.14	70	2	0	81	150	98914	98983	6e-26	119
DS-P-H-2-1	A00541:14:H77GGDSXX:1:1369:29514:31219	CCTAATTTTGAAGTTATAGCCCGTACGTTCTCGAGTAACTGACTGTATCAATTAAAACCGTGTGAGTACAAATAAAGAACATTCTATCTAAAACCCCAGAGGCCTCTACACGGATTCGTTATCGACGTCAATAAACTTGTTTAATGCGCA	DsIV_15	100	48	0	0	1	48	1897	1944	3e-20	89.8	scaffold_288	99.06	106	0	1	46	150	264862	264757	5e-47	189
DS-P-H-2-1	A00541:14:H77GGDSXX:1:1369:30987:30201	CCTAATTTTGAAGTTATAGCCCGTACGTTCTCGAGTAACTGACTGTATCAATTAAAACCGTGTGAGTACAAATAAAGAACATTCTATCTAAAACCCCAGAGGCCTCTACACGGATTCGTTATCGACGTCAATAAACTTGTTTAATGCGCA	DsIV_15	100	48	0	0	1	48	1897	1944	3e-20	89.8	scaffold_288	99.06	106	0	1	46	150	264862	264757	5e-47	189
DS-P-H-2-1	A00541:14:H77GGDSXX:1:1433:29143:31172	AATTTTGAAGTTATAGCCCGTACGTTCTCGAGTAACTGACTGTATTCCCTAATATTTGGGCACACGGCTCTCGACTTTTCAATAGCCTTTGCTGTCCTTTTCCGCAGCTGGCCACAGTTTACTCGTTCATACTGCGTAATAAATTTAATG	DsIV_15	100	45	0	0	1	45	1900	1944	1e-18	84.2	scaffold_138	100	108	0	0	43	150	131801	131694	2e-50	200
DS-P-H-2-1	A00541:14:H77GGDSXX:1:1615:16929:21073	CCCCCGCTACCCCCGACCCCTAATTTTGAAGTTATAGCCCGTACGTTCTCGAGTAACTGACTGTATGCTTAGCATGTTTGTTTTTTATAACGTTACAAGTTGACAAATATACACACATACACTTATATCTGTATATAACACAACTCACAC	DsIV_15	100	66	0	0	1	66	1879	1944	2e-30	122	scaffold_23	100	87	0	0	64	150	994603	994689	1e-38	161
DS-P-H-2-1	A00541:14:H77GGDSXX:1:1665:26169:23296	TGTGTCCCCTGATCTCAAAAATGACACCCCCCGCTACCCCCGACCCCTAATTTTGAAGTTATATCCCGTACGTTCTCGAGTAACTGACTGTATCTTAGACAACTCCTCCACACGGAGTACGAGTAAGTTCATCGGGCAGCGCCGGCGCTC	DsIV_15	98.92	93	1	0	1	93	1852	1944	1e-43	167	scaffold_94	90.48	63	4	1	90	150	132397	132335	8e-15	82.4
DS-P-H-2-2	A00541:14:H77GGDSXX:1:1306:8531:25942	AGGAGTTAACATCAATGCATGATGGACTTGTGTCCCCGGATCTCAAAAATGACACCCCCCGCTACCCCCGACCCCTAATGGTGAAGTTATAGCCCGTACGTTCTCGAGTAACTGACTGTATCTTTGTCTTATTGCATTGACACCAATAGG	DsIV_15	97.52	121	3	0	1	121	1824	1944	7e-56	207	scaffold_133	97.22	36	0	1	115	150	245108	245074	4e-08	60.2
DS-P-H-2-2	A00541:14:H77GGDSXX:1:1345:12888:31579	ATGGACTTGTGTCCCCTGATCTCAAAAATGACACCCCCCGCTACCCCCGACCCCTAATTTTGAAGTTATAGCCCGTACGTTCTCGAGTAACTGACTGTATTTTATCGGTCGGATGAACATTGTTCTTTATGTTTCAACTGTGTCTCTCTT	DsIV_15	100	100	0	0	1	100	1845	1944	3e-49	185	scaffold_168	100	53	0	0	98	150	584894	584842	8e-20	99
DS-P-H-2-2	A00541:14:H77GGDSXX:1:1543:16640:30185	CCCTGATCTCAAAAATGACACCCCCCGCTACCCCCGACCCCTAATTTTGAAGTTATAGCCCGTACGTTCTCGAGTAACTGACTGTATGTCTAATTTAGTCCGAGTCCATACTTTTGTAGTTGTAGGCGTATGTCTTTAAAGGCATTATAT	DsIV_15	100	87	0	0	1	87	1858	1944	5e-42	161	scaffold_154	100	55	0	0	96	150	71312	71258	6e-21	102
DS-P-H-3-1	A00541:14:H77GGDSXX:1:2602:22923:1517	TATAGCCCGTACGTTCTCGAGTAACTGACTGTATGACGAAAGTACCGCGAAGGGTAATGAATTCATAAAGTAGGTAAAATGTTACATTTGGTAGGCATACTAACTAATTTTGTCATTTAATTAAAGAAATTAAAAGAACAATAGATAGTA	DsIV_15	100	34	0	0	1	34	1911	1944	2e-12	63.9	scaffold_89	93.33	120	2	1	31	150	199771	199884	5e-42	172
DS-P-H-3-1	A00541:14:H77GGDSXX:1:2611:29704:21433	CCCCCGACCCCTAATTTTGAAGTTATAGCCCGTACGTTCTCGAGTAACTGACTGTATTTTGCATCCTCTAACATGATTATGATTACACTCTCAGAGGTATCCTCAGGATACCTGTGACTTTATACCAACTGTCCAGTATGCCTTCCAATG	DsIV_15	100	57	0	0	1	57	1888	1944	3e-25	106	scaffold_25	90.43	94	9	0	57	150	486865	486772	1e-27	124
DS-P-H-3-1	A00544:18:H77FKDSXX:3:1339:30011:31485	AACATCAATGCATGATGGACTTGTGTCCCCTGATCTCAAAAATGACACCCCCCGCTACCCCCGCCCCCTAATTTTGAAGTTATAGCCCGTACGTTCTCGAGTAACTGACTGTATTCGATACGAAGCCTCTTATCTCGAATCCACCAGCAT	DsIV_15	99.12	114	1	0	1	114	1831	1944	2e-55	206	scaffold_763	100	39	0	0	112	150	10568	10530	5e-12	73.1
DS-P-H-3-2	A00541:14:H77GGDSXX:1:1166:1741:17253	TGATCTCAAAAATGACACCCCCCGCTACCCCCGACCCCTAATTTTGAAGTTATAGCCCGTACGTTCTCGAGTAACTGACTGTATCTGAGAAAGCCATTTCTGGCTTCCTATGCGTTCAGGCTACAATATTTATGCCAGAAATGGCTTCCT	DsIV_15	100	84	0	0	1	84	1861	1944	2e-40	156	scaffold_524	98.55	69	1	0	82	150	250255	250187	5e-27	122
DS-P-H-3-2	A00541:14:H77GGDSXX:1:1241:25138:24831	GACTTGTGTCCCCTGATCTCAAAAATGACACCCCCCGCTACCCCCGACCCCTAATTTTGAAGTTATAGCCCGTACGTTCTCGAGTAACTGACTGTATGGATAATTGACAATTGTATTTGTGAGACAAATCGCTGAGCGCCCTCGGCCAAC	DsIV_15	100	97	0	0	1	97	1848	1944	1e-47	180	scaffold_131	98.21	56	1	0	95	150	638483	638538	8e-20	99
DS-P-H-2-1	A00541:14:H77GGDSXX:1:1218:6533:31093	GTGCCGACAAAAGTTGGACGACATACAGTCAGTTACTCGAGAACGTACGGGCTATAACTTCAAAATTAGGGGTCGGGGGTAGCGGGGGGTGTCATTTTGGAGATCAGGGGACACAAGTCCATCATGCATTGATGTTAACTCCTAACACGT	DsIV_15	99.22	128	1	0	23	150	1944	1817	4e-63	231	scaffold_1208	96.55	29	0	1	1	29	8440	8413	0.0003	47.3
DS-P-H-2-1	A00541:14:H77GGDSXX:1:1219:7419:21355	GTGCCGACAAAAGTTGGACGACATACAGTCAGTTACTCGAGAACGTACGGGCTATAACTTCAAAATTAGGGGTCGGGGGTAGCGGGGGGTGTCATTTTTGAGATCAGGGGACACAAGTCCATCATGCATTGATGTTAACTCCTAACACGT	DsIV_15	100	128	0	0	23	150	1944	1817	9e-65	237	scaffold_1208	96.55	29	0	1	1	29	8440	8413	0.0003	47.3
DS-P-H-1-1	A00544:18:H77FKDSXX:3:2135:27552:33896	CCATGTACACAGGAACTCCGCCCCTCTCAGTAGTATAGAACATAATACAGTCAGTTACTCGAGAACGTACGGGCTATAACTTCAAAATTAGGGGTCGGGGGTAGCGGGGGGTGTCATTTTTGAGATCAGGGGACACAAGTCCATCATGCA	DsIV_15	100	106	0	0	45	150	1944	1839	1e-52	196	scaffold_441	100	47	0	0	1	47	21800	21754	2e-16	87.9
DS-P-H-2-2	A00541:14:H77GGDSXX:1:1429:8458:12164	CGTACCTATATATTCCAGGGTTGGATAAAATACAATACTGTTTTCACAAACATACAGTCAGTTACTCGAGAACGTACGGGCTATAACTTCAAAATTAGGGGTCGGGGGTAGCGGGGGGTGTCATTTTTGAGATCAGGGGACACAAGTCCA	DsIV_15	100	99	0	0	52	150	1944	1846	1e-48	183	scaffold_42	100	54	0	0	1	54	348189	348242	2e-20	100
DS-P-H-2-1	A00541:14:H77GGDSXX:1:1465:20591:18959	GAGACACATTTGTGTAGAGATCATAAAATATTAAGATTATATTTATGCTTAAATACAGTCAGTTACTCGAGAACGTACGGGCTATAACTTCAAAATTAGGGGTCGGGGGTAGCGGGGGGTGTCATTTTTGAGATCAGGGGACACAAGTCC	DsIV_15	100	98	0	0	53	150	1944	1847	4e-48	182	scaffold_501	91.67	60	1	1	1	56	323318	323377	3e-14	80.5
DS-P-H-1-1	A00545:16:HFNGHDSXX:4:2401:24388:18239	CAAAATATTCGGGAAAAACTCATAAAAATACACTTTTTCCAAGATTGTAGCCTCGAATACAGTCAGTTACTCGAGAACGTACGGGCTATAACTTCAAAATTAGGGGTCGGGGGTAGCGGGGGGTGTCATTTTTGAGATCAGGGGACACAA	DsIV_15	100	94	0	0	57	150	1944	1851	7e-46	174	scaffold_156	98.31	59	1	0	1	59	339437	339379	2e-21	104
DS-P-H-1-1	A00545:16:HFNGHDSXX:4:2401:24596:18255	CAAAATATTCGGGAAAAACTCATAAAAATACACTTTTTCCAAGATTGTAGCCTCGAATACAGTCAGTTACTCGAGAACGTACGGGCTATAACTTCAAAATTAGGGGTCGGGGGTAGCGGGGGGTGTCATTTTTGAGATCAGGGGACACAA	DsIV_15	100	94	0	0	57	150	1944	1851	7e-46	174	scaffold_156	98.31	59	1	0	1	59	339437	339379	2e-21	104
DS-P-H-2-1	A00541:14:H77GGDSXX:1:1311:3224:20948	TAAAGATTAGATTATGATGTTATCATACCACGAATCTACTCTACATAACGTGACAACATACAGTCAGTTACTCGAGAACGTACGGGCTATAACTTCAAAATTAGGGGTCGGGGGTAGCGGGGGGTGTCATTTTTGAGATCAGGGGACACA	DsIV_15	100	93	0	0	58	150	1944	1852	2e-45	172	scaffold_107	98.28	58	1	0	1	58	386629	386572	6e-21	102
DS-P-H-1-2	A00545:16:HFNGHDSXX:4:1338:29225:3881	GGGCCCTAAATGTTTCAGATGAGCACGATATTATCACGGGAACCGATCCTCGTACCACCATAAATACAGTCAGTTACTCGAGAACGTACGGGCTATAACTTCAAAATTAGGGGTCGGGGGTAGCGGGGGGTGTCATTTTTGAGATCAGGG	DsIV_15	100	87	0	0	64	150	1944	1858	5e-42	161	scaffold_360	100	66	0	0	1	66	237018	236953	5e-27	122
DS-P-H-2-1	A00541:14:H77GGDSXX:1:1161:14253:1031	TGAACTCCGCCGTTTACAAGGGTTTTTGTATATCGAGCTTACATCCCTTGAGGTTGCTTTGATAAATACAGTCAGTTACTCGAGAACGTACGGGCTATAACTTCAAAATTAGGGGTCGGGGGTAGCGGGGGGTGTCATTTTTGAGATCAG	DsIV_15	100	85	0	0	66	150	1944	1860	7e-41	158	scaffold_51	100	68	0	0	1	68	1009694	1009627	4e-28	126
DS-P-H-3-2	A00544:18:H77FKDSXX:3:1339:30011:31485	AACTAGTAGCCGACGTCACTGCGATTCACCATGCTGGTGGATTCGAGATAAGAGGCTTCGTATCGAATACAGTCAGTTACTCGAGAACGTACGGGCTATAACTTCAAAATTAGGGGTCGGGGGTAGCGGGGGGTGTCATTTTTGAGATCA	DsIV_15	100	84	0	0	67	150	1944	1861	2e-40	156	scaffold_258	100	69	0	0	1	69	293993	294061	1e-28	128
DS-P-H-1-1	A00545:16:HFNGHDSXX:4:1154:2184:15295	TTTTCGTCTATTTCTTTTTATATCCCGAATACTCCGGTAAGTACTGAAAAATAAAAGTTGAATATTATTATGATACAGTCAGTTACTCGAGAACGTACGGGCTATAACTTCAAAATTAGGGGTCGGGGGTAGCGGGGGGTGTCATTTTTG	DsIV_15	100	78	0	0	73	150	1944	1867	5e-37	145	scaffold_553	98.7	77	1	0	1	77	122841	122917	2e-31	137
DS-P-H-2-2	A00541:14:H77GGDSXX:1:1315:4372:26694	CCGATAAGGCGTGGTTTTCCTTATATTGCTTACTGTGTCACTACCTACATGATTACTTACTCACTTATAGTACATACAGTCAGTTACTCGAGAACGTACGGGCTATAACTTCAAAATTAGGGGTCGGGGGTAGCGGGGGGTGTCATGTTT	DsIV_15	98.7	77	1	0	74	150	1944	1868	9e-35	137	scaffold_117	98.68	76	1	0	1	76	493046	493121	6e-31	135
DS-P-H-2-2	A00541:14:H77GGDSXX:1:1315:4707:26365	CCGATAAGGCGTGGTTTTCCTTATATTGCTTACTGTGTCAATACCTACATGATTACTTACTCACTTATAGTACATACAGTCAGTTACTCGAGAACGTACGGGCTATAACTTCAAAATTAGGGGTCGGGGGTAGCGGGGGGTGTCATTTTT	DsIV_15	100	77	0	0	74	150	1944	1868	2e-36	143	scaffold_117	100	76	0	0	1	76	493046	493121	1e-32	141
DS-P-H-2-2	A00541:14:H77GGDSXX:1:1315:5692:27571	CCGATAAGGCGTGGTTTTCCTTATATTGCTTACTGTGTCAATACCTACATGATTACTTACTCACTTATAGTACATACAGTCAGTTACTCGAGAACGTACGGGCTATAACTTCAAAATTAGGGGTCGGGGGTAGCGGGGGGTGTCATTTTT	DsIV_15	100	77	0	0	74	150	1944	1868	2e-36	143	scaffold_117	100	76	0	0	1	76	493046	493121	1e-32	141
DS-P-H-3-1	A00541:14:H77GGDSXX:1:2567:17164:7795	GTATGTTGGGTGTTGATATTTATATTTAGTATCTATCTATCTATGTATTTGTGTAGATATATCAGCTGTCCGACACCCATACAGTCAGTTACTCGAGAACGTACGGGCTATAACTTCAAAATTAGGGGTCGGGGGTAGCGGGGGGTGTCA	DsIV_15	100	72	0	0	79	150	1944	1873	1e-33	134	scaffold_26	100	79	0	0	3	81	1250903	1250981	3e-34	147
DS-P-H-2-2	A00541:14:H77GGDSXX:1:2354:16568:32503	AATAAAATCGCCTATAATAAATAATGAAATCTTTAGGTAAAGACGCACGCATAAACAAAAGGATCCTTAGGAGGCTTACGCTGGAAATACAGTCAGTTACTCGAGAACGTACGGGCTATAACTTCAAAATTAGGGGTCGGGGGTAGCGGG	DsIV_15	100	64	0	0	87	150	1944	1881	3e-29	119	scaffold_116	96.7	91	1	2	1	89	390628	390718	2e-35	150
DS-P-H-2-2	A00541:14:H77GGDSXX:1:1665:26169:23296	CTCGTAAACCTGCGCTTTACCGCGTCCGGGAGAGAGCGCCGGCGCTGCCCGATGAACTTACTCGTACTCCGTGTGGAGGAGTTGTCTAAGATACAGTCAGTTACTCGAGAACGTACGGGCTATAACTTCAAAATTAGGGGTCGGGGGTAG	DsIV_15	100	60	0	0	91	150	1944	1885	5e-27	111	scaffold_94	93.75	96	4	1	1	94	132302	132397	4e-33	143
DS-P-H-1-1	A00544:18:H77FKDSXX:3:1353:7690:21480	GAAGCTGGCGGGCATCAGGTAGTTTTCATAGAGTTATAATCTCATTTATTTTTGTATGAAATTGTTTAGTACGATCTCAACGTTCTCCTGGTAATACAGTCAGTTACTCGAGAACGTACGGGCTATAACTTCAAAATTAGGGGTCGGGGG	DsIV_15	100	57	0	0	94	150	1944	1888	3e-25	106	scaffold_334	100	96	0	0	1	96	83900	83995	1e-43	178
DS-P-H-2-2	A00541:14:H77GGDSXX:1:2439:27968:13636	ACATCGACCACATCATCCCCACCAGGGCGCTACTGGGGCTGGCCGCGGTACTGGTGGTGGGCACTGCTGTCTTTACTCTGCTTGTACAGTGGGCAGAAGGTTTGTTATGATACAGTCAGTTACTCGAGAACGTACGGGCTCTAACTTCAA	DsIV_15	97.56	41	1	0	110	150	1944	1904	9e-15	71.3	scaffold_176	96.43	112	4	0	1	112	259696	259807	6e-46	185
DS-P-H-2-1	A00541:14:H77GGDSXX:1:2150:27082:4961	GGTCGAAGTTTGATTTCATACACTCAGCGACTAGGTCAATTTAATGTAACACCTCTTTATGTTCGTCGCATGCATCAGGACTTAATACATCTCCATAAAATTATACATTCCGTAATACAGTCAGTTACTCGAGAACGTACGGGCTATAAC	DsIV_15	100	36	0	0	115	150	1944	1909	1e-13	67.6	scaffold_329	98.29	117	2	0	1	117	161648	161532	4e-52	206
DS-P-H-2-2	A00541:14:H77GGDSXX:1:2425:27398:4069	ACATCACGTTTGAATACATACCTAAGTAAGTATACATAAATATTTAGGCAGGTACTTATACCTAATTATGAATACTTACAACATGTATTAAAATTTAATATTTTATACATAGCAAATACAGTCAGTTACTCGAGAACGTACGGGCTATAA	DsIV_15	100	35	0	0	116	150	1944	1910	4e-13	65.8	scaffold_290	98.31	118	2	0	1	118	200558	200441	1e-52	207
DS-P-H-2-2	A00541:14:H77GGDSXX:1:2425:28782:4178	ACATCACGTTTGAATACATACCTAAGTAAGTATACATAAATATTTAGGCAGGTACTTATACCTAATTATGAATACTTACAACATGTATTAAAATTTAATATTTTATACATAGCAAATACAGTCAGTTACTCGAGAACGTACGGGCTATAA	DsIV_15	100	35	0	0	116	150	1944	1910	4e-13	65.8	scaffold_290	98.31	118	2	0	1	118	200558	200441	1e-52	207
DS-P-H-3-2	A00541:14:H77GGDSXX:1:2602:22923:1517	ACTATCTATTGTTCTTTTAATTTCTTTAATTAAATGACAAAATTAGTTAGTATGCCTACCAAATGTAACATTTTACCTACTTTATGAATTCATTACCCTTCGCGGTACTTTCGTCATACAGTCAGTTACTCGAGAACGTACGGGCTATAA	DsIV_15	100	35	0	0	116	150	1944	1910	4e-13	65.8	scaffold_89	93.28	119	2	1	1	119	199883	199771	2e-41	171
DS-P-H-1-1	A00544:18:H77FKDSXX:3:2569:31340:19069	CCCCTGATCTCAAAAATGACACCCCCCGCTACCCCCGACCCCTAATTTTGAAGTTATAGCCCGTACGTTCTCGAGTAACTGACTGTATAAAACCCAGTATGCGGCACACGGCACGGTGGCGTGCGGGGACCGGCACGATTTGTCAACCCG	DsIV_15	100	89	0	0	1	89	1857	1945	4e-43	165	scaffold_66	98.46	65	1	0	86	150	723590	723526	8e-25	115
DS-P-H-1-2	A00545:16:HFNGHDSXX:4:1105:4472:32878	TATAGCCCGTACGTTCTCGAGTAACTGACTGTATAAGTCTGCTACGGACGGACTATGTTCCGTTACAACCACCCCCTAAATTTTTAGGAAATGCAATTGGATAAAAATTTACCTATCTAAGACTTATACATTATACATGAATAACGGTAC	DsIV_15	100	35	0	0	1	35	1911	1945	4e-13	65.8	scaffold_948	100	121	0	0	30	150	1552	1432	1e-57	224
DS-P-H-1-2	A00545:16:HFNGHDSXX:4:1176:4851:14559	TCAAAAATGACACCCCCCGCTACCCCCGACCCCTAATTTTGAAGTTATAGCCCGTACGTGCTCGAGTAACTGACTGTATAGTAACAGTTACTTATTATATCATAGTTAATGTTTTTCAAAATCTTACTATTTGTTGATTCTCGATGCCCA	DsIV_15	98.75	80	1	0	1	80	1866	1945	2e-36	143	scaffold_145	93.24	74	4	1	76	149	70747	70675	1e-22	108
DS-P-H-1-2	A00545:16:HFNGHDSXX:4:1350:29062:22921	CACCCCCCGCTACCCCCGACCCCTAATTTTGAAGTTATAGCCCGTACGTTCTCGAGTAACTGACTGTATAACTAATCAGGAACTGTTCTTTTTTGAAGTTGGTGCCATATTTCTTCAGATTACTTTGTCACCGCACCAACATCAAAAAAG	DsIV_15	100	70	0	0	1	70	1876	1945	1e-32	130	scaffold_391	98.81	84	1	0	67	150	75017	75100	2e-35	150
DS-P-H-1-2	A00545:16:HFNGHDSXX:4:1537:20627:7780	TGACACCCCCCGCTACCCCCGACCCCTAATTTTGAAGTTATAGCCCGTACGTTCTCGAGTAACTGACTGTATAAAGTAAAACCTGTAACTCAAAGCCCGTATTAAAAACTTAATTTAAAGGCATAGCTATTTTAAAACGTAAGTAATATC	DsIV_15	100	73	0	0	1	73	1873	1945	3e-34	135	scaffold_92	98.77	81	1	0	70	150	396456	396376	1e-33	145
DS-P-H-1-2	A00545:16:HFNGHDSXX:4:2570:18511:10285	TGACACCCCCCGCTACCCCCGACCCCTAATTTTGAAGTTATAGCCCGTACGTTCTCGAGTAACTGACTGTATAAAGTAAAACCTGTAACTCAAAGCCCTTATTAAAAACTTAATTTAAAGTCATAGCTATTTTAAAAAGTAAGTAATATC	DsIV_15	100	73	0	0	1	73	1873	1945	3e-34	135	scaffold_92	97.53	81	2	0	70	150	396456	396376	5e-32	139
DS-P-H-1-2	A00545:16:HFNGHDSXX:4:2570:18629:10081	TGACACCCCCCGCTACCCCCGACCCCTAATTTTGAAGTTATAGCCCGTACGTTCTCGAGTAACTGACTGTATAAAGTAAAACCTGTAACTCAAAGCCCTTATTAAAAACTTAATTTAAAGGCATAGCTATTTTAAAACGTAAGTAATATC	DsIV_15	100	73	0	0	1	73	1873	1945	3e-34	135	scaffold_92	100	81	0	0	70	150	396456	396376	2e-35	150
DS-P-H-2-1	A00541:14:H77GGDSXX:1:1354:21133:6308	TCCCCTGATCTCAAAAATGACACCCCCCGCTACCCCCGACCCCTAATTTTGAAGTTATAGCCCGTACGTTCTCGAGTAACTGACTGTATAACCTCAAAGTAACAGTATTACGTACAAATATTAATATTCAATAATTCTTATCATGTCGCT	DsIV_15	100	90	0	0	1	90	1856	1945	1e-43	167	scaffold_751	100	66	0	0	85	150	7227	7162	5e-27	122
DS-P-H-2-2	A00541:14:H77GGDSXX:1:1177:11360:28808	TGTTAGGAGTTAACATCAATGCATGATGGACTTGTGTCCCCTGATCTCAAAAATGACACCCCCCGCTACCCCCGACCCCTAATTTTGAAGTTATAGCCCGTACGGTCTCGAGTAACTGACTGTATAAATAAAGCTCAAGTTACATAAAAC	DsIV_15	99.21	126	1	0	1	126	1820	1945	5e-62	228	scaffold_349	90.91	33	2	1	118	149	185845	185813	0.004	43.6
DS-P-H-2-2	A00541:14:H77GGDSXX:1:1177:8513:27853	TGTTAGGAGTTAACATCAATGCATGATGGACTTGTGTCCCCTGATCTCAAAAATGACACCCCCCGCGACCCCCGACCCCAAATTTTGAAGTTATATCCCGTACGTTCTCGAGTAACAGACTGTATAAAGAAAGCTCAAGTTACATAAAAC	DsIV_15	96.83	126	4	0	1	126	1820	1945	5e-57	211	scaffold_349	93.94	33	1	1	118	149	185845	185813	8e-05	49.1
DS-P-H-2-2	A00541:14:H77GGDSXX:1:1618:24849:2597	TGATGGACTTGTGTCCCCTGATCTCAAAAATGACACCCCCCGCTACCCCCGACCCCTAATGTTGAAGTTATAGCCCGTACGTTCTCGAGTAACTGACTGTATAGGTTTTCGCATATGGAGACGATATAACAATAACAACACAAAAACACC	DsIV_15	99.03	103	1	0	1	103	1843	1945	3e-49	185	scaffold_157	97.87	47	1	0	100	146	10507	10553	8e-15	82.4
DS-P-H-3-2	A00541:14:H77GGDSXX:1:1654:20392:32049	CGCTACCCCCGACCCCTAATTTTGAAGTTATAGCCCGTACGTTCTCGAGTAACTGACTGTATAGGCCATACTAAAAGGGTTATCAATCAGAAAGTATAACATTTTTGTCAAGTATTAAACTTACCAAAATATTCTCCTTCCTCATCCTGT	DsIV_15	100	63	0	0	1	63	1883	1945	1e-28	117	scaffold_161	100	91	0	0	60	150	365016	365106	6e-41	169
DS-P-H-2-1	A00541:14:H77GGDSXX:1:1574:13096:14152	TACTATCCTAATCCTAACTAATATTATACAGTCAGTTACTCGAGAACGTACGGGCTATAACTTCAAAATTAGGGGTCGGGGGTAGCGGGGGGTGTCATTTTTGAGATCAGGGGACACAAGTCCATCATGCATTGATGTTAACTCCTAACA	DsIV_15	100	126	0	0	25	150	1945	1820	1e-63	233	scaffold_489	100	28	0	0	1	28	123209	123182	6e-06	52.8
DS-P-H-3-1	A00544:18:H77FKDSXX:3:2333:3577:33520	GGGACCTTACTATTAAGTATATTTATTTTTATACAGTCAGTTACTCGAGAACGTACGGGCTATAACTTCAAAATTAGGGGTCGGGGGTAGCGGGGGGTGTCATTTTTGAGATCAGGGGACACAAGTCCATCATGCATTGATGTTAACTCC	DsIV_15	100	121	0	0	30	150	1945	1825	7e-61	224	scaffold_40	100	33	0	0	1	33	775261	775293	1e-08	62.1
DS-P-H-3-1	A00544:18:H77FKDSXX:3:2333:3992:33614	GGGACCTTACTATTAAGTATATTTATTTTTATACAGTCAGTTACTCGAGAACGTACGGGCTATAACTTCAAAATTAGGGGTCGGGGGTAGCGGGGGGTGTCATTTTTGAGATCAGGGGACACAAGTCCATCATGCATTGATGTTAACTCC	DsIV_15	100	121	0	0	30	150	1945	1825	7e-61	224	scaffold_40	100	33	0	0	1	33	775261	775293	1e-08	62.1
DS-P-H-1-2	A00545:16:HFNGHDSXX:4:1660:9724:22091	GGTAGATAAAATTCTTCAAAGTCTAATGTTTTTATTCATCGTATACAGTCAGTTACTCGAGAACGTACGGGCTATAACTTCAAAATTAGGGGTCGGGGGTAGCGGGGGGTGTCATTTTTGAGATCAGGGGACACAAGTCCATCATGCATT	DsIV_15	100	109	0	0	42	150	1945	1837	3e-54	202	scaffold_311	100	45	0	0	1	45	620446	620490	2e-15	84.2
DS-P-H-1-2	A00545:16:HFNGHDSXX:4:1371:7039:27085	TATTTAATTGTTAAACAATACCGACTCAGGCATTAGCACGTCTTATACAGTCAGTTACTCGAGAACGTACGGGCTATAACTTCAAAATTAGGGGTCGGGGGTAGCGGGGGGTGTCCTTTTTGAGATCAGGGGACACAAGTCCATCATGCA	DsIV_15	99.07	107	1	0	44	150	1945	1839	2e-51	193	scaffold_40	97.87	47	1	0	1	47	372169	372215	8e-15	82.4
DS-P-H-1-2	A00545:16:HFNGHDSXX:4:1409:4291:11146	TAATTAATTGTTAAACAATACCGACTCAGGCATTAGCACGTCTTATACAGTCAGTTACTCGAGAACGTACGTGCTATAACTTCAAAATTAGGGGTCGGGGGTAGCGGGGGGTGTCATTTTTGAGATCAGGGGACACAATTCCATCATGCA	DsIV_15	98.13	107	2	0	44	150	1945	1839	9e-50	187	scaffold_40	97.73	44	1	0	4	47	372172	372215	4e-13	76.8
DS-P-H-2-2	A00541:14:H77GGDSXX:1:1505:27859:24001	GAATTTGAGTTCCCATCTTTTACAAGAATTTATAGATTTACGATACTTAAGGTATCCAATGTGTAAAAGGTTTATACAGTCAGTTACTCGAGAACGTACGGGCTATAACTTCAAAATTAGGGGTCGGGGGTAGCGGGGGGTGTCATTTTT	DsIV_15	100	78	0	0	73	150	1945	1868	5e-37	145	scaffold_81	97.37	76	2	0	1	76	462157	462232	3e-29	130
DS-P-H-2-2	A00541:14:H77GGDSXX:1:1652:28013:23547	GAATTTGAGTTCCCTTCTTTTACAAGAATTTATAGATTTACGATACTTAAGGTATCCAATGTGTAAAAGGTTTATACAGTCAGTTACTCGAGAACGTACGGGCTATAACTTCAAAATTAGGGGTCGGGGGTAGCGGGGGGTGTCATTTTT	DsIV_15	100	78	0	0	73	150	1945	1868	5e-37	145	scaffold_81	98.68	76	1	0	1	76	462157	462232	6e-31	135
DS-P-H-1-1	A00545:16:HFNGHDSXX:4:2152:20790:14888	AGAAAATAAAGAGTACAATTGGCGGCCTTATTGCTAAAAGTAATCTCTTCCAGACAACCACATTGAAAGGAAAAATAAAGTATACAGTCAGTTACTCGAGAACGTACGGGCTATAACTTCAAAATTAGGGGTCGGGGGTAGCGGGGGGTG	DsIV_15	100	70	0	0	81	150	1945	1876	1e-32	130	scaffold_121	95.24	84	4	0	1	84	687744	687661	2e-30	134
DS-P-H-1-2	A00545:16:HFNGHDSXX:4:2167:3595:19648	AGAAAATAAAGAGTACAATTGGCGGCCTTATTGCTAAAAGTAATCTCTTCCAGACAACCACATTGAAAGGAAAAATAAAGTATACAGTCAGTTACTCGAGAACGTACGGGCTATAACTTCAAAATTAGGGGTCGGGGGTAGCGGGGGGTG	DsIV_15	100	70	0	0	81	150	1945	1876	1e-32	130	scaffold_121	95.24	84	4	0	1	84	687744	687661	2e-30	134
DS-P-H-2-1	A00541:14:H77GGDSXX:1:1145:16007:27962	GGGCAAAACGGGAAAGCCGAGTTTATGTTTTCATTATTTGCCCAAAAAGTTCTGTGATTTTGCATGCTCCAACGTTTAATTATACAGTCAGTTACTCGAGAACGTACGGGCTATAACTTCAAAATTAGGGGTCGGGGGTAGCGGGGGGTG	DsIV_15	100	70	0	0	81	150	1945	1876	1e-32	130	scaffold_219	96.47	85	2	1	1	84	406035	406119	5e-32	139
DS-P-H-2-2	A00541:14:H77GGDSXX:1:1573:16197:19867	CTCACTTACGAGTTTCGAAACACCCATTCAAATACAATAATCTTGAATACAAACGTAACTTTATAACTATGGCTATTGTAACTATTTATACAGTCAGTTACTCGAGAACGTACGGGCTATAACTTCAAAATTAGGGGTCGGGGGTAGCGG	DsIV_15	100	64	0	0	87	150	1945	1882	3e-29	119	scaffold_51	100	90	0	0	1	90	1287293	1287382	2e-40	167
DS-P-H-2-2	A00541:14:H77GGDSXX:1:1258:1344:26584	CCTTCAAAGACGGGATTCCCTGAATAGTATCTGAGTCATTCCAAGTGAGGGTTCACGCTGGAACGGCAGTGAACAGGAGGGTCACTCTATAAAGTCAGTTACTCGAGAACGTACGGGCTATAAATTCAAAATTAGGGGTCGGGGGTAGCG	DsIV_15	96.83	63	2	0	88	150	1945	1883	3e-25	106	scaffold_345	100	91	0	0	1	91	159601	159691	6e-41	169
DS-P-H-2-1	A00541:14:H77GGDSXX:1:2301:15411:11146	TCATTTTATTGTCATACATGCAAAGACTTTCTTTCAGTATAACTGACTAATTATATTCTAGCTTATTCTATTCTCTGTGGGGGTGTAAGTACCTATACAGTCAGTTACTCGAGAACGTACGGGCTATAACTTCAAAATTAGGGGTCGGGG	DsIV_15	100	57	0	0	94	150	1945	1889	3e-25	106	scaffold_207	98.97	97	1	0	1	97	182131	182035	1e-42	174
DS-P-H-2-2	A00541:14:H77GGDSXX:1:1354:21133:6308	CCACCTCAATCTCAATTTCTGAGGAACTTGTTTCAAGCACTATTTCACGTAGAAGCGACATGATAAGAATTATTGAATATTAATATTTGTACGTAATACTGTTACTTTGAGGTTATACAGTCAGTTACTCGAGAACGTACGGGCTATAAC	DsIV_15	100	37	0	0	114	150	1945	1909	3e-14	69.4	scaffold_751	100	119	0	0	1	119	7109	7227	2e-56	220
DS-P-H-1-1	A00545:16:HFNGHDSXX:4:2162:8693:25160	CCCCTGATCTCAAAAATGACACCCCCCGCTACCCCCGACCCCTAATTTTGAAGTTATAGCCCGTACGTTCTCGAGTAACTGACTGTATATTCCGTTTACAGGATAAAACTACCAGTTAGCTACTCTTAGAAGTAATTAAAGATAATCAGC	DsIV_15	100	90	0	0	1	90	1857	1946	1e-43	167	scaffold_338	93.85	65	4	0	86	150	224762	224826	8e-20	99
DS-P-H-1-1	A00545:16:HFNGHDSXX:4:2162:9209:24455	CCCCTGATCTCAAAAATGACACCCCCCGCTACCCCCGACCCCTAATTTTGAAGTTATAGCCCGTACGTTCTCGAGTAACTGACTGTATATTCCGTTTACAGGATAAAACTACCAGTTAGCTACTCTTAGAAGTAATTAAAGATAATCAGC	DsIV_15	100	90	0	0	1	90	1857	1946	1e-43	167	scaffold_338	93.85	65	4	0	86	150	224762	224826	8e-20	99
DS-P-H-1-1	A00545:16:HFNGHDSXX:4:2501:17119:4930	TCAATGCATGATGGACTTGTGTCCCCTGATCTCAAAAATGACACCCCCCGCTACCCCCGACCCCTAATTTTGAAGTTATAGCCCGTACGTTCTCGAGTAACTGACTGTATATACTTTTAGTGTTGTTGCAACAGAAAACACTCACTCTGA	DsIV_15	100	112	0	0	1	112	1835	1946	7e-56	207	scaffold_103	97.67	43	1	0	108	150	98434	98392	1e-12	75
DS-P-H-1-1	A00545:16:HFNGHDSXX:4:2501:17192:5181	TCAATGCATGATGGACTTGTGTCCCCTGATCTCAAAAATGACACCCCCCGCTACCCCCGACCCCTAATTTTGAAGTTATAGCCCGGACGTTCTCGAGTAACTGACTGTATATACTTTTAGTGTTGTTTCAACAGAAAACACTCACTCTGA	DsIV_15	99.11	112	1	0	1	112	1835	1946	3e-54	202	scaffold_103	95.35	43	2	0	108	150	98434	98392	6e-11	69.4
DS-P-H-1-2	A00545:16:HFNGHDSXX:4:2217:26856:23985	ACGTGTTAGGAGTTAACATCAATGCATGATGGACTTGTGTCCCCTGATCTCAAAAATGACACCCCCCGCTACCCCCGACCCCTAATTTTGAAGTTATAGCCCGTACGTTCTCGAGTAACTGACTGTATATGGTCAATATTGTTCTGAACA	DsIV_15	100	130	0	0	1	130	1817	1946	7e-66	241	scaffold_480	100	27	0	0	124	150	312135	312161	2e-05	51
DS-P-H-2-1	A00541:14:H77GGDSXX:1:1534:12870:13291	CCCGTACGTTCTCGAGTAACTGACTGTAGTATGTATATTTGAAATGATAAAAAACAGTGTTATTTCATCGCTATTAACGTAAGTGATACATAATTTTACCAATATTTTATGTATGATTTGAGTAACAAATCTATGTTGTTTCTAAATCGA	DsIV_15	96.88	32	0	1	1	32	1916	1946	3e-09	52.8	scaffold_1032	99.22	128	0	1	23	150	1362	1488	3e-59	230
DS-P-H-2-1	A00541:14:H77GGDSXX:1:1551:14407:1297	CGCTACCCCCGACCCCTAATTTTGAAGTTATAGCCCGTACGTTCTCGAGTAACTGACTGTATATGGCTGTAAACGTAACAACATTCTTTGCAGTCTGGCTGGCGCACATACTATTGGCTTAGAAATGATACTCACAAGTGGTTTATGGTC	DsIV_15	100	64	0	0	1	64	1883	1946	3e-29	119	scaffold_33	100	91	0	0	60	150	153812	153902	6e-41	169
DS-P-H-2-1	A00541:14:H77GGDSXX:1:1551:14461:1517	CGCTACCCCCGACCCCTAATTTTGAAGTTATAGCCCGTACGTTCTCGAGTAACTGACTGTATATGGCTGTAAACGTAACAACATTCTTTGCAGTCTGGCTGGCGCACATACTATTGGCTTAGAAATGATACTCACAAGTGGTTTATGGTC	DsIV_15	100	64	0	0	1	64	1883	1946	3e-29	119	scaffold_33	100	91	0	0	60	150	153812	153902	6e-41	169
DS-P-H-2-1	A00541:14:H77GGDSXX:1:1551:15167:1016	CGCTACCCCCGACCCCTAATTTTGAAGTTATAGCCCGTACGTTCTCGAGTAACTGACTGTATATGGCTGTAAACGTAACAACATTCTTTGCAGTCTGGCTGGCGCACATACTATTGGCTTAGAAATGATACTCACAAGTGGTTTATGGTC	DsIV_15	100	64	0	0	1	64	1883	1946	3e-29	119	scaffold_33	100	91	0	0	60	150	153812	153902	6e-41	169
DS-P-H-2-2	A00541:14:H77GGDSXX:1:1470:6027:27868	TGTGTCCCCTGATCTCAAAAATGACACCCCCCGCTACCCCCGACCCCTAATTTTGAAGTTATAGCCCGTACGTTCTCGAGTAACTGACTGTATATAAGTTAATTGTTAGATACTTAAGTAGGTAATGTAACTCTGTTTCGTTTAAATTAG	DsIV_15	100	95	0	0	1	95	1852	1946	2e-46	176	scaffold_1171	100	60	0	0	91	150	15370	15311	1e-23	111
DS-P-H-2-2	A00541:14:H77GGDSXX:1:1470:6560:28134	TGTGTCCCCTGATCTCAAAAATGACACCCCCCGCTACCCCCGACCCCTAATTTTGAAGTTATAGCCCGTACGTTCTCGAGTAACTGACTGTATATAAGTTAATTGTTAGATACTTAAGTAGGTAATGTAACTCTGTTTCGTTTAAATTAG	DsIV_15	100	95	0	0	1	95	1852	1946	2e-46	176	scaffold_1171	100	60	0	0	91	150	15370	15311	1e-23	111
DS-P-H-1-1	A00545:16:HFNGHDSXX:4:2416:2700:15875	TATCGGTCTCCTCCATTCCACGGTGTTTCTCGCGTACATATACAGTCAGTTACTCGAGAACGTACGGGCTATAACTTCAAAATTAGGGGTCGGGGGTAGCGGGGGGTGTCATTTTTGAGATCAGGGGACACAAGTCCATCATGCATTGAT	DsIV_15	100	113	0	0	38	150	1946	1834	2e-56	209	scaffold_20	100	42	0	0	1	42	1435748	1435789	1e-13	78.7
DS-P-H-1-1	A00545:16:HFNGHDSXX:4:2667:25364:23437	TATCGGTCTCCTCCATTCCACGGTGTTTCTCGCGTACATATACAGTCAGTTACTCGAGAACGTACGGGCTATAACTTCAAAATTAGGGGTCGGGGGTAGCGGGGGGTGTCATTTTTGAGATCAGGGGACACAAGTCCATCATGCATTGAT	DsIV_15	100	113	0	0	38	150	1946	1834	2e-56	209	scaffold_20	100	42	0	0	1	42	1435748	1435789	1e-13	78.7
DS-P-H-1-1	A00545:16:HFNGHDSXX:4:2667:25427:23578	TATCGGTCTCCTCCATTCCACGGTGTTTCTCGCGTACATATACAGTCAGTTACTCGAGAACGTACGGGCTATAACTTCAAAATTAGGGGTCGGGGGTAGCGGGGGGTGTCATTTTTGAGATCAGGGGACACAAGTCCATCATGCATTGAT	DsIV_15	100	113	0	0	38	150	1946	1834	2e-56	209	scaffold_20	100	42	0	0	1	42	1435748	1435789	1e-13	78.7
DS-P-H-2-1	A00541:14:H77GGDSXX:1:1347:19009:13213	AGAGCATTTACAATGCTTTTAAGCCATATAATATTCAAAAGCCATATACAGTCAGTTACTCGAGAACGTACGGGCTATAACTTCAAAATTAGGGGTCGGGGGTAGCGGGGGGTGTCATTTTTGAGATCAGGGGACACAAGTCCATCATGC	DsIV_15	100	107	0	0	44	150	1946	1840	4e-53	198	scaffold_1103	100	48	0	0	1	48	7003	7050	5e-17	89.8
DS-P-H-2-1	A00541:14:H77GGDSXX:1:1347:19822:13401	AGAGCATTTACAATGCTTTTAAGCCATATAATATTCAAAAGCCATATACAGTCAGTTACTCGAGAACGTACGGGCTATAACTTCAAAATTAGGGGTCGGGGGTAGCGGGGGGTGTCATTTTTGAGATCAGGGGACACAAGTCCATCATGC	DsIV_15	100	107	0	0	44	150	1946	1840	4e-53	198	scaffold_1103	100	48	0	0	1	48	7003	7050	5e-17	89.8
DS-P-H-2-1	A00541:14:H77GGDSXX:1:1347:20283:12540	AGAGCATTTACAATGCTTTTAAGCCATATAATATTCAAAAGCCATATACAGTCAGTTACTCGAGAACGTACGGGCTATAACTTCAAAATTAGGGGTCGGGGGTAGCGGGGGGTGTCATTTTTGAGATCAGGGGACACAAGTCCATCATGC	DsIV_15	100	107	0	0	44	150	1946	1840	4e-53	198	scaffold_1103	100	48	0	0	1	48	7003	7050	5e-17	89.8
DS-P-H-2-1	A00541:14:H77GGDSXX:1:2347:18521:18349	AGAGCATTTACAATGCTTTTAAGCCATATAATATTCAAAAGCCATATACAGTCAGTTACTCGAGAACGTACGGGCTATAACTTCAAAATTAGGGGTCGGGGGTAGCGGGGGGTGTCATTTTTGAGATCAGGGGACACAAGTCCATCATGC	DsIV_15	100	107	0	0	44	150	1946	1840	4e-53	198	scaffold_1103	100	48	0	0	1	48	7003	7050	5e-17	89.8
DS-P-H-2-1	A00541:14:H77GGDSXX:1:2159:11360:12023	GACGACGCAAGATAGTCAAAAGCAATAATGTTACCCATTTTTACAATATTACAGTCAGTTACTCGAGAACGTACGGGCTATAACTTCAAAATTAGGGGTCGGGGGTAGCGGGGGGTGTCATTTTTGAGATCAGGGGACACAAGTCCATCA	DsIV_15	99.05	105	0	1	46	150	1946	1843	9e-50	187	scaffold_263	100	51	0	0	1	51	85037	85087	1e-18	95.3
DS-P-H-2-2	A00541:14:H77GGDSXX:1:1204:21820:14199	AGATTGGATTACTTGTGCAGTATCTGTCCCGGTAACGGTATTCAACCTAAACATATACAGTCAGTTACTCGAGAACGTACGGGCTATAACTTCAAAATTAGGGGTCGGGGGTAGCGGGGGGTGTCATTTTTGAGATCAGGGGACACAAGT	DsIV_15	100	98	0	0	53	150	1946	1849	4e-48	182	scaffold_181	96.23	53	2	0	2	54	234437	234489	2e-16	87.9
DS-P-H-2-2	A00541:14:H77GGDSXX:1:1204:21866:14184	AGATTGGATTACTTGTGCAGTATCTGTCCCGGTAACGGTATTCAACCTAAACATATACAGTCAGTTACTCGAGAACGTACGGGCTATAACTTCAAAATTAGGGGTCGGGGGTAGCGGGGGGTGTCATTTTTGAGATCAGGGGACACAAGT	DsIV_15	100	98	0	0	53	150	1946	1849	4e-48	182	scaffold_181	96.23	53	2	0	2	54	234437	234489	2e-16	87.9
DS-P-H-2-2	A00541:14:H77GGDSXX:1:2127:29939:20181	AGATTGGATTACTTGTGCAGTATCTGTCCCGGTAACGGTATTCAACCTAAACATATACAGTCAGTTACTCGAGAACGTACGGGCTATAACTTCAAAATTAGGGGTCGGGGGTAGCGGTGGGTGTCATTTTTGAGATCAGGGGACACAAGT	DsIV_15	98.98	98	1	0	53	150	1946	1849	2e-46	176	scaffold_181	96.23	53	2	0	2	54	234437	234489	2e-16	87.9
DS-P-H-1-2	A00545:16:HFNGHDSXX:4:2162:8693:25160	TGTTTATAATTGAAATAAGAAATAAAAGCTGATTATCTTTAATTACTTCTAAGAGTAGCTAACTGGTAGTTTTATCCTGTAAACGGAATATACAGTCAGTTACTCGAGAACGTACGGGCTATAACTTCAAAATTAGGGGTCGGGGGTAGC	DsIV_15	100	63	0	0	88	150	1946	1884	1e-28	117	scaffold_338	95.65	92	4	0	1	92	224853	224762	8e-35	148
DS-P-H-1-2	A00545:16:HFNGHDSXX:4:2162:9209:24455	TGTTTATAATTGAAATAAGAAATAAAAGCTGATTATCTTTAATTACTTCTAAGAGTAGCTAACTGGTAGTTTTATCCTGTACACGGAATATACAGTCAGTTACTCGAGAACGTACGGGCTATAACTTCAAAATTAGGGGTCGGGGGTCGC	DsIV_15	100	60	0	0	88	147	1946	1887	5e-27	111	scaffold_338	94.57	92	5	0	1	92	224853	224762	4e-33	143
DS-P-H-3-2	A00541:14:H77GGDSXX:1:1420:3784:32033	GGTTTATTATACTTTTATGCTTTCAACATTTACGATAATAATATCAATATTTTCGAATGATAACAAACTCTATTGTGCTTTATTACGTATGGATTGAAATCACGCATATACAGTCAGTTACTCGAGAACGTACGGGCTATAACTTCAAAA	DsIV_15	100	45	0	0	106	150	1946	1902	1e-18	84.2	scaffold_19	98.2	111	2	0	1	111	911400	911510	1e-48	195
DS-P-H-2-2	A00541:14:H77GGDSXX:1:2604:8024:31172	TAACAGATCGTGACGACTAGAAGCATGGTTTTGAAATCAATCCAGTTGAGTTTTATAACCGACTACCTACTTAAACTGGGTGGTCTTTGAAAATTAAGTAGACGTTCTAATACTACAGTCAGTTACTCGAGAACGTACGGGCTATAACTT	DsIV_15	97.56	41	0	1	110	150	1946	1907	3e-14	69.4	scaffold_460	100	116	0	0	1	116	221358	221243	7e-55	215
DS-P-H-1-2	A00545:16:HFNGHDSXX:4:1357:6659:9737	CATGATGGACTTGTGTCCCCTGATCTCAAAAATGACACCCCCCGCTACCCCCGACCCCTAATTTTGAAGTTATAGCCCGTACGTTCTCGAGTAACTGACTGTAGATCGAAACCCACAAAAATTATAGGTTCAGCCGTCAGTACGCGTCAG	DsIV_15	99.07	107	1	0	1	107	1841	1947	2e-51	193	scaffold_101	98.04	51	1	0	100	150	117552	117502	5e-17	89.8
DS-P-H-1-2	A00545:16:HFNGHDSXX:4:1669:24252:19038	ACCCCCGACCCCTAATTTTGAAGTTATAGCCCGTACGTTCTCGAGTAACTGACTGTAAATCTACTAGGTACCTATCACTCATAGATTTTGTTCAAAGACATACCGATATTCTTTTGCTTAACCGGAATTTTGGGAAATATTACATAGGGT	DsIV_15	98.36	61	1	0	1	61	1887	1947	7e-26	108	scaffold_44	96.88	96	2	1	56	150	1002892	1002987	4e-38	159
DS-P-H-3-1	A00544:18:H77FKDSXX:3:1226:9543:12195	CTTGTGTCCCCTGATCTCAAAAATGACACCCCCCGCTACCCCCGACCCCTAATTTTGAAGTTATAGCCCGTACGTGCTCGAGTAACTGACTGTAGATCCATCCGAGATTCAATATTGATCCATACAACAATGCAAAGTCAAAGCAACCAA	DsIV_15	97.96	98	2	0	1	98	1850	1947	9e-45	171	scaffold_125	100	57	0	0	93	149	49310	49254	5e-22	106
DS-P-H-1-1	A00545:16:HFNGHDSXX:4:1357:6659:9737	AGTTCGTTTTCGTAAGCTGGAGTAACGCGTACTGACGCGTACTGACGGCTGAACCGATAATTTTTGTGGGTTTCGATCTACAGTCAGTTACTCGAGAACGTACGGGCTATAACTTCAAAATTAGGGGTCGGGGGTAGCGGGGGGTGTCAT	DsIV_15	98.68	76	1	0	75	150	1947	1872	3e-34	135	scaffold_101	96.3	81	2	1	3	82	117472	117552	8e-30	132
DS-P-H-1-1	A00545:16:HFNGHDSXX:4:1669:24252:19038	ATTCAACTTTTTTTTTATTTACCCTATGTAATATTTCCCAAAATTCCGGTTAAGCAAAAGAATATCGGTATGTCTTTGAACAAAATCTATGAGTGATAGGTACCTAGTAGATTTACAGTCAGTTACTCGAGAACGTACGGGCTATAACTT	DsIV_15	97.56	41	1	0	110	150	1947	1907	9e-15	71.3	scaffold_44	97.41	116	2	1	1	115	1003007	1002892	3e-49	196
DS-P-H-1-1	A00545:16:HFNGHDSXX:4:2127:22064:28933	TGTTAGGAGTTAACATCAATGCATGATGGACTTGTGTCCCCTGATCTCAAAAATGACACCCCCCGCAACCCCCGACCCCTAATTTTGAAGTTATAGCCCGTACGTTCTCGAGTAACTGACTGTATTTCATTACTTACATAGGGAAATTTA	DsIV_15	98.45	129	2	0	1	129	1820	1948	5e-62	228	scaffold_26	100	28	0	0	123	150	1260318	1260291	6e-06	52.8
DS-P-H-2-1	A00541:14:H77GGDSXX:1:1558:18566:17018	CGACCCCTAATTTTGAAGTTATAGCCCGTACGTTCTCGAGTAACTGACTGTATGTCATAACCTGCACGAAAGAAACAGAAGTATAATGATCCGAGCAAGACAGAAAGGGAACGCGCTTACAATGACGTTTAAGGGTTAAATGTCAGGCAA	DsIV_15	98.25	57	1	0	1	57	1892	1948	1e-23	100	scaffold_279	100	100	0	0	51	150	111273	111372	6e-46	185
DS-P-H-3-2	A00541:14:H77GGDSXX:1:2317:22652:22936	CCCGACCCCTAATTTTGAAGTTATAGCCCGTACGTTCTCGAGTAACTGACTGTATGTCATAACTGGCAGGGCGCAATGGTTGAAGACTGTTGGATGCACCTTTCAGCCTCCTTGTCGAAGTTGCTTCTGCCTAGCCGAATAGTCTGCCTC	DsIV_15	98.31	59	1	0	1	59	1890	1948	9e-25	104	scaffold_16	98.04	102	2	0	49	150	2165090	2165191	1e-43	178
DS-P-H-1-1	A00545:16:HFNGHDSXX:4:1338:24406:26850	TCCTTTTTGGTTTAATCACTAGCTGATATACAGTCAGTTACTCGAGAACGTACGGGCTATAACTTCAAAATTAGGGGTCGGGGGTAGCGGGGGGTGTCATTTTTGAGATCAGGGGACACAAGTCCATCATGCATTGATGTTAACTCCTAA	DsIV_15	100	127	0	0	24	150	1948	1822	3e-64	235	scaffold_53	100	23	0	0	1	23	1499545	1499567	0.004	43.6
DS-P-H-1-2	A00545:16:HFNGHDSXX:4:1301:14543:1595	AACATCAATGCATGATGGACTTGTGTCCCCTGATCTCAAAAATGACACCCCCCGCTACCCCCGACCCCTAATTTTGAAGTTATAGCCCGTACGTTCTCGAGTAACTGACTGTACATCAAAATCTATCAAGCCGTTTAGGCTACAGGAGGG	DsIV_15	99.16	119	1	0	1	119	1831	1949	4e-58	215	scaffold_446	100	40	0	0	111	150	123875	123836	1e-12	75
DS-P-H-1-2	A00545:16:HFNGHDSXX:4:1372:9317:36980	AACATCAATGCATGATGGACTTGTGTCCCCTGATCTCAAAAATGACACCCCCCGCTACCCCCGACCCCAAATTTTGAAGTTATAGCCCGGACGTTCGCGAGTAACTGACTGTACATCAAAATCTATCAAGCCCTTTAGGCTACAGGCGGG	DsIV_15	96.64	119	4	0	1	119	1831	1949	4e-53	198	scaffold_20	97.44	39	1	0	112	150	992413	992451	2e-10	67.6
DS-P-H-2-1	A00541:14:H77GGDSXX:1:2114:26847:3427	GCTACCCCCGACCCCTAATTTTGAAGTTATAGCCCGTACGTTCTCGAGTAACTGACTGTACATACAAAAGTAGCCTAGTACTACAACAAACTCAGGCCTTGTTCAAGGAATGTTTTGATGTCATGTCATATCATAGAGATACATTAATAA	DsIV_15	97.01	67	1	1	1	67	1884	1949	5e-27	111	scaffold_8	92.16	102	4	3	51	150	174281	174182	1e-32	141
DS-P-H-3-1	A00544:18:H77FKDSXX:3:2620:21242:13510	AGTTATAGCCCGTACGTTCTCGAGTAACTGACTGTATATGCAAAACAGTATAATATTTATCGATTTATTATTAATTTACCTCGTAATTTGCCACAAAAATTACCAGACTACCACCTGTTCTACACAACATTTCCGCGACGCGCGCACCGT	DsIV_15	97.67	43	0	1	1	43	1908	1949	3e-15	73.1	scaffold_805	98.28	116	2	0	35	150	4780	4895	2e-51	204
DS-P-H-3-1	A00544:18:H77FKDSXX:3:2603:26286:35963	GTGACTTTTATTTTTGCACAAAAATATTTTGAAAATTTGCTTTGTCATCGTTTGATTTACAGTCAGTTACTCGAGAACGTACGGGCTATAACTTCAAAATTAGGGGTCGGGGGTAGCGGGGGGTGTCATTTTTGAGATCAGGGGACACAA	DsIV_15	98.99	99	1	0	52	150	1949	1851	5e-47	178	scaffold_216	98.31	59	1	0	1	59	306977	307035	2e-21	104
DS-P-H-1-1	A00545:16:HFNGHDSXX:4:1301:14543:1595	TAATGTTTTTTGATTGTATGTATGTATATATGTATGTTTGTCTGTTTCTTTGTTCCCTCCTGTAGCCTAAACGGCTTGATAGATTTTGATGTACAGTCAGTTACTCGAGAACGTACGGGCTATAACTTCAAAATTAGGGGTCGGGGGTAG	DsIV_15	98.46	65	1	0	86	150	1949	1885	4e-28	115	scaffold_1598	100	93	0	0	1	93	1682	1774	5e-42	172
DS-P-H-1-1	A00545:16:HFNGHDSXX:4:1372:9317:36980	TAATGTTTTTTGATTGTATGTATGTATATATGTATGTTTGTCTGTTTCTTTGTTCCCTCCTGTAGCCTAAACGGCTTGATAGATTTTGATGTACAGTCAGTTACTCGAGAACGTACGGGCTATAACTTCAAAATTAGGGGTCGGGGGTAG	DsIV_15	98.46	65	1	0	86	150	1949	1885	4e-28	115	scaffold_1598	100	93	0	0	1	93	1682	1774	5e-42	172
DS-P-H-2-2	A00541:14:H77GGDSXX:1:2114:26847:3427	TAAATTATTAATGTATCTCTATGATATGACATGACATCAAAACATTCCTTGAACAAGGACTGAGTTTGTTGTAGTACTAGGCTACTTTTGTATGTACAGTCAGTTACTCGATAACGTACGGGCTATAACTTCAATATTAGGGGTAGGGTG	DsIV_15	91.8	61	4	1	88	148	1949	1890	1e-18	84.2	scaffold_8	91.51	106	5	3	1	104	174178	174281	4e-33	143
DS-P-H-2-2	A00541:14:H77GGDSXX:1:1538:14742:19132	CCCCCCGCTACCCCCGACCCCTAATTTTGAAGTTATAGCCCGTACGTTCTCGAGTAACTGACTGTAAATATCAACACCCAAGACCCGAGTACAAATATCTGTCTTTAAACAAATAGCTGCCCCAGCTGGGAATCGAACCCGGGACCTTCG	DsIV_15	97.33	75	0	1	1	75	1878	1950	2e-31	126	scaffold_867	98.84	86	1	0	65	150	20500	20585	2e-36	154
DS-P-H-2-2	A00541:14:H77GGDSXX:1:2532:30897:29669	CCCCCCGCTACCCACGACCCCTAATTTTGAAGTTATAGCCCGTACGTTCTCGAGTAACTGACTGTAAATATCAACACCCAAGACCCGAGTACAAATATCTGTCTTTAAACAAATAGCTGCCCCAGCTGGGAATCTAACCCGGGACCTTCG	DsIV_15	96	75	1	1	1	75	1878	1950	9e-30	121	scaffold_867	97.67	86	2	0	65	150	20500	20585	8e-35	148
DS-P-H-3-1	A00541:14:H77GGDSXX:1:2428:25409:1251	ATAATAATAAATATGTAAGTATGCAGTCATGTGCAATGAAAAAGTGCCACCTACCATTGCTATGTCATAGGTTATTACAGTCAGTTACTCGAGAACGTACGGGCTATAACTTCAAAATTAGGGGTCGGGGGTAGCGGGGGGTGTCATTTT	DsIV_15	97.59	83	0	2	70	150	1951	1869	7e-36	141	scaffold_114	94.81	77	0	1	1	77	448860	448932	2e-25	117
DS-P-H-1-1	A00545:16:HFNGHDSXX:4:1621:10926:9173	TCTCAAAAATGACACCCCCCGCTACCCCCGACCCCTAATTTTGAAGTTATAGCCCGTACGTTCTCGAGTAACTGACTGTATATGACACCGTCATAGGATTTTTTAAAACGAACTTAGATAATGTGGGTACCTCAAAATTACTTAGAAGTA	DsIV_15	97.78	90	1	1	1	90	1864	1952	9e-40	154	scaffold_803	98.61	72	1	0	79	150	35577	35648	1e-28	128
DS-P-H-1-1	A00545:16:HFNGHDSXX:4:1621:11912:6903	TCTCAAAAATGACACCCCCCGCTACCCCCGACCCCTAATTTTGAAGTTATAGCCCGTACGTTCTCGAGTAACTGACTGTATATGACACCGTCATAGGATTTTTTAAAACGAACTTAGATAATGTGGGTACCTCAAAATTACTTAGAAGTA	DsIV_15	97.78	90	1	1	1	90	1864	1952	9e-40	154	scaffold_803	98.61	72	1	0	79	150	35577	35648	1e-28	128
DS-P-H-1-2	A00544:18:H77FKDSXX:3:2364:3061:2754	TCTCAAAAATGACACCCCCCGCTACCCCCGACCCCTAATTTTGAAGTTATAGCCCGTACGTTCTCGAGTAACTGACTGTATATGACACCGTCATAGGATTTTTTAAAACGAACTTAGATAATGTGGGTACCTCAAAATTACTTAGAAGTA	DsIV_15	97.78	90	1	1	1	90	1864	1952	9e-40	154	scaffold_803	98.61	72	1	0	79	150	35577	35648	1e-28	128
DS-P-H-2-1	A00541:14:H77GGDSXX:1:1576:2230:6104	GCTTAGAGGAGTGGTTGTTAAAGTTTTCCCTGGGCCCGACGGTTTATGTACAGTCAGTTACTCGAGAACGTACGGGCTATAACTTCAAAATTAGGGGTCGGGGGTAGCGGGGGGTGTCATTTTTGAGATCAGGGGACACAAGTCCATCAT	DsIV_15	98.2	111	2	0	40	150	1952	1842	5e-52	195	scaffold_763	98.15	54	1	0	1	54	12826	12879	1e-18	95.3
DS-P-H-1-2	A00545:16:HFNGHDSXX:4:2169:18014:1783	TAGGAATTACGGCCCGTACGTTCTCGTGTTCCCTACTGTACACTAATTTCATCTGCCTACCTACTAATAATTCTGAACTTTCATAAAATAGGTTGCCTATAGAAAACTTCTTTGACAACGATTTTCGAATTCAAATTGTATTGAATTGGG	DsIV_15	94.23	52	2	1	1	51	2037	1986	5e-17	78.7	scaffold_72	92.44	119	2	1	39	150	74375	74493	3e-39	163
DS-P-H-2-2	A00541:14:H77GGDSXX:1:1210:14913:1579	CGAAATTCCTGCTATCACCTGATGGTGCATCTAGGAATTACGGCCCGTACGTTCTCGTGTTCCCTACTGTAATTCAATTTTAGTGCTAGAACTAGGCGGAAAGTTAGTTTTAGTGCTTAGAATTGGGACCCTACATAGAAAATCATCTGT	DsIV_15	96.34	82	1	2	1	81	2068	1988	1e-33	134	scaffold_775	98.77	81	1	0	70	150	13136	13216	1e-33	145
DS-P-H-2-1	A00541:14:H77GGDSXX:1:1301:25735:20196	TGCAAAATGGTATAATTTGTATTTCAGATTTCATTTTCGGGCTTAGATATACAGTAGGGAACACGAGAACGTACGGGCCGTAATTCCTAGATGCACCATCAGGTGATAGCAGGACTTTCGAAATTGCAATGTCAACCCGATGCAAATGGA	DsIV_15	97.25	109	2	1	42	150	1991	2098	1e-48	183	scaffold_713	94.34	53	2	1	1	52	9807	9755	3e-14	80.5
DS-P-H-2-1	A00541:14:H77GGDSXX:1:1324:18114:14826	TGCAAAATGGTATAATTTGTATTTCAGATTTCATTTTCGGGCTTAGATATACAGTAGGGAACACGAGAACGTACGGGCCGTAATTCCTAGATGCACCATCAGGTGATAGCAGGAATTTCGAAATTGCAATGTCAACCCGATGCAAATGGA	DsIV_15	98.17	109	1	1	42	150	1991	2098	2e-50	189	scaffold_713	94.34	53	2	1	1	52	9807	9755	3e-14	80.5
DS-P-H-2-1	A00541:14:H77GGDSXX:1:1324:19262:15092	TGCAAAATGGTATAATTTGTATTTCAGATTTCATTTTCGGGCTTAGATATACAGTAGGGAACACGAGAACGTACGGGCCGTAATTCCTAGATGCACCATCAGGTGATAGCAGGAATTTCGAAATTGCAATGTCAACCCGATGCAAATGGA	DsIV_15	98.17	109	1	1	42	150	1991	2098	2e-50	189	scaffold_713	94.34	53	2	1	1	52	9807	9755	3e-14	80.5
DS-P-H-2-1	A00541:14:H77GGDSXX:1:1421:12870:36057	TGCAAAATGGTATAATTTGTATTTCAGATTTCATTTTCGGGCTTAGATATACAGTAGGGAACACGAGAACGTACGGGCCGTAATTCCTAGATGCACCATCAGGTGATAGCAGGAATTTCGAAATTGCAATGTCAACCCGATGCAAATGGA	DsIV_15	98.17	109	1	1	42	150	1991	2098	2e-50	189	scaffold_713	94.34	53	2	1	1	52	9807	9755	3e-14	80.5
DS-P-H-2-2	A00541:14:H77GGDSXX:1:1366:6244:26240	GACCATCCAGGGGAGTGCTTGAACTACAGTAGGGAACACGAGAACGTACGGGCCGTAATTCCTAGATGCACCATCAGGTGATAGCAGGAATTTCGAAAATGCAATGTCAACCCGATTCAAATGGATGCATTTGCTTCAGAATTCAGTAGA	DsIV_15	95.42	131	4	2	18	147	1991	2120	7e-56	207	scaffold_135	94.44	36	1	1	1	36	463573	463539	2e-06	54.7
DS-P-H-2-2	A00541:14:H77GGDSXX:1:1669:5719:35039	TATATCGTTTAAAATATATACTATCATTTAGTATACAGTAGGGAACACGAGAACGTACGGGCCGTAATTCCTAGATACACCATCAGGTGATAGCAGGAATTTCGAAATTGCAATGTCGACCCGATGCAATTGGATGCATTTGCTTCAGAA	DsIV_15	97.56	123	3	0	28	150	1992	2114	5e-57	211	scaffold_538	100	39	0	0	1	39	47184	47222	5e-12	73.1
DS-P-H-1-2	A00545:16:HFNGHDSXX:4:1611:24578:20165	GGAATTACGGCCCGTACGTTCTCGTGTTCCCTACTGTATTCTATTCTAACCAGTGATGATTAATACTTATGACAGGTTCTCTGATCTAAATAATATTATGATATTTCCAAGTAGACGAGCTAGGTATGTCTAAAATAGTTAAATTGTGAG	DsIV_15	100	43	0	0	1	43	2035	1993	2e-17	80.5	scaffold_210	97.35	113	3	0	38	150	218428	218540	3e-48	193
DS-P-H-1-2	A00545:16:HFNGHDSXX:4:1611:26928:19382	GGAATTACGGCCCGTACGTTCTCGTGTTCCCTACTGTATTCTATTCTAACCAGTGATGATTAATACTTATGACAGGTTCTCTGATCTAAATAATATTATGATATTTCCAAGTAGACGAGCTAGGTATGTCTAAAATAGTTAAATTGTGAG	DsIV_15	100	43	0	0	1	43	2035	1993	2e-17	80.5	scaffold_210	97.35	113	3	0	38	150	218428	218540	3e-48	193
DS-P-H-2-1	A00541:14:H77GGDSXX:1:1244:25988:14998	TGTATCTAGGAATTACGGCCCGTACGTTCTCGTGTTCCCTACTGTATCTATTGTGTGTGAGGAACATAGTCATATAGATTCATTAGTTATAAAAAATAGACCAAATAATCTGTGCACTTTGTCCCATTTGCCAACCTATGTTACTCCACG	DsIV_15	97.92	48	0	1	4	50	2040	1993	4e-18	82.4	scaffold_320	98.11	106	2	0	45	150	88624	88729	6e-46	185
DS-P-H-2-1	A00541:14:H77GGDSXX:1:2360:21269:6511	TGTGTTATGGGTGTCGGACAGCTGATATATCTACACAAATATATAGATAGATACAGTAGGGAACACGAGAACGTACGGGCCGTAATTCCTAGATGCACCATCAGGTGATAGCAGGAATTTCGAAATTGCAATGTCAACCCGATGCAAATG	DsIV_15	99.01	101	0	1	48	147	1993	2093	1e-47	180	scaffold_429	100	55	0	0	1	55	43676	43730	6e-21	102
DS-P-H-2-1	A00541:14:H77GGDSXX:1:2360:21359:6543	TGTGTTATGGGTGTCGGACAGCTGATATATCTACACAAATATATAGATAGATACAGTAGGGAACACGAGAACGTACGGGCCGTAATTCCTAGATGCACCATCAGGTGATAGCAGGAATTTCGAAATTGCAATGTCAACCCGATGCAAATG	DsIV_15	99.01	101	0	1	48	147	1993	2093	1e-47	180	scaffold_429	100	55	0	0	1	55	43676	43730	6e-21	102
DS-P-H-1-1	A00545:16:HFNGHDSXX:4:2240:4327:35916	AGGTTAACTGGTAGAGAATGCTACTAGAATTACAGTAGGGAACACGAGAACGTACGGGCCGTAATTCCTAGATGCACCATCAGGTGATAGCAGGAATTTCGAAATTGCAATGTCAACCCGATGCAAATGGATGCATTTGCTTCAGAATGC	DsIV_15	98.41	126	1	1	25	150	1993	2117	9e-60	220	scaffold_524	100	32	0	0	1	32	32569	32538	4e-08	60.2
DS-P-H-2-1	A00541:14:H77GGDSXX:1:1502:12635:10974	AGAAGATCTTGAGAGCGCAGAATTACAGTAGGGAACACGAGAACGTACGGGCCGTAATTCCTAGATACACCATCAGGTGATAGCAGGAATTTCGAAATTGCAATGTCGACCCGATGCAATTGGATGCATTTGCTTCAGAATGCAGTTGAA	DsIV_15	97.73	132	2	1	19	150	1994	2124	2e-61	226	scaffold_553	100	25	0	0	1	25	60585	60609	0.0003	47.3
DS-P-H-1-1	A00545:16:HFNGHDSXX:4:1472:23140:9659	TGATGGTGCATCTAGGAATTACGGCCCGTACGTTCTCGTGTTCCCTACTGTATTCGATGATTCTTATCCACAAAAGGGAGGCTCATCGACTTTGTAATAATCTGTAACGTCGTTTCTGGACCAAGTTAAGAGAAAAATCTTACTAAGTTT	DsIV_15	100	55	0	0	1	55	2049	1995	3e-24	102	scaffold_390	100	100	0	0	51	150	301187	301088	6e-46	185
DS-P-H-1-1	A00545:16:HFNGHDSXX:4:1665:6280:20008	GTTGACATTGCAATTTCGAAATTCCTGCTATCACCTGATGGTGCATCTAGGAATTACGGCCCGTACGTTCTCGTGTTCCCTACTGTAATTCCATACTCGTGCAATTCCTAACATGTTTAAAGTTTAGTACATTAAGGCCTGATTGCACCC	DsIV_15	98.9	91	0	1	1	91	2084	1995	5e-42	161	scaffold_395	98.44	64	1	0	87	150	256030	256093	3e-24	113
DS-P-H-3-1	A00541:14:H77GGDSXX:1:1638:30924:11866	CACTTAAGATGATTAAAATGCACACTTCATGGAATAAATTATTTGATTTGATACACATACATAAATTAGTAGGTACAATAGAATAAGGCACAGATCAGTTCTTAACGAAGTACAGTAGGGAACACGAGAACGTACGGGCCGTAATTCCTA	DsIV_15	97.73	44	0	1	107	150	1995	2037	7e-16	75	scaffold_770	99.11	112	1	0	1	112	17004	16893	6e-51	202
DS-P-H-3-1	A00541:14:H77GGDSXX:1:1638:30942:11177	CACTTAAGATGATTAAAATGCACACTTCATGGAATAAATTATTTGATTTGATACACATACATAAATTAGTAGGTACAATAGAATAAGGCACAGATCAGTTCTTAACGAAGTACAGTAGGGAACACGAGAACGTACGGGCCGTAATTCCTA	DsIV_15	97.73	44	0	1	107	150	1995	2037	7e-16	75	scaffold_770	99.11	112	1	0	1	112	17004	16893	6e-51	202
DS-P-H-3-1	A00541:14:H77GGDSXX:1:2331:16595:9721	CACTTAAGATGATTAAAATGCACACTTCATGGAATAAATTATTTGATTTGATACACATACATAAATTAGTAGGTACAATAGAATAAGGCACAGATCAGTTCTTAACGAAGTACAGTAGGGAACACGAGACCGTACGGGCCGTAATTCCTA	DsIV_15	95.45	44	1	1	107	150	1995	2037	3e-14	69.4	scaffold_770	99.11	112	1	0	1	112	17004	16893	6e-51	202
DS-P-H-3-1	A00541:14:H77GGDSXX:1:2331:16685:9752	CACTTAAGATGATTAAAATGCACACTTCATGGAATAAATTATTTGATTTGATACACATACATAAATTAGTAGGTACAATAGAATAAGGCACAGATCAGTTCTTAACGAAGTACAGTAGGGAACACGAGAACGTACGGGCCGTAATTCCTA	DsIV_15	97.73	44	0	1	107	150	1995	2037	7e-16	75	scaffold_770	99.11	112	1	0	1	112	17004	16893	6e-51	202
DS-P-H-1-2	A00545:16:HFNGHDSXX:4:1665:6280:20008	GTTTACTACGCTTCATTCAAGGGTGCAATCAGGCCTTAATGTACTAAACTTTAAACATGTTAGGAATTGCACGAGTATGGAATTACAGTAGGGAACACGAGAACGTACGGGCCGTAATTCCTAGATGCACCATCAGGTGATAGCAGGACT	DsIV_15	98.55	69	0	1	80	148	1995	2062	9e-30	121	scaffold_395	98.81	84	1	0	1	84	256113	256030	2e-35	150
DS-P-H-2-2	A00541:14:H77GGDSXX:1:2636:21612:20541	TAAATAGAATTCCAGTTAATGACCTAAATGCTATTTCTTTTCTTACCTATATACTGTGAACTACAGTAGGGAACACGAGAACGTACGGGCCGTAATTCCTAGATGCACCATCAGGTGATAGCAGGAATTTCGAAATTGCACTGTCAACCC	DsIV_15	97.85	93	1	1	58	150	1995	2086	2e-41	159	scaffold_14	98.41	63	1	0	1	63	2159693	2159631	1e-23	111
DS-P-H-2-1	A00541:14:H77GGDSXX:1:1116:5068:17660	AACCGTTTTAAGTTCAAAGTAATGACAACCATTGTACAAAGGAATACAGTAGGGAACACGAGAACGTACGGGCCGTAATTCCTAGATACACCATCAGGTGATAGCAGGACTTTCGAAATTGCAATGTCGACCCGATGCAATTGGATGCAT	DsIV_15	97.25	109	3	0	42	150	1995	2103	3e-49	185	scaffold_141	93.62	47	3	0	4	50	635745	635791	2e-11	71.3
DS-P-H-1-2	A00545:16:HFNGHDSXX:4:1252:16767:2096	CGGGTTGACATTGCAATTTCGAAATTCCTGCTATCACCTGATGGTGCATCTAGGAATTACGGCCCGTACGTTCTCGTGTTCCCTACTGTATTTCCAGGCCATCTGCAAAATGAATAAAGTGCTTTAGACATAAACGATGATGGACAATAA	DsIV_15	100	92	0	0	1	92	2087	1996	9e-45	171	scaffold_1005	100	62	0	0	89	150	13888	13949	8e-25	115
DS-P-H-1-2	A00545:16:HFNGHDSXX:4:1252:17508:3474	CGGGTTGACATTGCAATTTCGAAATTCCTGCTATCACCTGATGGTGCATCTAGGAATTACGGCCCGTACGTTCTCGTGTTCCCTACTGTATTTCCAGGCCATCTGCAAAATGAATAAAGTGCTTTAGACATAAACGATGATGGACAATAA	DsIV_15	100	92	0	0	1	92	2087	1996	9e-45	171	scaffold_1005	100	62	0	0	89	150	13888	13949	8e-25	115
DS-P-H-1-2	A00545:16:HFNGHDSXX:4:2249:12635:22561	CGGGTTGACATTGCAATTTCGAAATTCCTGCTATCACCTGATGGTGCATCTAGGAATTACGGCCCGTACGTTCTCGTGTTCCCTACTGTATTTCCAGGCCATCTGCAAAATGAATAAAGTGCTTTAGACATAAACGATGATGGACAATAA	DsIV_15	100	92	0	0	1	92	2087	1996	9e-45	171	scaffold_1005	100	62	0	0	89	150	13888	13949	8e-25	115
DS-P-H-2-2	A00541:14:H77GGDSXX:1:1149:8838:21934	CAAAAGTTTTTATTCATCGTAAAAATATATTTTTTTCTGATGATCGTCGTCAATTTTTACAAACTACTATCCGTTCGGATAAGGGGGGCTGTTTCTGTCTAATACAGTAGGGAACACGAGAACGTACGGGCCGTAATTCCTAGATACACC	DsIV_15	98	50	1	0	101	150	1996	2045	9e-20	87.9	scaffold_501	92.16	102	5	1	1	102	151082	151180	1e-32	141
DS-P-H-2-1	A00541:14:H77GGDSXX:1:1172:3025:10394	GCCCTTTCGGCTAACTATACTTTTTTTATTTACTATTCTTATACCTCACACGGGGGCAGAGTTTAATACAACACCCTGAACTATTAAACTCTGATAATACAGTAGGGAACACGAGAACGTACGGGCCGTAATTCCTAGATACACCATCAG	DsIV_15	98.18	55	1	0	96	150	1996	2050	2e-22	97.1	scaffold_622	100	99	0	0	1	99	150695	150597	2e-45	183
DS-P-H-1-1	A00545:16:HFNGHDSXX:4:1252:16767:2096	ACAACTCTAACACTTGCGAGGTTGGATTGTCCGCTTATTGTCCATCATCGTTTATGTCTAAAGCACTTTATTCATTTTGCAGATGGCCTGGAAATACAGTAGGGAACACGAGAACGTACGGGCCGTAATTCCTAGATGCACCATCAGGTG	DsIV_15	100	58	0	0	93	150	1996	2053	7e-26	108	scaffold_1005	100	96	0	0	1	96	13983	13888	1e-43	178
DS-P-H-1-1	A00545:16:HFNGHDSXX:4:1252:17508:3474	ACAACTCTAACACTTGCGAGGTTGGATTGTCCGCTTATTGTCCATCATCGTTTATGTCTAAAGCACTTTATTCATTTTGCAGATGGCCTGGAAATACAGTAGGGAACACGAGAACGTACGGGCCGTAATTCCTAGATGCACCATCAGGTG	DsIV_15	100	58	0	0	93	150	1996	2053	7e-26	108	scaffold_1005	100	96	0	0	1	96	13983	13888	1e-43	178
DS-P-H-1-1	A00545:16:HFNGHDSXX:4:2249:12635:22561	ACAACTCTAACACTTGCGAGGTTGGATTGTCCGCTTATTGTCCATCATCGTTTATGTCTAAAGCACTTTATTCATTTTGCAGATGGCCTGGAAATACAGTAGGGAACACGAGAACGTACGGGCCGTAATTCCTAGATGCACCATCAGGTG	DsIV_15	100	58	0	0	93	150	1996	2053	7e-26	108	scaffold_1005	100	96	0	0	1	96	13983	13888	1e-43	178
DS-P-H-2-2	A00541:14:H77GGDSXX:1:1369:17879:21277	GCCTCGACCGCTTCCTCCCCACGTTACACAACACACTACCGCCCTCTACATTTAATATAAACTTGAATCTAATACAGTAGGGAACACGAGAACGTACGGGCCGTAATTCCTAGATACACCATCAGGTGATAGCAGGAATTTCGAAATTGC	DsIV_15	98.75	80	1	0	71	150	1996	2075	2e-36	143	scaffold_173	95.95	74	3	0	1	74	481665	481592	2e-26	121
DS-P-H-3-1	A00541:14:H77GGDSXX:1:2422:27977:5885	AGTAAAAATTAGTAACTGTCACATGATGTTTCAGTAACTGGCACCTTTTAAAAAATCATGCAATTAGGTCAATACAGTAGGGAACACGAGAACGTACGGGCCGTAATTCCTAGATGCACCATCAGGTGATAGCAGGAATTTCGAAATTGC	DsIV_15	100	80	0	0	71	150	1996	2075	4e-38	148	scaffold_1735	98.73	79	0	1	1	79	553	630	5e-32	139
DS-P-H-2-2	A00541:14:H77GGDSXX:1:2345:24813:18411	CCACCTATGGCAAGCTGATAAGCCTGATTTCATAATGATAATAATACAGTAGTGAACACGAGAACGTACGGGCCGTAATTCCTAGATACACCATCAGGTGAAAGCAGGAATTTCGAAAATGAAATGTCGACCCGATGCACATGGATGCAT	DsIV_15	92.59	108	8	0	43	150	1996	2103	2e-40	156	scaffold_112	95.65	46	2	0	1	46	76626	76581	1e-12	75
DS-P-H-2-2	A00541:14:H77GGDSXX:1:1359:31702:34851	CAATTAGGCAACTAGGAAATAATATTTTAAAATGCATAATTAATACAGTAGGGAACACGAGAACGTACGGGCCGTAATTCCTAGATACACCATCAGGTGATAGCAGGAATTTCGAAATTGCAATGTCGACCCGATGCAATTGGATGCATT	DsIV_15	98.17	109	2	0	42	150	1996	2104	7e-51	191	scaffold_151	97.78	45	1	0	1	45	1116592	1116636	1e-13	78.7
DS-P-H-2-2	A00541:14:H77GGDSXX:1:2558:28528:19022	CGAGGAAGAAGTCGAGATATCTGTATATAGGTATAAATACAGTAGGGAACACGAGAACGTACGGGCCGTAATTCCTAGATGCACCATCAGGTGATAGCAGGAATTTCGAAATTGCAATGTCAACCCGATGCACATGGATGCATTTGCTTC	DsIV_15	98.26	115	2	0	36	150	1996	2110	3e-54	202	scaffold_373	100	38	0	0	2	39	181954	181991	2e-11	71.3
DS-P-H-2-1	A00541:14:H77GGDSXX:1:1169:4218:5979	TGGAGCAGAAAGCCTGGATGTTGTAATACAGTAGGGAACACGAGAACGTACGGGCCGTAATTCCTAGATGCACCATCAGGTGATAGCAGGAATTTCGAAATTGCAATGTCAACCCGATGCAAATGGATGCATTTGCTTCAGAATGCAGTT	DsIV_15	99.21	126	1	0	25	150	1996	2121	5e-62	228	scaffold_110	100	28	0	0	1	28	442696	442669	6e-06	52.8
DS-P-H-1-1	A00545:16:HFNGHDSXX:4:2370:19316:34413	GAAATCACAGTGAAATAAGTTCTAATACAGTAGGGAACACGAGAACGTACGGGCCGTAATTCCTAGATACACCATCAGGTGATAGCAGGAATTTCGAAATTGCAATGTCGACCCGATGCAATTGGATGCATTTGCTTCAGAATGCAGTTG	DsIV_15	98.43	127	2	0	24	150	1996	2122	7e-61	224	scaffold_268	100	27	0	0	1	27	378144	378170	2e-05	51
DS-P-H-1-2	A00544:18:H77FKDSXX:3:1222:15709:12633	ACCTGATGGTGTATCTAGGAATTACGGCCCGTACGTTCTCGTGTTCCCTACTGTATCAGCTTGGTTAACTTCATTGGGAAGGCCATAAGCTCCATAAATTCCAATCACATAGTTAGCCCTCTGTTGTTCTGATCCCGAAGGTAATAGGTC	DsIV_15	98.21	56	1	0	1	56	2052	1997	4e-23	99	scaffold_246	100	97	0	0	54	150	317642	317546	3e-44	180
DS-P-H-1-2	A00544:18:H77FKDSXX:3:1574:11957:17534	GCAATTTCGAAATTCCTGCTATCACCTGATGGTGTATCTAGGAATTACGGCCCGTACGTTCTCGTGTTCCCTACTGTATGATAGGTGACGAGGGTGCGACAGGCGTCTATATGGCTTAATCAGTTTTCGTTCCTTGTGTTAGTTTAGCCA	DsIV_15	98.73	79	1	0	1	79	2075	1997	7e-36	141	scaffold_62	100	74	0	0	77	150	544331	544258	2e-31	137
DS-P-H-1-2	A00544:18:H77FKDSXX:3:1671:2148:14732	GGTGCATCTAGGAATTACGGCCCGTACGTTCTCGTGTTCCCTACTGTATGTCCGTAGTGTAGCATAGGACTGCATTACCACGTTTCCTCGCCTGACCGACTAGAATAGGTCCCCAGTCACCAAACCAGATGCTCAGTTGTTTTCGTAGTG	DsIV_15	100	49	0	0	1	49	2045	1997	7e-21	91.6	scaffold_9	99.04	104	1	0	47	150	1372296	1372399	2e-46	187
DS-P-H-1-2	A00544:18:H77FKDSXX:3:2671:4435:20760	GGTGCATCTAGGAATTACGGCCCGTACGTTCTCGTGTTCCCTACTGTATGTCCGTAGTGTAGCATAGGACTGCATTACCACGTTTCCTCGCCTGACCGACTAGAATAGGTCCCCAGTCACCAAACCAGATGCTCAGTTGTTTTCGTAGTG	DsIV_15	100	49	0	0	1	49	2045	1997	7e-21	91.6	scaffold_9	99.04	104	1	0	47	150	1372296	1372399	2e-46	187
DS-P-H-1-2	A00545:16:HFNGHDSXX:4:1267:24053:13808	ACCTGATGGTGTATCTAGGAATTACGGCCCGTACGTTCTCGTGTTCCCTACTGTATCAGCTTGGTTAACTTCATTGGGAAGGCCATAAGCTCCATAAATTCCAATCACATAGTTAGCCCTCTGTTGTTCTGATCCCGAAGGTAATAGGTC	DsIV_15	98.21	56	1	0	1	56	2052	1997	4e-23	99	scaffold_246	100	97	0	0	54	150	317642	317546	3e-44	180
DS-P-H-1-2	A00545:16:HFNGHDSXX:4:1333:1976:6856	GCTATCACCTGATGGTGTATCTAGGAATTACGGCCCGTACGTTCTCGTGTTCCCTACTGTATGTGTCTCACTGATACTGTTGTGAAATTAATTACTACTTATCTTAATTATGTACATAGGTATCTATGTACCTAACTCATTGAAACACAC	DsIV_15	98.39	62	1	0	1	62	2058	1997	2e-26	110	scaffold_296	97.89	95	1	1	56	150	37768	37675	3e-39	163
DS-P-H-1-2	A00545:16:HFNGHDSXX:4:1514:26865:29575	TGAAGCAAATGCATCCATTTGCATCGGGTTGACATTGCAATTTCGAAATTCCTGCTATCACCTGATGGTGCATCTAGGAATTACGGCCCGTACGTTCTCGTGTTCCCTACTGTATATTTCACTGTGGACATTTTAGCAACGTTGGTGCCT	DsIV_15	99.13	115	1	0	1	115	2111	1997	7e-56	207	scaffold_148	97.37	38	1	0	113	150	1446566	1446529	8e-10	65.8
DS-P-H-1-2	A00545:16:HFNGHDSXX:4:2272:10285:2895	TGAAGCAAATGCATCCATTTGCATCGGGTTGACATTGCAATTTCGAAATTCCTGCTATCACCTGATGGTGCATCTAGGAATTACGGCCCGTACGTTCTCGTGTTCCCTACTGTATATTTCACTGTGGACATTTTAGCACCGTTGGTGCCT	DsIV_15	99.13	115	1	0	1	115	2111	1997	7e-56	207	scaffold_148	97.37	38	1	0	113	150	1446566	1446529	8e-10	65.8
DS-P-H-1-2	A00545:16:HFNGHDSXX:4:2272:9914:2785	TGAAGCAAATGCATCCATTTGCATCGGGTTGACATTGCAATTTCGAAATTCCTGCTATCACCTGATGGTGCATCTAGGAATTACGGCCCGTACGTTCTCGTGTTCCCTACTGTATATTTCACTGTGGACATTTTAGCAACGTTGGTGCCT	DsIV_15	99.13	115	1	0	1	115	2111	1997	7e-56	207	scaffold_148	97.37	38	1	0	113	150	1446566	1446529	8e-10	65.8
DS-P-H-1-2	A00545:16:HFNGHDSXX:4:2272:9959:2769	TGAAGCAAATGCATCCATTTGCATCGGGTTGACATTGCAATTTCGAAATTCCTGCTATCACCTGATGGTGCATCTAGGAATTACGGCCCGTACGTTCTCGTGTTCCCTACTGTATATTTCACTGTGGACATTTTAGCAACGTTGGTGCCT	DsIV_15	99.13	115	1	0	1	115	2111	1997	7e-56	207	scaffold_148	97.37	38	1	0	113	150	1446566	1446529	8e-10	65.8
DS-P-H-1-2	A00545:16:HFNGHDSXX:4:2508:29179:4022	TGAAGCAAATGCATCCATTTGCATCGGGTTGACATTGCAATTTCGAAATTCCTGCTATCACCTGATGGTGCATCTAGGAATTACGGCCCGTACGTTCTCGTGTTCCCTACTGTATATTTCACTGTGGACATTTTAGCAACGTTGGTGCCT	DsIV_15	99.13	115	1	0	1	115	2111	1997	7e-56	207	scaffold_148	97.37	38	1	0	113	150	1446566	1446529	8e-10	65.8
DS-P-H-1-2	A00545:16:HFNGHDSXX:4:2665:5782:26099	CTGAAGCAAATGCATCCATTTGCATCGGGTTGACATTGCAATTTCGAAATTCCTGCTATCACCTGATGGTGCATCTAGGAATTACGGCCCGTACGTTCTCGTGTTCCCTACTGTATATATACAGAATCCCGACATGTAACCGTCGGGCAG	DsIV_15	99.14	116	1	0	1	116	2112	1997	2e-56	209	scaffold_1593	100	38	0	0	113	150	1603	1566	2e-11	71.3
DS-P-H-2-1	A00541:14:H77GGDSXX:1:1130:19388:29997	GCAAATGCATCCATTTGCATCGGGTTGACATTGCAATTTCGAAATTCCTGCTATCACCTGATGGTGCATCTAGGAATTACGGCCCGTACGTTCTCGTGTTCCCTACTGTATATGCTTGGGGTTGCTCTGATAGATCGTATCAGAAATAGG	DsIV_15	99.1	111	1	0	1	111	2107	1997	1e-53	200	scaffold_700	100	42	0	0	109	150	140601	140642	1e-13	78.7
DS-P-H-2-1	A00541:14:H77GGDSXX:1:1349:4752:14669	ATGCATCCAATTGCATCGGGTCGACATTGCAATTTCGAAATTCCTGCTATCACCTGATGGTGTATCTAGGAATTACGGCCCGTACGTTCTCGTGTTCCCTACTGTATGTATAAAGATTACAAAAAATTCATAAAATGTATACCTACTCAC	DsIV_15	98.13	107	2	0	1	107	2103	1997	9e-50	187	scaffold_309	97.87	47	1	0	104	150	317008	317054	8e-15	82.4
DS-P-H-2-1	A00541:14:H77GGDSXX:1:1457:18005:5212	TGACATTGCAATTTCGAAATTCCTGCTATCACCTGATGGTGCATCTAGGAATTACGGCCCGTACGTTCTCGTGTTCCCTACTGTATAAAGTCATGTGACCAACAAATTTTCTATGTAAAATGTTTATTTTTCAGTAATACTCTTACAATT	DsIV_15	100	86	0	0	1	86	2082	1997	2e-41	159	scaffold_85	100	68	0	0	83	150	264756	264689	4e-28	126
DS-P-H-2-1	A00541:14:H77GGDSXX:1:2222:24270:12430	ATCACCTGATGGTGTATCTAGGAATTACGGCCCGTACGTTCTCGTGTTCCCTACTGTATATGGCAATGAGAACACTGAAACAGTTGGCGATCGACGAAGCAGACAAGTACCCATTAGCATCAAGGGCATTAATGACGTCATTCTACATGG	DsIV_15	98.31	59	1	0	1	59	2055	1997	9e-25	104	scaffold_590	100	94	0	0	57	150	11051	10958	1e-42	174
DS-P-H-2-1	A00541:14:H77GGDSXX:1:2222:25057:9345	ATCACCTGATGGTGTATCTAGGAATTACGGCCCGTACGTTCTCGTGTTCCCTACTGTATATGGCAATGAGAACACTGAAACAGTTGGCGATCGACGAAGCAGACAAGTACCCATTAGCATCAAGGGCATTAATGACGTCATTCTACATGG	DsIV_15	98.31	59	1	0	1	59	2055	1997	9e-25	104	scaffold_590	100	94	0	0	57	150	11051	10958	1e-42	174
DS-P-H-2-2	A00541:14:H77GGDSXX:1:1411:27380:22044	AGCAAATGCATCCATTTGCATCGGGTTGACATTGCAATTTCGAAATTCCTGCTATCACCTGATGGTGCATCTAGGAATTACGGCCCGTACGTTCTCGTGTTCCCTACTGTATACAAATAGATTTTTCCATGTTGTTTTCATTTCGCTTCG	DsIV_15	99.11	112	1	0	1	112	2108	1997	3e-54	202	scaffold_37	100	41	0	0	110	150	568832	568872	4e-13	76.8
DS-P-H-2-2	A00541:14:H77GGDSXX:1:1411:27398:22013	AGCAAATGCATCCATTTGCATCGGGTTGACATTGCAATTTCGAAATTCCTGCTATCACCTGATGGTGAATCTAGGAATTACGGCCCGTACGATCTCGTGTTCCCTACTGTATACAAATAGATTTTTCCATGTTGTTTTCATTTCGCTTCG	DsIV_15	97.32	112	3	0	1	112	2108	1997	7e-51	191	scaffold_37	100	41	0	0	110	150	568832	568872	4e-13	76.8
DS-P-H-2-2	A00541:14:H77GGDSXX:1:1653:6424:16344	ACCTGATGGTGTATCTAGGAATTACGGCCCGTACGTTCTCGTGTTCCCTACTGTATCACCGTGGCAGAGATTGATTAAACTATACTAATGCTGCTCTTACTTCGGAAGGACGCATAAATCTATTTCCTTTTAGTTATTTCAGAATATTTT	DsIV_15	98.21	56	1	0	1	56	2052	1997	4e-23	99	scaffold_511	93.58	109	6	1	42	150	133728	133835	1e-38	161
DS-P-H-2-2	A00541:14:H77GGDSXX:1:2206:14470:4100	GCAAATGCATCCATTTGCATCGGGTTGACATTGCAATTTCGAAATTCCTGCTATCACCTGATGGTGCATCTAGGAATTACGGCCCGTACGTTCTCGTGTTCCCTACTGTATAACACAAAACTGCCCTAAAAGATCCGCAGTAGATATCGC	DsIV_15	99.1	111	1	0	1	111	2107	1997	1e-53	200	scaffold_389	97.62	42	1	0	109	150	39901	39860	5e-12	73.1
DS-P-H-2-2	A00541:14:H77GGDSXX:1:2305:21658:24784	GCAAATGCATCCATTTGCATCGGGTTGACATTGCAATTTCGAAATTCCTGCTATCACCTGATGGTGCATCTAGGAATTACGGCCCGTACGTTCTCGTGTTCCCTACTGTATAACACAAAACTGCCCTAAAAGATCCGCAGTAGATATCGC	DsIV_15	99.1	111	1	0	1	111	2107	1997	1e-53	200	scaffold_389	97.62	42	1	0	109	150	39901	39860	5e-12	73.1
DS-P-H-2-2	A00541:14:H77GGDSXX:1:2305:21784:24909	GCAAATGCATCCATTTGCATCGGGTTGACATTGCAATTTCGAAATTCCTGCTATCACCTGATGGTGCATCTAGGAATTACGGCCCGTACGTTCTCGTGTTCCCTACTGTATAACACAAAACTGCCCTAAAAGATCCGCAGTAGATATCGC	DsIV_15	99.1	111	1	0	1	111	2107	1997	1e-53	200	scaffold_389	97.62	42	1	0	109	150	39901	39860	5e-12	73.1
DS-P-H-2-2	A00541:14:H77GGDSXX:1:2515:30635:9048	TGGTGTATCTAGGAATTACGGCCCGTACGTTCTCGTGTTCCCTACTGTATAACAGCCATAAGAGCCTAAAAGTCCGAGTGAAAAATGGCTACAGTGAACCTTCCCCATAGTGCCTCTCGCCCTCGCGACGCCGGTGACGGGGTCTAAGCA	DsIV_15	98	50	1	0	1	50	2046	1997	9e-20	87.9	scaffold_82	100	105	0	0	46	150	399971	399867	1e-48	195
DS-P-H-3-1	A00541:14:H77GGDSXX:1:1271:28085:26240	CTGAAGCAAATGCATCCATTTGCATCGGGTTGACATTGCAATTTCGAAATTCCTGCTATCACCTGATGGTGCATCTAGGAATTACGGCCCGTACGTTCTCGTGTTCCCTACTGTATAAAGTTAATGGCGTGTCAATGAACCTGATTTAAT	DsIV_15	99.14	116	1	0	1	116	2112	1997	2e-56	209	scaffold_184	100	37	0	0	114	150	424865	424829	6e-11	69.4
DS-P-H-3-1	A00541:14:H77GGDSXX:1:1334:14850:22639	ATTTGCATCGGGTTGACATTGCAATTTCGAAATTCCTGCTATCACCTGATGGTGCATCTAGGAATTACGGCCCGTACGTTCTCGTGTTCCCTACTGTATGTGCCAATACGATTGCTTCACAAATACTTACTCTATTCAATGACAATAGAA	DsIV_15	100	97	0	0	3	99	2093	1997	1e-47	180	scaffold_402	100	56	0	0	95	150	287448	287503	2e-21	104
DS-P-H-3-2	A00541:14:H77GGDSXX:1:1508:31937:18756	AATTACGGCCCGTACGTTCGCGTGTTCCCTACTGTATATGAACAAAACATTACAATTAGTGCAATCGCAAGACGTTTAACGGTCAGTAACATAGAAGTGCAAATATTTTATTGGACTGTTAGAATCTTTGTATTTGTATAAGCTAAGTAT	DsIV_15	97.3	37	1	0	1	37	2033	1997	2e-12	63.9	scaffold_901	95.69	116	5	0	35	150	7355	7470	2e-46	187
DS-P-H-3-2	A00541:14:H77GGDSXX:1:2358:19560:19398	CTGAAGCAAATGCATCCATTTGCATCGGGTTGACATTGCAATTTCGAAATTCCTGCTATCACCTGATGGTGCATCTAGGAATTACGGCCCGTACGTTCTCGTGTTCCCTACTGTATAAAGTTAATGGCGTGTCAATGAACCTGATTTAAT	DsIV_15	99.14	116	1	0	1	116	2112	1997	2e-56	209	scaffold_184	100	37	0	0	114	150	424865	424829	6e-11	69.4
DS-P-H-3-2	A00541:14:H77GGDSXX:1:2358:20238:20603	CTGAAGCAAATGCATCCATTTGCATCGGGTTGACATTGCAATTTCGAAATTCCTGCTATCACCTGATGGTGCATCTAGGAATTACGGCCCGTACGTTCTCGTGTTCCCTACTGTATAAAGTTAATGGCGTGTCAATGAACCTGATTTAAT	DsIV_15	99.14	116	1	0	1	116	2112	1997	2e-56	209	scaffold_184	100	37	0	0	114	150	424865	424829	6e-11	69.4
DS-P-H-2-2	A00541:14:H77GGDSXX:1:1349:4752:14669	TAATGAAACGAATAATATTAGTACGTTCAGATTATACTGTATATTTTCAAGTAGGTAGTAGTGAGTAAGTGAGTAGGTATACATTTTATGAATTTTTTGTAATCTTTATACATACAGTAGGGAACACGAGAAAGTACGGGCCGTAATTCC	DsIV_15	97.44	39	1	0	112	150	1997	2035	1e-13	67.6	scaffold_309	91.3	115	2	1	1	115	317114	317008	2e-35	150
DS-P-H-2-1	A00541:14:H77GGDSXX:1:1577:15284:29027	TACAAGAGGCTCAAGGTGCTCCACAACACTCTGTCTGTCACTCCGTCTAAACACTACCGGCTACCCGAGGCTGCTCTTGCCACTCGAGAACTCGCTCGCCCCACCGGTCATACAGTAGGGAACACGAGAACGTACGGGCCGTAATTCCTA	DsIV_15	100	41	0	0	110	150	1997	2037	2e-16	76.8	scaffold_175	90.27	113	6	3	4	111	742905	742793	4e-33	143
DS-P-H-2-2	A00541:14:H77GGDSXX:1:2369:30309:10833	GTTGATGCGATGTACGAGCTACATTAAGTTCACTATTTTAATAATTTTACAGTGTTTGTGAGAATTGGGAGACAAGTGTTTTGGTTATAATTATGATATGCCTAATGCTATACAGTAGGGAACACGAGAACGTACGGGCCGTAATTCCTA	DsIV_15	100	41	0	0	110	150	1997	2037	2e-16	76.8	scaffold_199	97.32	112	3	0	1	112	144693	144804	1e-47	191
DS-P-H-2-1	A00541:14:H77GGDSXX:1:1124:7826:33990	CTCGATCCTCGGCCTTCCTCATCCAACCACTACCGGCTACCCGCCTAAGGTCGTCAGTCCAGCGGGCAGGAGAGCGTCCGACGCTGCGTTTGCCTATTAACACTACATACAGTAGGGAACACGAGAACGTACGGGCCGTAATTCCTAGAT	DsIV_15	100	44	0	0	107	150	1997	2040	4e-18	82.4	scaffold_465	95.41	109	5	0	1	109	121048	120940	1e-42	174
DS-P-H-2-1	A00541:14:H77GGDSXX:1:1518:23565:30530	ACATATTCCGGTCCTACTAGTGGCGCTTGAGCTAGATACTTACATTAATGACCGCTTTAAGTAAAGCATATGTTAATTTTATACGGGAAAAAATAATAAAAATATACAGTAGGGAACACGAGAACGTACGGGCCGTAATTCCTAGATACA	DsIV_15	100	44	0	0	104	147	1997	2040	4e-18	82.4	scaffold_1	100	106	0	0	1	106	1116917	1116812	3e-49	196
DS-P-H-2-1	A00541:14:H77GGDSXX:1:1518:23710:29465	ACATATTCCGGTCCTACTAGTGGCGCTTGAGCTAGATACTTACATTAATGACCGCTTTAAGTAAAGCATATGTTAATTTTATACGGGAAAAAATAATAAAAATATACAGTAGGGAACACGAGAACGTACGGGCCGTAATTCCTAGATACA	DsIV_15	100	44	0	0	104	147	1997	2040	4e-18	82.4	scaffold_1	100	106	0	0	1	106	1116917	1116812	3e-49	196
DS-P-H-3-1	A00541:14:H77GGDSXX:1:2358:19560:19398	ACATAATTTCTCCCTTCAGCAACACCAACATAAGCTCCCGATTCGTAGATTTTTTATAGAAGAAAAAAACATTAAATCAGGTTCATTGACACGCCATTAACTTTATACAGTAGGGAACACGAGAACGTACGGGCCGTAATTCCTAGATGC	DsIV_15	100	46	0	0	105	150	1997	2042	3e-19	86.1	scaffold_184	99.07	107	1	0	1	107	424759	424865	3e-48	193
DS-P-H-3-1	A00541:14:H77GGDSXX:1:2358:20238:20603	ACATAATTTCTCCCTTCAGCAACACCAACATAAGCTCCCGATTCGTAGATTTTTTATAGAAGAAAAAAACATTAAATCAGGTTCATTGACACGCCATTAACTTTATACAGTAGGGAACACGAGAACGTACGGGCCGTAATTCCTAGATGC	DsIV_15	100	46	0	0	105	150	1997	2042	3e-19	86.1	scaffold_184	99.07	107	1	0	1	107	424759	424865	3e-48	193
DS-P-H-3-2	A00541:14:H77GGDSXX:1:1271:28085:26240	ACATAATTTCTCCCTTCAGCAACACCAACATAAGCTCCCGATTCGTAGATTTTTTATAGAAGAAAAAAACATTAAATCAGGTTCATTGACACGCCATTAACTTTATACAGTAGGGAACACGAGAACGTACGGGCCGTAATTCCTAGATGC	DsIV_15	100	46	0	0	105	150	1997	2042	3e-19	86.1	scaffold_184	99.07	107	1	0	1	107	424759	424865	3e-48	193
DS-P-H-2-1	A00541:14:H77GGDSXX:1:1424:25843:11397	GATGGCGGTGAACCACAGTTTGTTGTTTCGTTCATTTGCTGATATGGTGACATAAGTGGTTGAACATTAATTTCCTGTTTATTTAATCAGTCAGAGAATTCATACAGTAGGGAACACGAGAACGTACGGGCCGTAATTCCTAGATGCACC	DsIV_15	100	49	0	0	102	150	1997	2045	7e-21	91.6	scaffold_130	98.08	104	2	0	1	104	762280	762177	8e-45	182
DS-P-H-2-1	A00541:14:H77GGDSXX:1:1246:11297:26256	TAGTCTTAGCTACCTCACTATGAAACGCAAACTAATAAACCAGAAAAGACGAGATAAAAAATCCCTTTTAGATATCAACAAAGAGCATATTCTGTGCAACATACAGTAGGGAACACGAGAACGTACGGGCCGTAATTCCTAGATACACCA	DsIV_15	98	50	1	0	101	150	1997	2046	9e-20	87.9	scaffold_267	98.11	106	0	1	1	104	91234	91339	2e-45	183
DS-P-H-2-2	A00541:14:H77GGDSXX:1:2201:19931:27085	TAGTCTTAGCTACCTCACTATGAAACGCAAACTAATAAACCAGAAAAGACGAGATAAAAAATCCCTTTTAGATATCAACAAAGAGCATATTCTGTGCAACATACAGTAGGGAACACGAGAACGTACGGGCCGTAATTCCTAGATACACCA	DsIV_15	98	50	1	0	101	150	1997	2046	9e-20	87.9	scaffold_267	98.11	106	0	1	1	104	91234	91339	2e-45	183
DS-P-H-2-1	A00541:14:H77GGDSXX:1:1266:11523:20447	GCAGTATTTTCCCAGCTGGAATTGTTTTTTTTTCTCAAGCCGCTGAAGACGGGGGGTTACTCCCGCTTTACTTATGCGATGCGTTTATGATATACAGTAGGGAACACGAGAACGTACGGGCCGTAATTCCTAGATGCACCATCAGGTGAT	DsIV_15	100	59	0	0	92	150	1997	2055	2e-26	110	scaffold_165	96.97	99	1	2	1	99	127521	127617	8e-40	165
DS-P-H-2-1	A00541:14:H77GGDSXX:1:1364:13964:26897	TTCTTTGCGGGTCTTGTCCGGCGTCTGACCGGAATGACAATCCGTGTTGCGGCTGTTCTTAGCTACTGGGCTGAACTTCTAACTACTATACAGTAGGGAACACGAGAACGTACGGGCCGTAATTCCTAGATGCACCATCAGGTGATAGCA	DsIV_15	100	63	0	0	88	150	1997	2059	1e-28	117	scaffold_103	92.55	94	2	3	1	89	260138	260231	3e-29	130
DS-P-H-2-2	A00541:14:H77GGDSXX:1:1165:23457:5948	TCTATTTCTCATAGTTTGGCAGGTAATTTTACGGTTTTTACGAATTATTTTTTATTACGAAAAAAAGTGTAACCTAAAACCGCAACATACAGTAGGGAACACGAGAACGTACGGGCCGTAATTCCTAGATGCACCATCAGGTGATAGCAG	DsIV_15	100	64	0	0	87	150	1997	2060	3e-29	119	scaffold_36	100	89	0	0	1	89	569815	569727	8e-40	165
DS-P-H-1-1	A00545:16:HFNGHDSXX:4:1514:26865:29575	CATTTATAAACCCATAAATAAACTCTGACAATCTCAGAGGCACCAACGTTGCTAAAATGTCCACAGTGAAATATACAGTAGGGAACACGAGAACGTACGGGCCGTAATTCCTAGATGCACCATCAGGTGATAGCAGGAATTTCGAAATTG	DsIV_15	100	78	0	0	73	150	1997	2074	5e-37	145	scaffold_148	97.33	75	2	0	1	75	1446492	1446566	1e-28	128
DS-P-H-1-1	A00545:16:HFNGHDSXX:4:2272:10285:2895	CATTTATAAACCCATAAATAAACTCTGACAATCTCAGAGGCACCAACGTTGCTAAAATGTCCACAGTGAAATATACAGTAGGGAACACGAGAACGTACGGGCCGTAATTCCTAGATGCACCATCAGGTGATAGCAGGAATTTCGAAATTG	DsIV_15	100	78	0	0	73	150	1997	2074	5e-37	145	scaffold_148	97.33	75	2	0	1	75	1446492	1446566	1e-28	128
DS-P-H-1-1	A00545:16:HFNGHDSXX:4:2272:9914:2785	CATTTATAAACCCATAAATAAACTCTGACAATCTCAGAGGCACCAACGTTGCTAAAATGTCCACAGTGAAATATACAGTAGGGAACACGAGAACGTACGGGCCGTAATTCCTAGATGCACCATCAGGTGATAGCAGGAATTTCGAAATTG	DsIV_15	100	78	0	0	73	150	1997	2074	5e-37	145	scaffold_148	97.33	75	2	0	1	75	1446492	1446566	1e-28	128
DS-P-H-1-1	A00545:16:HFNGHDSXX:4:2272:9959:2769	CATTTATAAACCCATAAATAAACTCTGACAATCTCAGAGGCACCAACGTTGCTAAAATGTCCACAGTGAAATATACAGTAGGGAACACGAGAACGTACGGGCCGTAATTCCTAGATGCACCATCAGGTGATAGCAGGAATTTCGAAATTG	DsIV_15	100	78	0	0	73	150	1997	2074	5e-37	145	scaffold_148	97.33	75	2	0	1	75	1446492	1446566	1e-28	128
DS-P-H-1-1	A00545:16:HFNGHDSXX:4:2508:29179:4022	CATTTATAAACCCATAAATAAACTCTGACAATCTCAGAGGCACCAACGTTGCTAAAATGTCCACAGTGAAATATACAGTAGGGAACACGAGAACGTACGGGCCGTAATTCCTAGATGCACCATCAGGTGATAGCAGGAATTTCGAAATTG	DsIV_15	100	78	0	0	73	150	1997	2074	5e-37	145	scaffold_148	97.33	75	2	0	1	75	1446492	1446566	1e-28	128
DS-P-H-1-1	A00545:16:HFNGHDSXX:4:1125:32606:29371	TGACTGGCAATAACTGTTTTCATCCATAGAGTTTTCAGTGCTTTCCTGTAAATGAAACAATTGTTTTTCATACAGTAGGGAACACGAGAACGTACGGGCCGTAATTCCTAGATACACCATCAGGTGATAGCAGGTATTTCGAAATTGCAC	DsIV_15	97.5	80	2	0	70	149	1997	2076	9e-35	137	scaffold_52	90.54	74	7	0	1	74	1576614	1576541	8e-20	99
DS-P-H-3-1	A00541:14:H77GGDSXX:1:1374:9824:16595	TATCTAGATGTGCTAGATCTAGATATGCAGGTTTCCTCACGATGTTTTCCTTCACCGTAAGAGCGATGGTATACAGTAGGGAACACGAGAACGTACGGGCCGTAATTCCTAGATACACCATCAGGTGATAGCAGGAATTTCGAAATTGCA	DsIV_15	98.75	80	1	0	71	150	1997	2076	2e-36	143	scaffold_1819	100	75	0	0	1	75	1082	1008	5e-32	139
DS-P-H-2-1	A00541:14:H77GGDSXX:1:1215:25364:1736	AGAGAGTACTGTTTCGTTCACTAGTTTGCTAAAACTTTACAGAATTTTCGTTACATTTATTGCATACAGTAGGGAACACGAGAACGTACGGGCCGTAATTCCTAGATACACCATCAGGTGATAGCAGGAATTTCGAAATTGCAATGTCGA	DsIV_15	98.82	85	1	0	64	148	1997	2081	3e-39	152	scaffold_232	95.89	73	2	1	1	73	23501	23572	2e-25	117
DS-P-H-2-1	A00541:14:H77GGDSXX:1:1102:26684:5024	CTTGTTCTTTATATTTTTGTGTTTCATAATTTAGCTGTTGGGGCATGTCAAATACGACATACAGTAGGGAACACGAGAACGTACGGGCCGTAATTCCTAGATGCACCATCAGGTGATAGCAGGAATTTCGAAATTGCAATGTCAACCCGA	DsIV_15	100	92	0	0	59	150	1997	2088	9e-45	171	scaffold_28	100	61	0	0	1	61	1116105	1116045	3e-24	113
DS-P-H-2-1	A00541:14:H77GGDSXX:1:1411:27380:22044	CACTAACAAAATCAAAGGCGAAGCGAAATGAAAACAACATGGAAAAATCTATTTGTATACAGTAGGGAACACGAGAACGTACGGGCCGTAATTCCTAGATGCACCATCAGGTGATAGCAGGAATTTCGAAATTGCAATGTCAACCCGATG	DsIV_15	100	94	0	0	57	150	1997	2090	7e-46	174	scaffold_37	100	59	0	0	1	59	568890	568832	4e-23	110
DS-P-H-2-1	A00541:14:H77GGDSXX:1:1411:27398:22013	CACTAACAAAATCAAAGGCGAAGCGAAATGAAAACAACATGGAAAAATCTATTTGTATACAGTAGGGAACACGAGAACGTACGGGCCGTAATTCCTAGATGCACCATCAGGTGATAGCAGGAATTTCGAAATTGCAATGTCAACCCGATG	DsIV_15	100	94	0	0	57	150	1997	2090	7e-46	174	scaffold_37	100	59	0	0	1	59	568890	568832	4e-23	110
DS-P-H-3-2	A00541:14:H77GGDSXX:1:1653:13684:10410	GTGTAGACTCTTCAAGTCTACACTGTATAAGCTCAGATACTTCACGGGGATTATACAGTAGGGAACACGAGAACGTACGGGCCGTAATTCCTAGATGCACCATCAGGTGATAGCAGGAATTTCGAAATTGCACTGTCAACCCGATGCACA	DsIV_15	98.96	96	1	0	53	148	1997	2092	2e-45	172	scaffold_97	100	55	0	0	1	55	578367	578313	6e-21	102
DS-P-H-1-1	A00545:16:HFNGHDSXX:4:2665:5782:26099	GTGGGCAACTGCCCGACGGTTACATGTCGGGATTCTGTATATATACAGTAGGGAACACGAGAACGTACGGGCCGTAATTCCTAGATGCACCATCAGGTGATAGCAGGAATTTCGAAATTGCAATGTCAACCCGATGCAAATGGATGCATT	DsIV_15	99.07	108	1	0	43	150	1997	2104	5e-52	195	scaffold_1593	100	46	0	0	1	46	1558	1603	6e-16	86.1
DS-P-H-2-1	A00541:14:H77GGDSXX:1:2233:11767:32957	TAATCAGTTTTATTTTATAGTGTATGGCTTATATACAGTAGGGAACACGAGAACGTACGGGCCGTAATTCCTAGATGCACCATCAGGTGATAGCAGGAATTTCGAAATTGCAATGTCAACCCGATGCAAATGGATGCATTTGCTTCAGAA	DsIV_15	99.15	118	1	0	33	150	1997	2114	1e-57	213	scaffold_524	97.22	36	1	0	1	36	2211	2176	1e-08	62.1
DS-P-H-1-2	A00545:16:HFNGHDSXX:4:2322:17951:20744	AGCAACGCCACCACTGAAAAACTGATACAGTAGGGAACACGAGAACGTACGGGCCGTAATTCCTAGATACACCATCAGGTGATAGCAGGAATTTCGAAATTGCAATGTCGACCCGATGCAATTGGATGCATTTGCTTCAGAATGCAGTTG	DsIV_15	98.41	126	2	0	25	150	1997	2122	2e-60	222	scaffold_196	100	24	0	0	3	26	173364	173341	0.001	45.4
DS-P-H-1-2	A00545:16:HFNGHDSXX:4:2322:17978:20729	AGCAACGCCACCACTGAAAAACTGATACAGTAGGGAACACGAGAACGTACGGGCCGTAATTCCTAGATACACCATCAGGTGATAGCAGGAATTTCGAAATTGCAATGTCGACCCGATGCAATTGGATGCATTTGCTTCAGAATGCAGTTG	DsIV_15	98.41	126	2	0	25	150	1997	2122	2e-60	222	scaffold_196	100	24	0	0	3	26	173364	173341	0.001	45.4
DS-P-H-1-2	A00545:16:HFNGHDSXX:4:2224:12500:12211	TTACTGCTTTTCAGTAATCACATACAGTAGGGAACACGAGAACGTACGGGCCGTAATTCCTAGATGCACCATCAGGTGATAGCAGGAATTTCGAAATTGCAATGTCAACCCGATGCAAATGGATGCATTTGCTTCAGAATGCAGTTGAAT	DsIV_15	99.22	129	1	0	22	150	1997	2125	1e-63	233	scaffold_190	100	26	0	0	1	26	20277	20252	8e-05	49.1
DS-P-H-2-1	A00541:14:H77GGDSXX:1:1367:26467:24565	GAAAAGAAACATAAAAGTCATACAGTAGGGAACACGAGAACGTACGGGCCGTAATTCCTAGATACACCATCAGGTGATAGCAGGAATTTCGAAATTGCAATGTCGACCCGATGCAATTGGATGCATTTGCTTCAGAATGCAGTTGAATTT	DsIV_15	98.47	131	2	0	20	150	1997	2127	4e-63	231	scaffold_587	93.94	33	1	1	1	32	22486	22518	8e-05	49.1
DS-P-H-2-1	A00541:14:H77GGDSXX:1:2278:15130:20087	GAAAAGAAACATAAAAGTCATACAGTAGGGAACACGAGAACGTACGGGCCGTAATTCCTAGATACACCATCAGGTGATAGCAGGAATTTCGAAATTGCAATGTCGACCCGATGCAATTGGATGCATTTGCTTCAGAATGCAGTTGAATTT	DsIV_15	98.47	131	2	0	20	150	1997	2127	4e-63	231	scaffold_587	93.94	33	1	1	1	32	22486	22518	8e-05	49.1
DS-P-H-2-1	A00541:14:H77GGDSXX:1:2278:15347:20838	GAAAAGAAACATAAAAGTCATACAGTAGGGAACACGAGAACGTACGGGCCGTAATTCCTAGATACACCATCAGGTGATAGCAGGAATTTCGAAATTGCAATGTCGACCCGATGCAATTGGATGCATTTGCTTCAGAATGCAGTTGAATTT	DsIV_15	98.47	131	2	0	20	150	1997	2127	4e-63	231	scaffold_587	93.94	33	1	1	1	32	22486	22518	8e-05	49.1
DS-P-H-2-2	A00541:14:H77GGDSXX:1:2468:11162:2785	GAAAAGAAACATAAAAGTCATACAGTAGGGAACACGAGAACGTACGGGCCGTAATTCCTAGATACACCATCAGGTGATAGCAGGAATTTCGAAATTGCAATGTCGACCCGATGCAATTGGATGCATTTGCTTCAGAATGCAGTGGACTTT	DsIV_15	96.95	131	4	0	20	150	1997	2127	9e-60	220	scaffold_587	93.94	33	1	1	1	32	22486	22518	8e-05	49.1
DS-P-H-1-1	A00544:18:H77FKDSXX:3:2325:15745:4492	GGTCGACATTGCAATTTCGAAATTCCTGCTATCACCTGATGGTGTATCTAGGAATTACGGCCCGTACGTTCTCGTGTTCCCTACTGTAGAGAGAAGTTCAACGCTGTTTCAGTCGGTGCGGCGCCTTCCTTGTTTGGGATAATAAGTGTT	DsIV_15	97.73	88	2	0	1	88	2085	1998	3e-39	152	scaffold_6	100	64	0	0	87	150	1849812	1849875	6e-26	119
DS-P-H-1-1	A00545:16:HFNGHDSXX:4:1217:26747:36260	GACATTGCAATTTCGAAATTCCTGCTATCACCTGATGGTGCATCTAGGAATTACGGCCCGTACGTTCTCGTGTTCCCTACTGTAAAGGGTTTACAATTTCAGTGGTAAAACTGTACAAACTGGTAACGCCTAAAGTTTAATCCCCTTATT	DsIV_15	100	84	0	0	1	84	2081	1998	2e-40	156	scaffold_202	97.06	68	2	0	83	150	23984	23917	8e-25	115
DS-P-H-1-1	A00545:16:HFNGHDSXX:4:1541:26684:11945	GGGTTGACATTGCAATTTCGAAATTCCTGCTATCACCTGATGGTGCATCTAGGAATTACGGCCCGTACGTTCTCGTGTTCCCTACTGTACCTACTCATAACACCCTTAGAAAATATTTATATTTGAGCGTATTTCCATCTAGCAACTGCA	DsIV_15	100	89	0	0	1	89	2086	1998	4e-43	165	scaffold_187	100	64	0	0	87	150	386941	386878	6e-26	119
DS-P-H-1-1	A00545:16:HFNGHDSXX:4:1645:12979:11506	GACGCAAATGCATCCAATTGCATCGGGTCGACATTGCAATTTCGAAATTCCTGCTATCACCTGATGGTGTATCTAGGAATTACGGCCCGTACGTTCTCGTGTTCCCTACTGTACATACGGACTACTCCCGGACCTCCAGTTGCTAGCAAA	DsIV_15	98.18	110	2	0	4	113	2107	1998	2e-51	193	scaffold_457	100	39	0	0	112	150	58893	58931	5e-12	73.1
DS-P-H-1-1	A00545:16:HFNGHDSXX:4:2112:32913:6167	GTTGACATTGCAATTTCGAAATTCCTGCTATCACCTGATGGTGCATCTAGGAATTACGGCCCGTACGTTCTCGTGTTCCCTACTGTACGTCCAATGCAGTCAGATCGACTATCACATTATAACTGGCACGCTATTCAGGGCGCCGCGCCG	DsIV_15	100	87	0	0	1	87	2084	1998	5e-42	161	scaffold_133	95.38	65	3	0	86	150	249706	249642	2e-21	104
DS-P-H-1-2	A00545:16:HFNGHDSXX:4:1258:29722:11350	CCTGATGGTGCATCTAGGAATTACGGCCCGTACGTTCTCGTGTTCCCTACTGTAAGTACAATAATACCACGTGCTCTTACGGTGATGGAAAACATCGTGAGGAAACCTGCACATCTAGATTATAGATGTGTATCCTAAGTGCATTGTACA	DsIV_15	100	54	0	0	1	54	2051	1998	1e-23	100	scaffold_146	100	97	0	0	53	149	587386	587482	3e-44	180
DS-P-H-1-2	A00545:16:HFNGHDSXX:4:1307:3775:11193	ACATTGCAATTTCGAAATTCCTGCTATCACCTGATGGTGCATCTAGGAATTACGGCCCGTACGTTCTCGTGTTCCCTACTGTAGCGGCGCGGGCGGCGCGCGCGGAACTTCTGAAATATGGCCGACGACGCTCAACTCTTATTCATTACT	DsIV_15	100	83	0	0	1	83	2080	1998	9e-40	154	scaffold_62	100	67	0	0	84	150	894200	894266	1e-27	124
DS-P-H-1-2	A00545:16:HFNGHDSXX:4:1307:4562:11365	ACATTGCAATTTCGAAATTCCTGCTATCACCTGATGGTGCATCTAGGAATTACGGCCCGTACGTTCTCGTGTTCCCTACTGTAGCGGCGCGGGCGGCGCGCGCGGAACTTCTGAAATATGGCCGACGACGCTCAACTCTTATTCATTACT	DsIV_15	100	83	0	0	1	83	2080	1998	9e-40	154	scaffold_62	100	67	0	0	84	150	894200	894266	1e-27	124
DS-P-H-1-2	A00545:16:HFNGHDSXX:4:1336:16269:33896	TAGGAATTACGGCCCGTACGTTCTCGTGTTCCCTACTGTAGGTCTTTCAGTTTCTCGAATTCAGTTTTCAGTTCTGAGTTTGCACGTACGAAGTTTCCGCCGTTATCACTGTAGAGTACAGAGCACATGCCTCGCCTCGCCGCGAATCTT	DsIV_15	100	40	0	0	1	40	2037	1998	7e-16	75	scaffold_315	100	112	0	0	39	150	47649	47538	1e-52	207
DS-P-H-1-2	A00545:16:HFNGHDSXX:4:1602:28718:28087	GACATTGCAATTTCGAAATTCCTGCTATCACCTGATGGTGCATCTAGGAATTACGGCCCGTACGTTCTCGTGTTCCCTACTGTAAAGGGTTTACAATTTCAGTGGTAAAACTGTACAAACTGGTAACGCCTAAAGTTTAATCCCCTTATT	DsIV_15	100	84	0	0	1	84	2081	1998	2e-40	156	scaffold_202	97.06	68	2	0	83	150	23984	23917	8e-25	115
DS-P-H-1-2	A00545:16:HFNGHDSXX:4:1602:28881:29152	GACATTGCAATTTCGAAATTCCTGCTATCACCTGATGGTGCATCTAGGAATTACGGCCCGTACGTTCTCGTGTTCCCTACTGTAAAGGGTTTACAATTTCAGTGGTAAAACTGTACAAACTGGTAACGCCTAAAGTTTAATCCCCTTATT	DsIV_15	100	84	0	0	1	84	2081	1998	2e-40	156	scaffold_202	97.06	68	2	0	83	150	23984	23917	8e-25	115
DS-P-H-1-2	A00545:16:HFNGHDSXX:4:1608:1235:17597	TAGGAATTACGGCCCGTACGTTCTCGGGTTCCCTACTGTAATACTTATTGCACCAAGATATGAGATACATAAAGGATCTGAAATTTAATATTGTTGTGTAAACATCTCATGGAACGCAAGCAGCCGATTTTTAAGTAGGGACCTGCCCTG	DsIV_15	97.5	40	1	0	1	40	2037	1998	3e-14	69.4	scaffold_61	98.23	113	1	1	39	150	280884	280772	3e-49	196
DS-P-H-1-2	A00545:16:HFNGHDSXX:4:1608:1235:18098	TAGGAATTACGGCCCGTACGTTCTCGTGTTCCCTACGGTAATACTTATTGCACCAAGATATGAGATACATAAAGGAGCTGACATTTAATAGTGTTGTGTAAACATCTCATGGAACGCAAGCAGCCGCTTTTGAAGTAGGGACCTGCCCTG	DsIV_15	97.5	40	1	0	1	40	2037	1998	3e-14	69.4	scaffold_61	94.69	113	5	1	39	150	280884	280772	1e-42	174
DS-P-H-1-2	A00545:16:HFNGHDSXX:4:2335:19723:2362	AAATGCATCCATTTGCATCGGGTTGACATTGCAATTTCGAAATTCCTGCTATCACCTGATGGTGCATCTAGGAATTACGGCCCGTACGTTCTCGTGTTCCCTACTGTAACTGTGTTATAATTATCTCAGTTCTAACATAAAGCTATAAAG	DsIV_15	99.07	108	1	0	1	108	2105	1998	5e-52	195	scaffold_1514	97.73	44	1	0	107	150	4199	4156	4e-13	76.8
DS-P-H-1-2	A00545:16:HFNGHDSXX:4:2549:26612:25316	CATTGCAATTTCGAAATTCCTGCTATCACCTGATGGTGCATCTAGGAATTACGGCCCGTACGTTCTCGTGTTCCCTACTGTAGCTACGTCAGGCGACGGTCAGCGCTGACCATCGGCCGAGCACTATCTCTAGCCTTACTGTTTGATGAT	DsIV_15	100	82	0	0	1	82	2079	1998	3e-39	152	scaffold_616	95.71	70	3	0	81	150	54513	54582	3e-24	113
DS-P-H-2-1	A00541:14:H77GGDSXX:1:1127:21612:26334	TGCAATTTCGAAATTCCTGCTATCACCTGATGGTGCATCTAGGAATTACGGCCCGTACGTTCTCGTGTTCCCTACTGTAGTTTAGTATGAATAACCTGAAGCATATTCTTCATTCTGGTTTCAAGACTGAATAGATAAGTACATGCTTAC	DsIV_15	100	79	0	0	1	79	2076	1998	1e-37	147	scaffold_1291	100	73	0	0	78	150	4506	4434	6e-31	135
DS-P-H-2-1	A00541:14:H77GGDSXX:1:1549:27968:27978	TAGGAATTACGGCCCGTACGTTCTCGTGTTCCCTACTGTACAATGACATGATCTTGATGTATTTCAAACAAATCCCGGAATGTATGTTATTTTTAGCGACACCTGCAGAAACAATCGGCATTCCTAACAGTATGGTTTAGTTCGTATTGT	DsIV_15	100	40	0	0	1	40	2037	1998	7e-16	75	scaffold_66	93.04	115	6	2	38	150	755782	755668	2e-40	167
DS-P-H-2-1	A00541:14:H77GGDSXX:1:1613:13856:36385	GTGTATCTAGGAATTACGGCCCGTACGTTCTCGTGTTCCCTACTGTAGGAGTGCCGGTTAGAGTAGGCCAGAAGTCTTCCTCCAGTTGCTTCAGCCATATCGCTTCCTGTACGGCTATGGTTAGCGACATGTATTCTGCTTCTGTACTTG	DsIV_15	97.87	47	1	0	1	47	2044	1998	4e-18	82.4	scaffold_582	99.05	105	1	0	46	150	48658	48554	5e-47	189
DS-P-H-2-1	A00541:14:H77GGDSXX:1:2242:25075:33426	TAGGAATTACGGCCCGTACGTTCTCGTGTTCCCTACTGTACGCTTATTGCGTTAGGCAAGTAGACTGTAAAAGTAAAGGTGTTAAGCAAGACTGTGCGGATCGACTAAGACTGCATAATACCCTTGGCTAAGGGTGTTCTATTTCAAAAA	DsIV_15	100	40	0	0	1	40	2037	1998	7e-16	75	scaffold_215	98.29	117	1	1	34	150	438546	438661	2e-51	204
DS-P-H-2-1	A00541:14:H77GGDSXX:1:2261:17056:13745	TGATGGTGTATCTAGGAATTACGGCCCGTACGTTCTCGTGTTCCCTACTGTAAGTGTTTGGTGGACTAGTGCCGGTGTCGTTCACTACAGCTTTCTTAAATCTGGCCAGACGATTACGGCAGATATCTATTGTCAGCAACTGCAAACCAT	DsIV_15	98.08	52	1	0	1	52	2049	1998	7e-21	91.6	scaffold_1495	100	102	0	0	49	150	1605	1706	5e-47	189
DS-P-H-2-1	A00541:14:H77GGDSXX:1:2269:10700:12633	AATGCATCCATTTGCATCGGGTTGACATTGCAATTTCGAAATTCCTGCTATCACCTGATGGTGCATCTAGGAATTACGGCCCGTACGTTCTCGTGTTCCCTACTGTACAATATGTCTGATCGTGACCGGAGCCGGGGTATAGACGTGAAT	DsIV_15	99.07	107	1	0	1	107	2104	1998	2e-51	193	scaffold_225	97.83	46	1	0	105	150	325107	325152	3e-14	80.5
DS-P-H-2-1	A00541:14:H77GGDSXX:1:2278:20292:36229	CCATTTGCATCGGGTTGACATTGCAATTTCGAAATTCCTGCTATCACCTGATGGTGCATCTAGGAATTACGGCCCGTACGTTCTCGTGTTCCCTACTGTAGTGATGACGGACGTCTATGTGCTTGCTGCGGGCAGAATAACTGTTAGTAC	DsIV_15	99	100	1	0	1	100	2097	1998	1e-47	180	scaffold_102	100	52	0	0	99	150	141337	141388	3e-19	97.1
DS-P-H-2-1	A00541:14:H77GGDSXX:1:2309:28167:22185	GGTCGACATTGCAATTTCGAAATTCCTGCTATCACCTGATGGTGTATCTAGGAATTACGGCCCGTACGTTCTCGTGTTCCCTACTGTAAGTACATAATTCAGCGATGCCTTTTAAAGCTGCACCCGGTGGCTTTTTGCCGGCTTTCTGCG	DsIV_15	97.73	88	2	0	1	88	2085	1998	3e-39	152	scaffold_20	98.44	64	1	0	87	150	477801	477864	3e-24	113
DS-P-H-2-1	A00541:14:H77GGDSXX:1:2352:13901:25473	GGGTCGACATTGCAATTTCGAAATTCCTGCTATCACCTGATGGTGTATCTAGGAATTACGGCCCGTACGTTCTCGTGTTCCCTACTGTACATGCGTGTGATTGAGAATCGGCATCCAGAAGCTAAAAGCATTTCTTTACTTTATTGTTTT	DsIV_15	97.75	89	2	0	1	89	2086	1998	9e-40	154	scaffold_217	98.51	67	1	0	84	150	291468	291402	6e-26	119
DS-P-H-2-2	A00541:14:H77GGDSXX:1:1155:7446:12821	GCAATTTCGAAATTCCTGCTATCACCTGATGGTGCATCTAGGAATTACGGCCCGTACGTTCTCGTGTTCCCTACTGTACAAACATACGAACAAATAAACGTGGCCTTTCAGTGAAACCCTATATGTATTTTGTTCGCATTCAGCGCTCCT	DsIV_15	100	78	0	0	1	78	2075	1998	5e-37	145	scaffold_91	97.22	72	2	0	79	150	462370	462441	5e-27	122
DS-P-H-2-2	A00541:14:H77GGDSXX:1:1155:8956:12430	GCAATTTCGAAATTCCTGCTATCACCTGATGGTGCATCTAGGAATTACGGCCCGTACGTTCTCGTGTTCCCTACTGTACAAACATACGAACAAATAAACGTGGCCTTTCAGTGAAACCCTATATGTATTTTGTTCGCATTCAGCGCTCCT	DsIV_15	100	78	0	0	1	78	2075	1998	5e-37	145	scaffold_91	97.22	72	2	0	79	150	462370	462441	5e-27	122
DS-P-H-2-2	A00541:14:H77GGDSXX:1:1157:13078:20635	CTATCACCTGATGGTGTATCTAGGAATTACGGCCCGTACGTTCTCGTGTTCCCTACTGTAAATAATAATATATGTACCTATAATACCAAAGGTTCCATGAGAGAGAGCCAGGTGTAGGTACTTACACCCCAACATAGCAAAGAATGGAAA	DsIV_15	98.33	60	1	0	1	60	2057	1998	3e-25	106	scaffold_166	96.59	88	3	0	63	150	627838	627751	3e-34	147
DS-P-H-2-2	A00541:14:H77GGDSXX:1:1165:13205:4883	CAATTGCATCGGGTCGACATTGCAATTTCGAAATTCCTGCTATCACCTGATGGTGTATCTAGGAATTACGGCCCGTACGTTCTCGTGTTCCCTACTGTAAGGTTACGCTCGTGGTTGGCTGTTCTGGCCGACTGAAAATAGCAGTGGTCT	DsIV_15	97.98	99	2	0	1	99	2096	1998	2e-45	172	scaffold_249	98.11	53	1	0	98	150	198869	198817	4e-18	93.5
DS-P-H-2-2	A00541:14:H77GGDSXX:1:1171:18105:25081	CCTGCTATCACCTGATGGTGCATCTAGGAATTACGGCCCGTACGCACTCGTGTTCCCTACTGTAGTTTCAAAGAAAAAAATGTGCTGAAACTGGATAATTATGAACAACAATATGAAGGTACGTTTATTGTTATTGTTTAGTTAATTTGT	DsIV_15	96.88	64	2	0	1	64	2061	1998	7e-26	108	scaffold_182	100	88	0	0	63	150	451131	451044	3e-39	163
DS-P-H-2-2	A00541:14:H77GGDSXX:1:1176:18005:1861	TGCATCGGGTCGACATTGCAATTTCGAAATTCCTGCTATCACCTGATGGTGTATCTAGGAATTACGGCCCGTACGTTCTCGTGTTCCCTACTGTACATAAATAAATACTAACAACTTATATTTATAATCAACTGTTCAGTGAATTCAAAT	DsIV_15	97.89	95	2	0	1	95	2092	1998	4e-43	165	scaffold_723	100	57	0	0	94	150	52816	52872	5e-22	106
DS-P-H-2-2	A00541:14:H77GGDSXX:1:1265:29541:9878	GCAAATGCATCCATTTGCATCGGGTTGACATTGCAATTTCGAAATTCCTGCTATCACCTGATGGTGCATCTAGGAATTACGGCCCGTACGTTCTCGTGTTCCCTACTGTAGGTGCTCATAGTTAGGGCTTTTGATGGTGAATCGGTGGTG	DsIV_15	99.09	110	1	0	1	110	2107	1998	4e-53	198	scaffold_493	100	43	0	0	108	150	235302	235260	3e-14	80.5
DS-P-H-2-2	A00541:14:H77GGDSXX:1:1321:31946:18521	AAATGCATCCATTTGCATCGGGTTGACATTGCAATTTCGAAATTCCTGCTATCACCTGATGGTGCATCTAGGAATTACGGCCCGTACGTTCTCGTGTTCCCTACTGTAGCAGCGGAAACCGGTCGCAGAGAAATAGAATGGACCAATCAG	DsIV_15	99.07	108	1	0	1	108	2105	1998	5e-52	195	scaffold_243	100	44	0	0	107	150	396862	396819	8e-15	82.4
DS-P-H-2-2	A00541:14:H77GGDSXX:1:1369:6931:3067	TGCATCGGGTCGACATTGCAATTTCGAAATTCCTGCTATCACCTGATGGTGTATCTAGGAATTACGGCCCGTACGTTCTCGTGTTCCCTACTGTACATAAATAAATACTAACAACTTATATTTATAATCAACTGTTCAGTGAATTCAAAT	DsIV_15	97.89	95	2	0	1	95	2092	1998	4e-43	165	scaffold_723	100	57	0	0	94	150	52816	52872	5e-22	106
DS-P-H-2-2	A00541:14:H77GGDSXX:1:1420:16839:2033	TGACATTGCAATTTCGAAATTCCTGCTATCACCTGATGGTGCATCTAGGAATTACGGCCCGTACGTTCTCGTGTTCCCTACTGTAAGCTGCTTACACCCCAACCTCACGTGGCATGGCGTAATTTACTTTTTTTGCATCTTTATAATATT	DsIV_15	100	85	0	0	1	85	2082	1998	7e-41	158	scaffold_10	97.06	68	2	0	83	150	888435	888368	8e-25	115
DS-P-H-2-2	A00541:14:H77GGDSXX:1:1420:16848:2049	TGACATTGCAATTTCGAAATTCCTGCTATCACCTGATGGTGCATCTAGGAATTACGGCCCGTACGTTCTCGTGTTCCCTACTGTAAGCTGCTTACACCCCAACCTCACGTGGCATGGCGTAATTTACTTTTTTTGCATCTTTATAATATT	DsIV_15	100	85	0	0	1	85	2082	1998	7e-41	158	scaffold_10	97.06	68	2	0	83	150	888435	888368	8e-25	115
DS-P-H-2-2	A00541:14:H77GGDSXX:1:1441:25807:15123	TCTAGGAATTACGGCCCGTACGTTCTCGTGTTCCCTACTGTACTATACTCAGTTAAATAAAATACACAGTTTATACAATAACTGGCTGTATCAAATGCAGTGGCATTAACGAAAGTAGTCAGCCGAGTAGCTAGGAGCCGAATTTTTGTC	DsIV_15	100	42	0	0	1	42	2039	1998	5e-17	78.7	scaffold_67	94.55	110	2	1	41	150	159214	159319	2e-40	167
DS-P-H-2-2	A00541:14:H77GGDSXX:1:1507:11993:16658	GATGGTGCATCTAGGAATGACGGCCCGTACGTTCTCGTGTTCCCTACTGTAATAAAGAGCGTGGGTCCTAAAATGCTTCCTTGTGGAACTCCATATTTTATAGGTAAGGGTTCACTGTAAGTGTCTTCTATCTTAACCAGTTGTCGCCGA	DsIV_15	98.04	51	1	0	1	51	2048	1998	3e-20	89.8	scaffold_206	100	101	0	0	50	150	80256	80156	2e-46	187
DS-P-H-2-2	A00541:14:H77GGDSXX:1:1522:16622:1063	TCTAGGAATTACGGCCCGTACGTTCTCGTGTTCCCTACTGTACTATACTCAGTTAAATAAAATACACATTTTATACAATAACTGGCTGTATCAAATGCAGTGGCATTAACGAAAGTAGTCAGCCGAGTAGCTAGGAGCCGAATTTTTGTC	DsIV_15	100	42	0	0	1	42	2039	1998	5e-17	78.7	scaffold_67	95.45	110	1	1	41	150	159214	159319	5e-42	172
DS-P-H-2-2	A00541:14:H77GGDSXX:1:1522:17833:1094	TCTAGGAATTACGGCCCGTACGTTCTCGTGTTCCCTACTGTACTATACTCAGTTAAATAAAATACACATTTTATACAATAACTGGCTGTATCAAATGCAGTGGCATTAACGAAAGTAGTCAGCCGAGTAGCTAGGAGCCGAATTTTTGTC	DsIV_15	100	42	0	0	1	42	2039	1998	5e-17	78.7	scaffold_67	95.45	110	1	1	41	150	159214	159319	5e-42	172
DS-P-H-2-2	A00541:14:H77GGDSXX:1:1534:30183:20134	CCATTTGCATCGGGTTGACATTGCAATTTCGAAATTCCTGCTATCACCTGATGGTGCATCTAGGAATTACGGCCCGTACGTTCTCGTGTTCCCTACTGTAGTGATGACGGACGTCTATGTGCTTGCTGCGGGCAGAATAACTGTTAGTAC	DsIV_15	99	100	1	0	1	100	2097	1998	1e-47	180	scaffold_102	100	52	0	0	99	150	141337	141388	3e-19	97.1
DS-P-H-2-2	A00541:14:H77GGDSXX:1:1570:9715:4946	ACTGCATTCTGAAGCAAATGCATCCAATTGCATCGGGTCGACATTGCAATTTCGAAATTCCTGCTATCACCTGATGGTGTATCTAGGAATTACGGCCCGTACGTTCTCGTGTTCCCTACTGTAAGTATACAATACAGGTTAGTGCTCGGT	DsIV_15	98.37	123	2	0	1	123	2120	1998	1e-58	217	scaffold_159	100	29	0	0	122	150	74897	74869	2e-06	54.7
DS-P-H-2-2	A00541:14:H77GGDSXX:1:1626:25319:22482	GATGGTGCATCTAGGAATGACGGCCCGTACGTTCTCGTGTTCCCTACTGTAATAAAGAGCGTGGGTCCTAAAATGCTTCCTTGTGGAACTCCATATTTTATAGGTAAGGGTTCACTGTAAGTGTCTTCTATCTTAACCAGTTGTCGCCGA	DsIV_15	98.04	51	1	0	1	51	2048	1998	3e-20	89.8	scaffold_206	100	101	0	0	50	150	80256	80156	2e-46	187
DS-P-H-2-2	A00541:14:H77GGDSXX:1:1626:25328:23281	GATGGTGCATCTAGGAATGACGGCCCGTACGTTCTCGTGTTCCCTACTGTAATAAAGAGCGTGGGTCCTAAAATGCTTCCTTGTGGAACTCCATATTTTATAGGTAAGGGTTCACTGTAAGTGTCTTCTATCTTAACCAGTTGTCGCCGA	DsIV_15	98.04	51	1	0	1	51	2048	1998	3e-20	89.8	scaffold_206	100	101	0	0	50	150	80256	80156	2e-46	187
DS-P-H-2-2	A00541:14:H77GGDSXX:1:1628:24108:9987	CGAAATTCCTGCTATCACCTGATGGTGTATCTAGGAATTACGGCCCGTACGTTCTCGTGTTCCCTACTGTACATTGCAGTAGTTAGTTTAACTTGTTAACTGAATTACCGATATTGAAATGAGCGATTTTCAGTCCAACTTTGCATGTTG	DsIV_15	98.59	71	1	0	1	71	2068	1998	2e-31	126	scaffold_53	98.84	86	0	1	65	150	291518	291602	6e-36	152
DS-P-H-2-2	A00541:14:H77GGDSXX:1:1663:11903:12085	AGGAATTACGGCCCGTACGTTCTCGTGTTCCCTACTGTAGTAGGTACAATTTGTTTTTTCTATCTTAAAGTTCCATGTCAGGTAGCAATCGGGCCTCAAAACTTTAACTACACGAACCGCACCACGTGTGCAAACTCACTATAAATCTGC	DsIV_15	100	39	0	0	1	39	2036	1998	3e-15	73.1	scaffold_386	90.65	107	10	0	44	150	426240	426346	4e-33	143
DS-P-H-2-2	A00541:14:H77GGDSXX:1:1663:12481:11428	AGGAATTACGGCCCGTACGTTCTCGTGTTCCCTACTGTAGTAGGTACAATTTGTTTTTTCTATCTTAAAGTTCCATGTCAGGTAGCAATCGGGCCTCAAAACTTTAACTACACGAACCGCACCACGTGTGCAAACTCACTATAAATCTGC	DsIV_15	100	39	0	0	1	39	2036	1998	3e-15	73.1	scaffold_386	90.65	107	10	0	44	150	426240	426346	4e-33	143
DS-P-H-2-2	A00541:14:H77GGDSXX:1:1669:1533:8782	GCATCGGGTCGACATTGCAATTTCGAAATTCCTGCTATCACCTGATGGTGTATCTAGGAATTACGGCCCGTACGTTCTCGTGTTCCCTACTGTACATATGTGTTCTAAATTTCATGAGCGTATCTCAAACGGTTATTTAGATATTAATGT	DsIV_15	97.87	94	2	0	1	94	2091	1998	1e-42	163	scaffold_703	100	58	0	0	93	150	59244	59187	1e-22	108
DS-P-H-2-2	A00541:14:H77GGDSXX:1:2137:27471:31751	AAATGCATCCATTTGCATCTGGTTGACATTGCAATATCGAAATTCCTGCTATCACCTGATGGTGCATCTAGGACTTACGGCCCGTACGTTCTCGGGTTCCCTACTGTAGCAGCGGAAACCGGTCGCAGAGAAATCGAATGTACCAATCAG	DsIV_15	95.37	108	5	0	1	108	2105	1998	2e-45	172	scaffold_243	95.45	44	2	0	107	150	396862	396819	2e-11	71.3
DS-P-H-2-2	A00541:14:H77GGDSXX:1:2212:20012:3959	ACCTGATGGTGCATCTAGGAATTACGGCCCGTACGTTCTCGTGTTCCCTACTGTAACTTGCTGAGATAATGAGCACGGGTTAGTCGCTTGAAGACATTGCGGGAAGGAGCTTTCCTAATGTTCTCGGGAAGATTATTCCATAGGCGCACA	DsIV_15	100	55	0	0	1	55	2052	1998	3e-24	102	scaffold_914	100	97	0	0	54	150	18176	18080	3e-44	180
DS-P-H-2-2	A00541:14:H77GGDSXX:1:2276:15944:27727	GCAATTTCGAAATTCCTGCTATCACCTGATGGTGCATCTAGGAATTACGGCCCGTACGTTCTCGTGTTCCCTACTGTACAAACATACGAACAAATAAACGTGGCCTTTCAGTGAAACCCTATATGTATTTTGTTCGCATTCAGCGCTCCT	DsIV_15	100	78	0	0	1	78	2075	1998	5e-37	145	scaffold_91	97.22	72	2	0	79	150	462370	462441	5e-27	122
DS-P-H-2-2	A00541:14:H77GGDSXX:1:2276:16938:27602	GCAATTTCGAAATTCCTGCTATCACCTGATGGTGCATCTAGGAATTACGGCCCGTACGTTCTCGTGTTCCCTACTGTACAAACATACGAACAAATAAACGTGGCCTTTCAGTGAAACCCTATATGTATTTTGTTCGCATTCAGCGCTCCT	DsIV_15	100	78	0	0	1	78	2075	1998	5e-37	145	scaffold_91	97.22	72	2	0	79	150	462370	462441	5e-27	122
DS-P-H-2-2	A00541:14:H77GGDSXX:1:2276:16984:27367	GCAATTTCGAAATTCCTGCTATCACCTGATGGTGCATCTAGGAATTACGGCCCGTACGTTCTCGTGTTCCCTACTGTACAAACATACGAACAAATAAACGTGGCCTTTCAGTGAAACCCTCTATGTATTTTGTTCGCATTCAGCGCTCCT	DsIV_15	100	78	0	0	1	78	2075	1998	5e-37	145	scaffold_91	97.22	72	2	0	79	150	462370	462441	5e-27	122
DS-P-H-2-2	A00541:14:H77GGDSXX:1:2377:28366:9189	CTATCACCTGATGGTGTATCTAGGAATTACGGCCCGTACGTTCTCGTGTTCCCTACTGTAAATAATAATATATGTACCTATAATACCAAAGGTTCCATGAGAGAGAGCCAGGTGTAGGTACTTACACCCCAACATAGCAAAGAATGGAAA	DsIV_15	98.33	60	1	0	1	60	2057	1998	3e-25	106	scaffold_166	96.59	88	3	0	63	150	627838	627751	3e-34	147
DS-P-H-2-2	A00541:14:H77GGDSXX:1:2561:2094:7905	CGGGTCGACATTGCAATTTCGAAATTCCTGCTATCACCTGATGGTGTATCTAGGAATTACGGCCCGTACGTTCTCGTGTTCCCTACTGTAAATGAACGAAAGTTTTCTCTATTTTTGTTTATTGTTTAGTCGGACCGGCAACTTAATAGG	DsIV_15	97.78	90	2	0	1	90	2087	1998	2e-40	156	scaffold_1248	93.55	62	4	0	89	150	3022	2961	4e-18	93.5
DS-P-H-3-1	A00541:14:H77GGDSXX:1:1305:10926:35164	CAATTTCGAAATTCCTGCTATCACCTGATGGTGCATCTAGGAATTACGGCCCGTACGTTCTCGTGTTCCCTACTGTAACACCCCAGACCTGAGAACAAATATTTATCTTTCAACACGTTATCTGCCCTAGCATGGGTTCATGCTAAAACG	DsIV_15	100	77	0	0	1	77	2074	1998	2e-36	143	scaffold_580	98.63	73	1	0	76	148	50776	50848	3e-29	130
DS-P-H-3-1	A00541:14:H77GGDSXX:1:1405:31891:9784	CTATCACCTGATGGTGTATCTAGGAATTACGGCCCGTACGTTCTCGTGTTCCCTACTGTAAACCTATTGTTTCACTCTGCGTACTACGATGGCTGAGAAGGTAAGCAATGTATAACATTCAATCCGTATTAATCAAATCCGAAGCTCTGA	DsIV_15	98.33	60	1	0	1	60	2057	1998	3e-25	106	scaffold_19	100	92	0	0	59	150	1217966	1217875	2e-41	171
DS-P-H-3-2	A00541:14:H77GGDSXX:1:1260:30789:32988	CAACCGGCCTTATCAGTATGGAGGAAGTTCCCGTAAAGTTGAAACTTAGAATGTTGAGCGAATAATTTGTGCTAGCTGTATTTTTGCTCAATAAGAACTTATTTTTACTTATTTTTACTAACATATGTGTGAAAACTTTTAATTTGCTAT	DsIV_15	100	52	0	0	1	52	1947	1998	2e-22	97.1	scaffold_357	97.98	99	2	0	52	150	44016	44114	5e-42	172
DS-P-H-3-2	A00541:14:H77GGDSXX:1:1360:13078:25582	CCTGATGGTGCATCTAGGAATTACGGCCCGTACGTTCTCGTGTTCCCTACTGTAAGACAATCAAATTTTCACAAAAAATAAGACCCAGGCGGAATTGGTCACGCAAGCGCTATGTGTTTAGCGCAGCATAAACATGACCGTTTTTGGCAT	DsIV_15	100	54	0	0	1	54	2051	1998	1e-23	100	scaffold_285	100	98	0	0	53	150	592539	592636	8e-45	182
DS-P-H-3-2	A00541:14:H77GGDSXX:1:1433:24777:16908	GACATTGCAATTTCGAAATTCCTGCTATCACCTGATGGTGTATCTAGGAATTACGGCCCGTACGTTCTCGTGTTCCCTACTGTAAGTTGCCCGGCCGTGGGAAGCCTGACCGGCCACGTTCTTCCCCGCCGAGCACAAATCATGTTTAAA	DsIV_15	98.81	84	1	0	1	84	2081	1998	1e-38	150	scaffold_554	95.71	70	0	3	83	150	59627	59695	4e-23	110
DS-P-H-3-2	A00541:14:H77GGDSXX:1:1433:27172:14575	GACATTGCAATTTCGAAATTCCTGCTATCACCTGATGGTGTATCTAGGAATTACGGCCCGTACGTTCTCGTGTTCCCTACTGTAAGTTGCCCGGCCGTGGGAAGCCTGACCGGCCACGTTCTTCCCCGCCGAGCACAAATCATGTTTAAA	DsIV_15	98.81	84	1	0	1	84	2081	1998	1e-38	150	scaffold_554	95.71	70	0	3	83	150	59627	59695	4e-23	110
DS-P-H-3-2	A00541:14:H77GGDSXX:1:1537:15573:22576	CCTGATGGTGCATCTAGGAATTACGGCCCGTACGTTCTCGTGTTCCCTACTGTAAGACAATCAAATTTTCACAAAAAATAAGACCCAGGCGGAATTGGTCACGCAAGCGCTATGTGTTTAGCGCAGCATAAACATGACCGTTTTTGGCAT	DsIV_15	100	54	0	0	1	54	2051	1998	1e-23	100	scaffold_285	100	98	0	0	53	150	592539	592636	8e-45	182
DS-P-H-3-2	A00541:14:H77GGDSXX:1:2202:17526:20040	TGCATCGGGTTGACATTGCAATTTCGAAATTCCTGCTATCACCTGATGGTGCATCTAGGAATTACGGCCCGTACGTTCTCGTGTTCCCTACTGTAGTCAGAACTTAGCAGCTAGAAGGAAAATATTAACTAGATAGTTAAGTACAAAATT	DsIV_15	100	95	0	0	1	95	2092	1998	2e-46	176	scaffold_194	94.23	52	3	0	97	148	184220	184271	3e-14	80.5
DS-P-H-3-2	A00541:14:H77GGDSXX:1:2215:16080:20040	ACCTGATGGTGCATCTAGGAATTACGGCCCGTACGTTCTCGTGTTCCCTACTGTAGATCTCAAATCAGCTACTCACGAGTCCGTAAATAGAACTCGGTGAATAATATGAATGTATACAAGTTTTTTCTATGGATTTAAGATCGATAGAAG	DsIV_15	100	55	0	0	1	55	2052	1998	3e-24	102	scaffold_4	98.95	95	1	0	54	148	647817	647723	2e-41	171
DS-P-H-3-2	A00541:14:H77GGDSXX:1:2262:27208:15483	TGAAGCAAATGCATCCAATTGCATCGGGTCGACATTGCAATTTCGAAATTCCTGCTATCACCTGATGGTGTATCTAGGAATTACGGCCCGTACGTTCTCGTGTTCCCTACTGTACAAGAATCTAATTTATAATCTACAGGCATCTTGGTA	DsIV_15	98.25	114	2	0	1	114	2111	1998	1e-53	200	scaffold_85	95	40	2	0	111	150	309190	309229	3e-09	63.9
DS-P-H-3-2	A00541:14:H77GGDSXX:1:2436:13205:7764	TAGGAATTACGGCCCGTACGTTCTCGTGTTCCCTACTGTAAGACTACATTACACTGGAAGGTTTGCAGCGAGCCGCAAAGTAACCAGCCTAGTTTCGTCTGCTGAGCGATAGGTTGATCTTCATTTTCTCCTCGTAGTATACTACCCAGC	DsIV_15	100	40	0	0	1	40	2037	1998	7e-16	75	scaffold_173	100	114	0	0	37	150	346341	346454	1e-53	211
DS-P-H-3-2	A00541:14:H77GGDSXX:1:2560:28999:34115	TGCATACTGAAGCAAATGCATCCAATTGCATCGGGTCGACATTGCAATTTCGAAATTCCTGCTATCACCTGATCGTGTATCTAGGAATTACGGCCCGTACGATCTCGTGTTCCCTACTGTAACAATATGCGAACATGATGAAATGTAAGT	DsIV_15	95.87	121	5	0	1	121	2118	1998	1e-52	196	scaffold_65	100	31	0	0	120	150	753269	753299	1e-07	58.4
DS-P-H-3-2	A00541:14:H77GGDSXX:1:2643:12825:2253	AGCAAATGCATCCAATTGCATCGGGTCGACATTGCAATTTCGAAATTCCTGCTATCACCTGATGGTGTATCTAGGAATTACGGCCCGTACGTTCTCGTGTTCCCTACTGTACGTGAACACGGTGGCGCTGTTTTATTTGCATATATTTGT	DsIV_15	98.2	111	2	0	1	111	2108	1998	5e-52	195	scaffold_541	94.87	39	2	0	110	148	65747	65785	1e-08	62.1
DS-P-H-2-2	A00541:14:H77GGDSXX:1:2217:10583:30467	TGAAATGAAAAACGAGATCGGATCAATTCGCGCCGAATACACCGACATAAAAAACCAGATCTCAGAGTTGAGCGACAAACATGACGTCACCTCTGCCAAGGTTGTTGACTTACAGTAGGGAACACGAGAACGTACGGGCCGTCATTCCTA	DsIV_15	97.5	40	1	0	111	150	1998	2037	3e-14	69.4	scaffold_165	100	112	0	0	1	112	8148	8037	1e-52	207
DS-P-H-2-2	A00541:14:H77GGDSXX:1:1109:14886:15499	CATTGGTACATGTCAGCGCCGTGATTCGAACCCGCATCTCTTGCGTGAGAAGCGGGCGCTTACCCAACTGAGCTACCACCGCGCCCAAACTCGATGCTTTTAGCTATTACAGTAGGGAACACGAGAACGTACGGGCCGTAATTCCTAGAT	DsIV_15	100	43	0	0	108	150	1998	2040	2e-17	80.5	scaffold_198	100	109	0	0	1	109	266192	266300	6e-51	202
DS-P-H-2-2	A00541:14:H77GGDSXX:1:1109:15194:14935	CATTGGTACATGTCAGCGCCGTGATTCGAACCCGCATCTCTTGCGTGAGAAGCGGGCGCTTACCCAACTGAGCTACCACCGCGCCCAAACTCGATGCTTTTAGCTATTACAGTAGGGAACACGAGAACGTACGGGCCGTAATTCCTAGAT	DsIV_15	100	43	0	0	108	150	1998	2040	2e-17	80.5	scaffold_198	100	109	0	0	1	109	266192	266300	6e-51	202
DS-P-H-2-2	A00541:14:H77GGDSXX:1:1109:15221:14951	CATTGGTACATGTCAGCGCCGTGATTCGAACCCGCATCTCTTGCGTGAGAAGCGGGCGCTTACCCAACTGAGCTACCACCGCGCCCAAACTCGATGCTTTTAGCTATTACAGTAGGGAACACGAGAACGTACGGGCCGTAATTCCTAGAT	DsIV_15	100	43	0	0	108	150	1998	2040	2e-17	80.5	scaffold_198	100	109	0	0	1	109	266192	266300	6e-51	202
DS-P-H-3-2	A00541:14:H77GGDSXX:1:1405:31891:9784	CATTATTACACTAAACTCAGAGCTTCGGATTTGATTAATACGGATTGAATGTTATACATTGCTTACCTTCTCAGCCATCGTAGTACGCAGAGTGAAACAATAGGTTTACAGTAGGGAACACGAGAACGTACGGGCCGTAATTCCTAGATA	DsIV_15	100	43	0	0	107	149	1998	2040	2e-17	80.5	scaffold_19	100	108	0	0	1	108	1217859	1217966	2e-50	200
DS-P-H-2-2	A00541:14:H77GGDSXX:1:1543:14434:32409	CCTGCTGACACTCGAATTCCTCTCTCTCTTCGCTTAGAAAACATTCATGTTATTATGAGCTTATCTAAAGTTGTGTGTTACTATTATAATGATAAACTTGTGTTTGTACAGTAGGGAACACGAGAACGTACGGGCCGTAATTCCTAGATG	DsIV_15	100	44	0	0	107	150	1998	2041	4e-18	82.4	scaffold_674	100	109	0	0	1	109	116940	116832	6e-51	202
DS-P-H-1-2	A00544:18:H77FKDSXX:3:2325:15745:4492	TACACAATCATAACTAAATCAAGTCCGGGGATTGCGCAATAAACACTTATTATCCCAAACAAGGAAGGCGCCGCACCGACTGAAACAGCGTTGAACTTCTCTCTACAGTAGGGAACACGAGAACGTACGGGCCGTAATTCCTAGATACAC	DsIV_15	97.87	47	1	0	104	150	1998	2044	4e-18	82.4	scaffold_6	100	104	0	0	2	105	1849915	1849812	3e-48	193
DS-P-H-2-1	A00541:14:H77GGDSXX:1:1534:30183:20134	CTGGACCTATAACTTTGTTTTGTGATAATACAAGTGCTATTAAACTTACAGGTACTAACAGTTATTCTGCCCGCAGCAAGCACATAGACGTCCGTCATCACTACAGTAGGGAACACGAGAACGTACGGGCCGTAATTCCTAGATGCACCA	DsIV_15	100	49	0	0	102	150	1998	2046	7e-21	91.6	scaffold_102	100	103	0	0	1	103	141439	141337	1e-47	191
DS-P-H-2-2	A00541:14:H77GGDSXX:1:2278:20292:36229	CTGGACCTATAACTTTGTTTTGTGATAATACAAGTGCTATTAAACTTACAGGTACTAACAGTTATTCTGCCCGCAGCAAGCACATAGACGTCCGTCATCACTACAGTAGGGAACACGAGAACGTACGGGCCGTAATTCCTAGATGCACCA	DsIV_15	100	49	0	0	102	150	1998	2046	7e-21	91.6	scaffold_102	100	103	0	0	1	103	141439	141337	1e-47	191
DS-P-H-1-2	A00545:16:HFNGHDSXX:4:1541:26684:11945	AGAGTAAATAACAATGCATAATTTATTCTTTGGAGAGTTGCAGTTGCTAGATGGAAATACGCTCAAATATAAATATTTTCTAAGGGTGTTATGAGTAGGTACAGTAGGGAACACGAGAACGTACGGGCCGTAATTCCTAGATGCACCATC	DsIV_15	100	51	0	0	100	150	1998	2048	5e-22	95.3	scaffold_187	100	102	0	0	1	102	386840	386941	5e-47	189
DS-P-H-1-2	A00545:16:HFNGHDSXX:4:1645:12979:11506	AGCATATCCTCGAACTCTTTCTTCGCTATTTGCAAGCGGGTTGGATCCAGGCGTCTTGGTTTGCTAGCAACTGGAGGTCCGGGAGTAGTCCGTATGTACAGTAGGGAACACGAGAACGTACGGGCCGTAATTCCTAGATACACCATCAGG	DsIV_15	98.15	54	1	0	97	150	1998	2051	5e-22	95.3	scaffold_457	100	98	0	0	1	98	58990	58893	8e-45	182
DS-P-H-3-1	A00541:14:H77GGDSXX:1:2215:16080:20040	TCTATCGATCTTAAATCCATAGAAAAAACTTGTATACATTCATATTATTCACCGAGTTCTATTTACGGACTCGTGAGTAGCTGATTTGAGATCTACAGTAGGGAACACGAGAACGTACGGGCCGTAATTCCTAGATGCACCATCAGGTAG	DsIV_15	100	55	0	0	94	148	1998	2052	3e-24	102	scaffold_4	98.95	95	1	0	1	95	647723	647817	2e-41	171
DS-P-H-2-2	A00541:14:H77GGDSXX:1:2407:31403:11162	AGATATTTAGAATGTACAACGCGTCCACATACCACAGGTTACAGAGGAAATAATAAATTACACTTCTTATCTGAGCTTCCTGCAGCACACATGCTACAGTAGGGAACACGAGACCGTACGGGCCGTAATTCCGAGATACACCATCAGGTG	DsIV_15	94.64	56	3	0	95	150	1998	2053	9e-20	87.9	scaffold_431	96.88	96	3	0	1	96	208400	208305	1e-38	161
DS-P-H-1-1	A00544:18:H77FKDSXX:3:1314:13765:9674	CTATTTATTGGCTATGTTGTTAGGCAATCAATCCTATTTTTACAAATACAATATTTAGGTAGTTATGTATGTTTGAACTAAGTTATAAATACCTACAGTAGGGAACACGAGAACGTACGGGCCGTAATTCCTAGATGCACCATCAGGTGA	DsIV_15	100	57	0	0	94	150	1998	2054	3e-25	106	scaffold_80	93.48	92	2	2	1	92	797232	797319	2e-30	134
DS-P-H-1-1	A00544:18:H77FKDSXX:3:2314:11261:4711	CTATTTATTGGCTATGTTGTTAGGCAATCAATCCTATTTTTACAAATACAATATTTAGGTAGTTATGTATGTTTGAACTAAGTTATAAATACCTACAGTAGGGAACACGAGAACGTACGGGCCGTAATTCCTAGATGCACCATCAGGTGA	DsIV_15	100	57	0	0	94	150	1998	2054	3e-25	106	scaffold_80	93.48	92	2	2	1	92	797232	797319	2e-30	134
DS-P-H-1-1	A00544:18:H77FKDSXX:3:2314:11424:4554	CTATTTATTGGCTATGTTGTTAGGCAATCAATCCTATTTTTACAAATACAATATTTAGGTAGTTATGTATGTTTGAACTAAGTTATAAATACCTACAGTAGGGAACACGAGAACGTACGGGCCGTAATTCCTAGATGCACCATCAGGTGA	DsIV_15	100	57	0	0	94	150	1998	2054	3e-25	106	scaffold_80	93.48	92	2	2	1	92	797232	797319	2e-30	134
DS-P-H-2-2	A00541:14:H77GGDSXX:1:1343:29360:7435	TACAAAAATATGACACTAAATAGTAAAAAAAAGAATTGGGGGTGGGGCCCCCCATACATGTAACTGAGGGATGAATTTTTTTTTTCGATGTACAGTAGGGAACACGAGAACGTACGGGCCGTAATTCCTAGATACACCATCAGGTGATAG	DsIV_15	98.33	60	1	0	91	150	1998	2057	3e-25	106	scaffold_603	100	94	0	0	1	94	83955	84048	1e-42	174
DS-P-H-1-2	A00545:16:HFNGHDSXX:4:1350:5249:28870	AATATTTTCGTATCACAAAACAATATTACTTACTTAGTATATTTTTAACAAAGTGGCATGTCTTCACTTTTATGTTTTCGAGTACTACAGTAGGGAACACGAGAACGTACGGGCCGTAATTCCTAGATGCACCATCAGGTGATAGCAGGA	DsIV_15	100	65	0	0	86	150	1998	2062	9e-30	121	scaffold_1572	100	87	0	0	1	87	4123	4209	1e-38	161
DS-P-H-2-2	A00541:14:H77GGDSXX:1:1455:2745:23218	AAGTATAAAAATTTATTAACACACTATTATGTAATAATGAAATATTTTTATTGTATAAGTACAGATACTTACTGGCTATATAGGTACAGTAGGGAACACGAGAACGTACGGGCCGTAATTCATAGATACACCATCAGGTGAGAGCAGGAA	DsIV_15	95.45	66	3	0	85	150	1998	2063	3e-25	106	scaffold_1045	95.56	90	3	1	1	90	6983	6895	4e-33	143
DS-P-H-1-2	A00545:16:HFNGHDSXX:4:1528:6406:14935	ACCGGTATTGAAGTAATACCGGAATCGGACATTTTTTAGGCTATAAATCAAGCGATTAAGATATAGTTAGCCTTGTGCTCCTACAGTAGGGAACACGAGAACGTACGGGCCGTAATTCCTAGATGCACCATCAGGTGATAGCAGGAATTT	DsIV_15	100	69	0	0	82	150	1998	2066	5e-32	128	scaffold_1707	100	83	0	0	1	83	2164	2246	2e-36	154
DS-P-H-2-1	A00541:14:H77GGDSXX:1:1165:13205:4883	CAATATGTAGGTATTACTAGTCTAGATCTAGACCACTGCTATTTTCAGTCGGCCAGAACAGCCAACCACGAGCGTAACCTTACAGTAGGGAACACGAGAACGTACGGGCCGTAATTCCTAGATACACCATCAGGTGATAGCAGGAATTTC	DsIV_15	98.57	70	1	0	81	150	1998	2067	7e-31	124	scaffold_249	97.56	82	2	0	1	82	198788	198869	1e-32	141
DS-P-H-2-2	A00541:14:H77GGDSXX:1:2656:16541:24659	GGACGGTCGCCGAAGGCCAACGAACGAACGCTCAGTTGAAGCAAGAGAGCGTAGCGTGTAGACGTCCAATTTGATAATTACAGTAGGGAACACGAGAACGTACGGGCCGTAATTCCTAGATGCACCATCAGGTGATAGCAGGACTTTCGA	DsIV_15	98.61	72	1	0	79	150	1998	2069	5e-32	128	scaffold_629	100	81	0	0	1	81	14333	14413	2e-35	150
DS-P-H-2-2	A00541:14:H77GGDSXX:1:2639:19958:7028	TAAGTTAAAAAAGAACAATTTCGAAATTTAAATTTGTAATAAGCAGTTTATACTGGCCAGGTGCAGTGCGGGTACAGTAGGGAACACGAGAACGTACGGGCCGTAATTCCTAGATGCACCATCAGGTGATAGCAGGAATTTCGAAATTGC	DsIV_15	100	78	0	0	73	150	1998	2075	5e-37	145	scaffold_161	98.65	74	1	0	1	74	258594	258667	8e-30	132
DS-P-H-2-1	A00541:14:H77GGDSXX:1:1554:1868:24768	TCATGTAACAATTATTAAAGTACCTCCTACTTTTTTTACAAATAATTTTATGCTCAAGAGAGAGTAACTACAGTAGGGAACACGAGAACGTACGGGCCGTAATTCCTAGATGCACCATCAGGTGATAGCAGGAATTTCGAAATTGCAATG	DsIV_15	100	82	0	0	69	150	1998	2079	3e-39	152	scaffold_48	93.24	74	1	1	1	70	1304252	1304325	5e-22	106
DS-P-H-3-1	A00541:14:H77GGDSXX:1:2222:20401:4445	GAAGGACTTCGACGGCTGGCGCGCCGCGCTGCACCAGATACTGGTTGAGAGTCTACCGGATAACACTTACAGTAGGGAACACGAGAACGTACGGGCCGTAATTCCTAGATGCACCATCAGGTGATAGCAGGAATTTCGAAATTGCAATGT	DsIV_15	100	83	0	0	68	150	1998	2080	9e-40	154	scaffold_410	92.86	70	5	0	1	70	115167	115098	6e-21	102
DS-P-H-3-2	A00541:14:H77GGDSXX:1:2534:14416:21198	GAAGGACTTCGACGGCTGGCGCGCCGCGCTGCACCAGATACTGGTTGAGAGTCTACCGGATAACACTTACAGTAGGGAACACGAGAACGTACGGGCCGTAATTCCTAGATGCACCATCAGGTGATAGCAGGAATTTCGAAATTGCAATGT	DsIV_15	100	83	0	0	68	150	1998	2080	9e-40	154	scaffold_410	92.86	70	5	0	1	70	115167	115098	6e-21	102
DS-P-H-3-2	A00541:14:H77GGDSXX:1:1276:13946:25520	GGGTGAAATTGTATCAATAGACGTCCTCAACTCAGAAGAGGGCTTTAAGGGGGGTTAACGTTAACCTACAGTAGGGAACACGAGAACGTACGGGCCGTAATTCCTAGATGCACCATCAGGTGATAGCAGGAATTTCGAAATTGCAATGTC	DsIV_15	100	84	0	0	67	150	1998	2081	2e-40	156	scaffold_177	97.06	68	2	0	1	68	201971	201904	8e-25	115
DS-P-H-3-2	A00541:14:H77GGDSXX:1:1545:16794:31328	TAGGGTTTGTCACCGCGGTGAAGGGATTAGCCAGTCAGAATAGCGTTGTCAATTTATGCTCATAGTTACAGTAGGGAACACGAGAACGTACGGGCCGTAATTCCTAGATGCACCATCAGGTGATAGCAGGAATTTCGAAATTGCAATGTC	DsIV_15	100	84	0	0	67	150	1998	2081	2e-40	156	scaffold_364	95.52	67	3	0	2	68	98251	98185	1e-22	108
DS-P-H-3-2	A00541:14:H77GGDSXX:1:2546:31096:20494	TAGGGTTTGTCACCGCGGTGAAGGGATTAGCCAGTCAGAATAGCGTTGTCAATTTATGCTCATAGTTACAGTAGGGAACACGAGAACGTACGGGCCGTAATTCCTAGATGCACCATCAGGTGATAGCAGGAATTTCGAAATTGCAATGTC	DsIV_15	100	84	0	0	67	150	1998	2081	2e-40	156	scaffold_364	95.52	67	3	0	2	68	98251	98185	1e-22	108
DS-P-H-3-1	A00541:14:H77GGDSXX:1:2643:12825:2253	TTCTATTCAATAATCGATTCTATACAAATATATGCAAATAAAACAGCGCCACCGTGTTCACGTACAGTAGGGAACACGAGAACGTACGGGCCGTAATTCCTAGATACACCATCAGGTGATAGCAGGAATTTCGAAATTGCAATGTCGACC	DsIV_15	97.73	88	2	0	63	150	1998	2085	3e-39	152	scaffold_541	95.31	64	3	0	1	64	65810	65747	6e-21	102
DS-P-H-2-1	A00541:14:H77GGDSXX:1:1176:18005:1861	TACACTATTTGAATTCACTGAACAGTTGATTATAAATATAAGTTGTTAGTATTTATTTATGTACAGTAGGGAACACGAGAACGTACGGGCCGTAATTCCTAGATACACCATCAGGTGATAGCAGGAATTTCGAAATTGCAATGTCGACCC	DsIV_15	97.75	89	2	0	62	150	1998	2086	9e-40	154	scaffold_634	100	63	0	0	1	63	23380	23318	2e-25	117
DS-P-H-2-1	A00541:14:H77GGDSXX:1:1369:6931:3067	TACACTATTTGAATTCACTGAACAGTTGATTATAAATATAAGTTGTTAGTATTTATTTATGTACAGTAGGGAACACGAGAACGTACGGGCCGTAATTCCTAGATACACCATCAGGTGATAGCAGGAATTTCGAAATTGCAATGTCGACCC	DsIV_15	97.75	89	2	0	62	150	1998	2086	9e-40	154	scaffold_634	100	63	0	0	1	63	23380	23318	2e-25	117
DS-P-H-2-2	A00541:14:H77GGDSXX:1:2623:8829:23860	GGTCGTCGTGTATGACTACTAAGTCTCCAACTTCGATATTTTTCTGTGTAGTCATCCATTTACAGTAGGGAACACGAGAACGTACGGGCCGTAATTCCTAGATACACCATCAGGTGATAGCAGGAATGTCGAAATTGCAATGTCGACCCG	DsIV_15	96.67	90	3	0	61	150	1998	2087	1e-38	150	scaffold_173	100	61	0	0	2	62	339952	340012	3e-24	113
DS-P-H-1-2	A00545:16:HFNGHDSXX:4:2620:9046:4445	CATATTTGATATAGGCATTGGATGACAAGTTACTTGATTTGTTGTTCACTTTTTGGCACTACAGTAGGGAACACGAGAACGTACGGGCCGTAATTCCTAGATGCACCATCAGGTGATAGCAGGAATTTCGAAATTGCAATGTCAACCCGA	DsIV_15	100	91	0	0	60	150	1998	2088	3e-44	169	scaffold_120	95.08	61	3	0	1	61	501005	501065	3e-19	97.1
DS-P-H-2-1	A00541:14:H77GGDSXX:1:1162:26259:4820	GAACCCAGGTAGTGATGACCCAAATATATCAATATGATTATGACTGCTGATTAAACTATTACAGTAGGGAACACGAGAACGTACGGGCCGTAATTCCTAGATACACCATCAGGTGATAGCAGGAATTTCGAAATTGCAATGTCGACCCGA	DsIV_15	97.8	91	2	0	60	150	1998	2088	7e-41	158	scaffold_317	100	61	0	0	1	61	205505	205445	3e-24	113
DS-P-H-1-1	A00544:18:H77FKDSXX:3:1568:12364:22623	CCACGTGTTCCTAACATTCATCGCGATTTCGGACCTTTTTCAGTCCTTATTTACAGTAGGGAACACGAGAACGTACGGGCCGTAATTCCTAGATGCACCATCAGGTGATAGCAGGAATTTCGAAATTGCAATGTCAACCCGATGCAAATG	DsIV_15	100	96	0	0	52	147	1998	2093	5e-47	178	scaffold_911	98.31	59	0	1	1	59	23365	23422	6e-21	102
DS-P-H-3-2	A00544:18:H77FKDSXX:3:2472:25048:7952	AGACAGTAATCTAAGACAAATATTAAATTCTGAATAGTATTCTAAGTAATACCGTACAGTAGGGAACACGAGAACGTACGGGCCGTAATTCCTAGATGCACCATCAGGTGATAGCAGGAATTTCGAAATTGCAATGTCAACCCGATGCAA	DsIV_15	100	96	0	0	55	150	1998	2093	5e-47	178	scaffold_173	92	50	2	1	1	48	540791	540840	6e-11	69.4
DS-P-H-1-1	A00545:16:HFNGHDSXX:4:1168:7157:6402	AATTATAAGGATAATCTAGATAAAAGCAACAATTTACGCTTGGTTGCAATTACAGTAGGGAACACGAGAACGTACGGGCCGTAATTCCTAGATACACCATCAGGTGATAGCAGGAATTTCGAAATTGCAATGTCGACCCGATGCAATTGG	DsIV_15	98	100	2	0	51	150	1998	2097	7e-46	174	scaffold_1618	100	52	0	0	1	52	2283	2232	3e-19	97.1
DS-P-H-2-2	A00541:14:H77GGDSXX:1:1307:6343:26600	GATTTGCGATAGGATAATACATTTAATAGATATGCAGCATGCACTTATTTACAGTAGGGAACACGAGAACGTACGGGCCGTAATTCCTAGATGCACCATCAGGTGATAGCAGGAATTTCGAAATTGCAATGTCAACCCGATGCAAATGGA	DsIV_15	99.01	101	1	0	50	150	1998	2098	4e-48	182	scaffold_25	98.08	52	0	1	1	51	676765	676714	5e-17	89.8
DS-P-H-3-2	A00541:14:H77GGDSXX:1:1307:12454:32080	AAGGCTTTGAAGAAAAATCTATTAGATCAGACAACATCAATTTCCACTACAGTAGGGAACACGAGAACGTACGGGCCGTAATTCCTAGATGCACCATCAGGTGATAGCAGGAATTTCGAAATTGCAATGTCAACCCGATGCAAATGGATG	DsIV_15	99.03	103	1	0	48	150	1998	2100	3e-49	185	scaffold_100	100	49	0	0	1	49	136080	136032	1e-17	91.6
DS-P-H-1-1	A00545:16:HFNGHDSXX:4:1240:29197:14512	CCTGTCTCGGGTGTTCACCCCGTCGATACATTCGCGGGACGATCCTACAGTAGGGAACACGAGAACGTACGGGCCGTAATTCCTAGATGCACCATCAGGTGATAGCAGGAATTTCGAAATTGCAATGTCAACCCGATGCAAATGGATGCA	DsIV_15	99.05	105	1	0	46	150	1998	2102	2e-50	189	scaffold_7	97.87	47	1	0	1	47	346625	346579	8e-15	82.4
DS-P-H-1-2	A00545:16:HFNGHDSXX:4:1425:15890:16485	TAACATTTTTGGGAAGTCGTATTAACATTATCACAAGTTTAGTGTACAGTAGGGAACACGAGAACGTACGGGCCGTAATTCCTAGATACACCATCAGGTGATAGCAGGAATTTCGAAATTGCAATGTCGACCCGATGCAATTGGATGCAT	DsIV_15	98.11	106	2	0	45	150	1998	2103	3e-49	185	scaffold_16	100	45	0	0	1	45	2565904	2565860	2e-15	84.2
DS-P-H-3-2	A00541:14:H77GGDSXX:1:1260:13349:31313	GTAAAGTGTTTTTACTTTAGCGTAAATATATAAAATCTGCTTAGTACAGTAGGGAACACGAGAACGTACGGGCCGTAATTCCTAGATGCACCATCAGGTGATAGCAGGAATTTCGAAATTGCAATGTCAACCCGATGCAAATGGATGCAT	DsIV_15	99.06	106	1	0	45	150	1998	2103	7e-51	191	scaffold_102	100	46	0	0	1	46	224275	224230	6e-16	86.1
DS-P-H-3-2	A00541:14:H77GGDSXX:1:1260:14416:30718	GTAAAGTGTTTTTACTTTAGCGTAAATATATAAAATCTGCTTAGTACAGTAGGGAACACGAGAACGTACGGGCCGTAATTCCTAGATGCACCATCAGGTGATAGCAGGAATTTCGAAATTGCAATGTCAACCCGATGCAAATGGATGCAT	DsIV_15	99.06	106	1	0	45	150	1998	2103	7e-51	191	scaffold_102	100	46	0	0	1	46	224275	224230	6e-16	86.1
DS-P-H-2-1	A00541:14:H77GGDSXX:1:2130:17761:25426	TAACTAATTTGCTCTCTGTACTTACTAATTAACGGAAGCTACAGTAGGGAACACGAGAACGTACGGGCCGTAATTCCTAGATACACCATCAGGTGATAGCAGGAATTTCGAAATTGCAATGTCGACCCGATGCAATTGGATGCATTTGCT	DsIV_15	98.2	111	2	0	40	150	1998	2108	5e-52	195	scaffold_304	100	41	0	0	1	41	354994	355034	4e-13	76.8
DS-P-H-2-1	A00541:14:H77GGDSXX:1:2130:17915:24784	TAACTAATTTGCTCTCTGTACTTACTAATTAACGGAAGCTACAGTAGGGAACACGAGAACGTACGGGCCGTAATTCCTAGATACACCATCAGGTGATAGCAGGAATTTCGAAATTGCAATGTCGACCCGATGCAATTGGATGCATTTGCT	DsIV_15	98.2	111	2	0	40	150	1998	2108	5e-52	195	scaffold_304	100	41	0	0	1	41	354994	355034	4e-13	76.8
DS-P-H-2-1	A00541:14:H77GGDSXX:1:2157:31620:5212	TGTAAAATAAACATAATATATCCGTGTAAATGTTTATTTTACAGTAGGGAACACGAGAACGTACGGGCCGTAATTCCTCGATGCACCATCAGGTGATAGCAGGAATTTCGAAATTGCAATGTCAACCCGATGCAAAGGGATGCATTTGCT	DsIV_15	97.3	111	3	0	40	150	1998	2108	2e-50	189	scaffold_414	100	37	0	0	2	38	48123	48159	6e-11	69.4
DS-P-H-3-1	A00544:18:H77FKDSXX:3:1451:13458:10394	TGCTATGTTCAACGTGTATAGACGCAGAATACTTACATGTACAGTAGGGAACACGAGAACGTACGGGCCGTAATTCCTAGATGCACCATCAGGTGATAGCAGGAATTTCGAAATTGCAATGTCAACCCGATGCAAATGGATGCATTTGCT	DsIV_15	99.1	111	1	0	40	150	1998	2108	1e-53	200	scaffold_2	97.56	41	1	0	1	41	568377	568337	2e-11	71.3
DS-P-H-2-1	A00541:14:H77GGDSXX:1:1570:9715:4946	CATGACGCACCGAGCACTAACCTGTATTGTATACTTACAGTAGGGAACACGAGAACGTACGGGCCGTAATTCCTAGATACACCATCAGGTGATAGCAGGAATTTCGAAATTGCAATGTCGACCCGATGCAATTGGATGCATTTGCTTCAG	DsIV_15	98.26	115	2	0	36	150	1998	2112	3e-54	202	scaffold_159	100	37	0	0	1	37	74861	74897	6e-11	69.4
DS-P-H-2-1	A00541:14:H77GGDSXX:1:1568:29921:9502	CCCTATGGCAGTAAAATGCAATTTCAATACATATTACAGTAGGGAACACGAGAACGTACGGGCCGTAATTCCTAGATGCACCATCAGGTGATAGCAGGAATTTCGAAATTGCAATGTCAACCCGATGCAAATGGATGCATTTGCTTCAGA	DsIV_15	99.14	116	1	0	35	150	1998	2113	2e-56	209	scaffold_82	100	36	0	0	1	36	369485	369520	2e-10	67.6
DS-P-H-2-1	A00541:14:H77GGDSXX:1:1568:30355:7279	CCCTATGGCAGTAAAATGCAATTTCAATACATATTACAGTAGGGAACACGAGAACGTACGGGCCGTAATTCCTAGATGCACCATCAGGTGATAGCAGGAATTTCGAAATTGCAATGTCAACCCGATGCAAATGGATGCATTTGCTTCAGA	DsIV_15	99.14	116	1	0	35	150	1998	2113	2e-56	209	scaffold_82	100	36	0	0	1	36	369485	369520	2e-10	67.6
DS-P-H-2-1	A00541:14:H77GGDSXX:1:2377:20717:11443	CCCTATGGCAGTAAAATGCAATTTCAATACATATTACAGTAGGGAACACGAGAACGTACGGGCCGTAATTCCTAGATGCACCATCAGGTGATAGCAGGAATTTCGAAATTGCAATGTCAACCCGATGCAAATGGATGCATTTGCTTCAGA	DsIV_15	99.14	116	1	0	35	150	1998	2113	2e-56	209	scaffold_82	100	36	0	0	1	36	369485	369520	2e-10	67.6
DS-P-H-2-2	A00541:14:H77GGDSXX:1:1220:8269:35196	TACTTTTGTGTGCTTCGCCTTAAGCTGGGTTCTACAGTAGGGAACACGAGAACGTACGGGCCGTAATTCCTAGATGCACCATCAGGTGATAGCAGGAATTTCGAAATTGCAATGTCAACCCGATGCAAATGGATGCATTTGCTTCAGAAT	DsIV_15	99.15	118	1	0	33	150	1998	2115	1e-57	213	scaffold_381	97.5	40	0	1	1	40	132821	132859	2e-10	67.6
DS-P-H-2-2	A00541:14:H77GGDSXX:1:1153:16188:29684	TAAATCTATCACCACAATGTTCTTATACATTTACAGTAGGGAACACGAGAACGTACGGGCCGTAATTCCTAGATGCACCATCAGGTGATAGCAGGAATTTCGAAATTGCAATGTCAACCCGATGCAAATGGATGCATTTGCTTCAGAATG	DsIV_15	99.16	119	1	0	32	150	1998	2116	4e-58	215	scaffold_322	100	32	0	0	2	33	280001	280032	4e-08	60.2
DS-P-H-2-2	A00541:14:H77GGDSXX:1:1572:28257:34648	GCCCACTTTGTACTCGGTTAATGGCGTTAATTACAGTAGGGAACACGAGAACGTACGGGCCGTAATTCCTAGATACACCATCAGGTGATAGCAGGAATTTCGAAATTGCAATGTCGACCCGATGCAATTGGATGCATTTGCTTCAGAATG	DsIV_15	98.32	119	2	0	32	150	1998	2116	2e-56	209	scaffold_11	100	33	0	0	1	33	1273703	1273671	1e-08	62.1
DS-P-H-3-1	A00541:14:H77GGDSXX:1:2241:4472:16783	AAATAAACTTCACAGGTAGGTATAAAATTACAGTAGGGAACACGAGAACGTACGGGCCGTAATTCCTAGATACACCATCAGGTGATAGCAGGAATTTCGAAATTGCAATGTCGACCCGATGCAATTGGATGCATTTGCTTCAGAATGCAG	DsIV_15	98.36	122	2	0	29	150	1998	2119	4e-58	215	scaffold_178	100	30	0	0	1	30	442726	442697	5e-07	56.5
DS-P-H-3-1	A00541:14:H77GGDSXX:1:2241:4481:16799	AAATAAACTTCACAGGTAGGTATAAAATTACAGTAGGGAACACGAGAACGTACGGGCCGTAATTCCTAGATACACCATCAGGTGATAGCAGGAATTTCGAAATTGCAATGTCGACCCGATGCAATTGGATGCATTTGCTTCAGAATGCAG	DsIV_15	98.36	122	2	0	29	150	1998	2119	4e-58	215	scaffold_178	100	30	0	0	1	30	442726	442697	5e-07	56.5
DS-P-H-2-1	A00541:14:H77GGDSXX:1:2156:20745:17159	CATTATCAATTCTTTATTGTCTTTAATTACAGTAGGGAACACGAGAACGTACGGGCCGTAATTCCTAGATGCACCATCAGGTGATAGCAGGAATTTCGAAATTGCAATGTCAACCCGATGCAAATGGATGCATTTGCTTCAGAATGCAGT	DsIV_15	99.19	123	1	0	28	150	1998	2120	2e-60	222	scaffold_584	100	29	0	0	2	30	6213	6185	2e-06	54.7
DS-P-H-1-1	A00545:16:HFNGHDSXX:4:1471:11785:11631	GAAATCATTTTCAGCAAACGGAGATGTACAGTAGGGAACACGAGAACGTACGGGCCGTAATTCCTAGATGCACCATCAGGTGATAGCAGGAATTTCGAAATTGCAATGTCAACCCGATGCAAATGGATGCATTTGCTTCAGAATGCAGTT	DsIV_15	99.19	124	1	0	27	150	1998	2121	7e-61	224	scaffold_15	100	28	0	0	1	28	1196695	1196668	6e-06	52.8
DS-P-H-1-1	A00545:16:HFNGHDSXX:4:1531:19479:27085	GAAATCATTTTCAGCAAACGGAGATGTACAGTAGGGAACACGAGAACGTACGGGCCGTAATTCCTAGATGCACCATCAGGTGATAGCAGGAATTTCGAAATTGCAATGTCAACCCGATGCAAATGGATGCATTTGCTTCAGAATGCAGTT	DsIV_15	99.19	124	1	0	27	150	1998	2121	7e-61	224	scaffold_15	100	28	0	0	1	28	1196695	1196668	6e-06	52.8
DS-P-H-1-1	A00545:16:HFNGHDSXX:4:1531:19569:27179	GAAATCATTTTCAGCAAACGGAGATGTACAGTAGGGAACACGAGAACGTACGGGCCGTAATTCCTAGATGCACCATCAGGTGATAGCAGGAATTTCGAAATTGCAATGTCAACCCGATGCAAATGGATGCATTTGCTTCAGAATGCAGTT	DsIV_15	99.19	124	1	0	27	150	1998	2121	7e-61	224	scaffold_15	100	28	0	0	1	28	1196695	1196668	6e-06	52.8
DS-P-H-2-1	A00541:14:H77GGDSXX:1:1675:17535:3928	CCTACGTAAGCGTGTCCGTACTTACAGTAGGGAACACGAGAACGTACGGGCCGTAATTCCTAGATGCACCATCAGGTGATAGCAGGAATTTCGAAATTGCAATGTCAACCCGATGCAAATGGATGCATTTGCTTCAGAATGCAGTTGAAT	DsIV_15	99.22	128	1	0	23	150	1998	2125	4e-63	231	scaffold_233	100	24	0	0	1	24	385386	385363	0.001	45.4
DS-P-H-2-2	A00541:14:H77GGDSXX:1:2406:21260:34147	CATTTGCATCGGGTTGACATTGCAATTTCGAAATTCCTGCTATCACCTGATGGTGCATCTAGGAATTACGGCCCGTACGTTCTCGTGTTCCCTACTGTCTAACTAAAGTAAAATTCACCTCAACAGAGTCCTGTGAGCTGCGATGCGAGT	DsIV_15	100	95	0	0	4	98	2093	1999	2e-46	176	scaffold_89	96.08	51	1	1	101	150	273598	273548	8e-15	82.4
DS-P-H-3-2	A00541:14:H77GGDSXX:1:2648:11216:31344	GCATTCTGAAGCAAATGCATCCATTTGCATCGGGTTGACATTGCAATTTCGAAATTCCTGCTATCACCTGATGGTGCATCTAGGAATTACGGCCCGTACGTTCTCGTGTTCACAACTGTCAATTGGGACTAAACATAACACTGGCGACAA	DsIV_15	97.48	119	3	0	1	119	2117	1999	9e-55	204	scaffold_1202	100	26	0	0	122	147	6614	6589	8e-05	49.1
DS-P-H-2-2	A00541:14:H77GGDSXX:1:1366:10041:22608	TGCTATAAATAAGTACCTATTTAGGAACGTAATTGATGGGTGTATGAATTTAATTTGGTAATTTGAAAGCTTAAATTTTCATATCTATCGTACATACTTAGGTATTCTAAGTTTCAACTTTACGGGAACTTCCTCCATACTGATAAGGCC	DsIV_15	100	49	0	0	102	150	2000	1952	7e-21	91.6	scaffold_51	97	100	3	0	1	100	1918254	1918155	6e-41	169
DS-P-H-2-2	A00541:14:H77GGDSXX:1:2359:7419:23202	TATATCAACCGGCCTTATCAGTATGGAGGAAGTTCCCGTAAAGTTGAAACTTAGAATACAAAAATCGCTAACGATGGCCGTTCTAAAAATTGGAATTAGCATGACGAGGGGGTGGCCTTGGCAGTTTTTGGAATAACAAAAGTAATAATA	DsIV_15	100	60	0	0	1	60	1942	2001	5e-27	111	scaffold_407	100	91	0	0	60	150	185565	185475	6e-41	169
DS-P-H-2-1	A00541:14:H77GGDSXX:1:1361:16486:21371	TTATCAATCCTAATCCTAACTAATCCTAACTAATATTATAAATGCGAAAGTAACTGTGTCTGTCTGTCTGACTGTTACTCTTTCACGCCAAAACAACTGAACGGATTTGATGTATTCTAAGTTTCAAATTTACGGGAACTTCCTCAATAC	DsIV_15	95	40	2	0	111	150	2001	1962	2e-12	63.9	scaffold_172	98.13	107	2	0	4	110	500767	500873	2e-46	187
DS-P-H-3-1	A00541:14:H77GGDSXX:1:2625:19081:31438	AACACTTCACTTGCGGTTCTATTCATTGCAATACAGTTATCATATCGTCAGCTCCCGTTTTTTATTAATAAACCTCCCGGATACTCCCGAACTGTATTCTAAGTTTCAACTTTACGGGAACTTCCTCCATACTGATAAGGCCGGTTGATA	DsIV_15	100	60	0	0	91	150	2003	1944	5e-27	111	scaffold_825	100	92	0	0	1	92	39299	39390	2e-41	171
DS-P-H-1-1	A00545:16:HFNGHDSXX:4:2233:10926:22670	GGCCGTAATTCCTAGATGCACCATCAGGTGATAGCAGGAATTTCGAAATTGCAATGTCAACCCGATGCAAATGGATGCATTTGCTTCATTTCTTAGCGAGTTTTTGTCTATCAATTAAAATGTGGTAGGTAACTACAGTCGTCGAAATAT	DsIV_15	98.86	88	1	0	1	88	2024	2111	7e-41	158	scaffold_161	98.61	72	0	1	80	150	307175	307104	4e-28	126
DS-P-H-1-2	A00545:16:HFNGHDSXX:4:2319:4490:10520	GAACAGGATGATTGTGATCTAGAGGTCTATTCACCAGTTGCTAGATTGCCAACATTTAGGGTATTTATGGCTGTAGCACATAAATTAGGACTCCATCGTTTGTGGTGGGAAAATTCAACTGCATTCTGAAGCAAATGCATCCATTTGCAT	DsIV_15	96.55	58	2	0	93	150	2145	2088	2e-22	97.1	scaffold_471	100	92	0	0	1	92	17804	17713	2e-41	171
DS-P-H-1-2	A00544:18:H77FKDSXX:3:1630:8838:35618	CCTCCAGCTAATAATCGTCCAGTCCACGTTAGCTCTGCCGCCGTTTATCTTCTTACCTTTCTGCAACACCTGAGAGTCTTTTGTAGAGATTGATGCCTAGACCTTATCTAGAAGCATGCCCGGAGGCTAGCGACCCTCGTGTGTGGTGGG	DsIV_15	97.6	125	3	0	25	149	2254	2130	4e-58	215	scaffold_38	100	27	0	0	1	27	526113	526087	2e-05	51
DS-P-H-1-1	A00545:16:HFNGHDSXX:4:2216:30572:8813	TATTTTTAGCAGAGGTCTGAGAGCAGGTAAGCCTTTCTCAGGACGGGTAGATCGTTATGTAGACGCTGACACTAGTCTTAAGGTCGACGTTACGTTAGTAGGTTTTGCTTACCACTTAGAAAGAAAATTACAAAAACAACCGGAGATTGC	DsIV_15	100	108	0	0	1	108	2371	2264	1e-53	200	scaffold_140	100	42	0	0	109	150	808758	808717	1e-13	78.7
DS-P-H-3-2	A00541:14:H77GGDSXX:1:2149:2917:2002	CGTTCACGCGGGCGGACTCTGGGCCCGCGCTCCGGCGTTCCGCGGATCCTCCTAGCCGTAAGGCCGGGTCGGTTTCGTCTCGTGCGCGATACGTTAGTAGGTTTTGCGCCAAGGGGCACGTTAGCTCTGCCGCCGTTTATCTTCTTACCT	DsIV_15	100	61	0	0	90	150	2281	2221	2e-27	113	scaffold_625	98.88	89	1	0	1	89	83997	83909	4e-38	159
DS-P-H-3-2	A00541:14:H77GGDSXX:1:2631:15501:19570	ACTATATAAACAAATCAAGAGGTCCGTAAATGCCATATGCCGTTGTAAGGCAGATGGTAGCCGCGTAGGTTGTACGTACTTTTACACGCACGCTTTTGCAAGTACTTGCCTTATTCTCGCCGTCCGAGCAGGACGGTGACCCGACCGACA	DsIV_15	100	44	0	0	107	150	2638	2595	4e-18	82.4	scaffold_222	99.08	109	1	0	1	109	301712	301604	3e-49	196
DS-P-H-3-2	A00541:14:H77GGDSXX:1:2631:15845:19413	ACTATATAAACAAATCAAGAGGTCCGTAAATGCCATATGCCGTTGTAAGGCAGATGGTAGCCGCGTAGGTTGTACGTACTTTTACACGCAAGCTTTTGCAAGTACTTGCCTTATTCTCGCCGTCCGAGCAGGACGGTGACCCGACCGACA	DsIV_15	100	44	0	0	107	150	2638	2595	4e-18	82.4	scaffold_222	100	109	0	0	1	109	301712	301604	6e-51	202
DS-P-H-1-2	A00545:16:HFNGHDSXX:4:1277:32027:17628	GATGACTTGTAATCTAAGCAAAATAACTGGTTAGAGCTGTAGTTATTGTAAATCCCGAGATAAGGTGTTTGCTTGCCATGGTCACAGAATAAGAGACAAAGCAGGTTTTCACCAAGGTGTCCCTTGCTGCCTTATTCTCGCCGTCCGAGC	DsIV_15	100	112	0	0	39	150	2727	2616	7e-56	207	scaffold_38	95.12	41	1	1	1	40	34955	34995	3e-09	63.9
DS-P-H-1-1	A00544:18:H77FKDSXX:3:2328:10881:30232	TCCGCGGCCTGCGCGCGCGGCGGCCTGCCCGGCTGCGGCTGCCATCCTGGTCACAGGTCAGTTGTTATTGTATCTATATCTAGCACGGGGCCAACTTTTTATAAAACGTGCCTGAAAGTTTTGCCGTGATGGGTTTCAGAGCCGCGCATA	DsIV_15	100	59	0	0	92	150	3013	2955	2e-26	110	scaffold_166	97.8	91	2	0	1	91	1252664	1252574	1e-37	158
DS-P-H-1-1	A00545:16:HFNGHDSXX:4:2254:22706:30545	TCCGCGGCCTGCGCGCGCGGCGGCCTGCCCGGCTGCGGCTGCCATCCTGGTCACAGGTCAGTTGTTATTGTATCTATATCTAGCACGGGGCCAACTTTTTATAAAACGTGCCTGAAAGTTTTGCCGTGATGGGTTTCAGAGCCGCGCATA	DsIV_15	100	59	0	0	92	150	3013	2955	2e-26	110	scaffold_166	97.8	91	2	0	1	91	1252664	1252574	1e-37	158
DS-P-H-1-1	A00545:16:HFNGHDSXX:4:2254:23791:30107	TCCGCGGCCTGCGCGCGCGGCGGCCTGCCCGGCTGCGGCTGCCATCCTGGTCACAGGTCAGTTGTTATTGTATCTATATCTAGCACGGGGCCAACTTTTTATAAAACGTGCCTGAAAGTTTTGCCGTGATGGGTTACAGAGCCGCGCATA	DsIV_15	98.31	59	1	0	92	150	3013	2955	9e-25	104	scaffold_166	97.8	91	2	0	1	91	1252664	1252574	1e-37	158
DS-P-H-1-1	A00545:16:HFNGHDSXX:4:2254:23972:30577	TCCGCGGCCTGCGCGCGCGGCGGCCTGCCCGGCTGCGGCTGCCATCCTGGTCACAGGTCAGTTGTTATTGTATCTATATCTAGCACGGGGCCAACTTTTTATAAAACGTGCCTGAAAGTTTTGCCGTGATGGGTTTCAGAGCCGCGCATA	DsIV_15	100	59	0	0	92	150	3013	2955	2e-26	110	scaffold_166	97.8	91	2	0	1	91	1252664	1252574	1e-37	158
DS-P-H-3-1	A00541:14:H77GGDSXX:1:2508:2239:15577	GCAGGAAAACTACCTACCCATTTTTAGGACTGCCATTTGCTCATTTCATAATGTTTTAAGTTGAAGGCTCCAGAGACCACGTCCGCAACATACAAAAAGTTCAGGTCGCAACGGATTGTTCAACTTTTTATAAAAAGTGCCTGAAAGTTT	DsIV_15	98.75	80	1	0	71	150	3063	2984	2e-36	143	scaffold_353	97.67	86	2	0	1	86	221077	221162	8e-35	148
DS-P-H-3-1	A00541:14:H77GGDSXX:1:1162:2112:6026	GGTGCGCCCAAGTAGACACGGAGCACCTGATAGGTGTGCAAGTTTCTGCTTGTACGAAGTTTAGAAAAGGTTAGCATGTCAAAACTTTGTACTCTGCAAACGTATTGGTGTGTGACATGTAAAAGGCACAACAATAACAACAACCATCAG	DsIV_15	94.44	108	4	2	1	108	3216	3321	4e-43	165	scaffold_140	97.62	42	1	0	109	150	806675	806634	5e-12	73.1
DS-P-H-2-2	A00541:14:H77GGDSXX:1:1628:30662:25911	TCAAAACTTTGTACTCTGCAAACGTATTGGCCACCTTAGGCAAAAATTCTACTGCAATTTGCAAACAAACAGCATGTCGTTATTAATTTAATGATGGCGTAAACATGTATAAACTGTGTTATTATTTATCAAAATTAAATTATTTGTATT	DsIV_15	99.17	120	1	0	1	120	3292	3411	1e-58	217	scaffold_277	94.12	51	1	2	101	150	405961	405912	4e-13	76.8
DS-P-H-2-2	A00541:14:H77GGDSXX:1:1628:31864:29810	TCAAAACTTTGTACTCTGCAAACGTATTGGCCACCTTAGGCAAAAATTCTACTGCAATTTGCAAACAAACAGCATGTCGTTATTAATTTAATGATGGCGTAAACATGTATAAACTGTGTTATTATTTATCAAAATTAAATTATTTGTATT	DsIV_15	99.17	120	1	0	1	120	3292	3411	1e-58	217	scaffold_277	94.12	51	1	2	101	150	405961	405912	4e-13	76.8
DS-P-H-1-2	A00545:16:HFNGHDSXX:4:2628:19271:6715	TGGCGCAATGGTTATAGGCTATGTGACGTTCCATTAAAATGAACATAGCGCCCTCTAGAGGACATAACGTGATGATCGAAAAAATAATAAGTCAACTTTGCCGTGTAAGGGATTTACAAAAATAGTTATTGGACATTCCAACAATAATTA	DsIV_15	97.56	41	1	0	110	150	3419	3459	9e-15	71.3	scaffold_275	99.09	110	1	0	1	110	726717	726826	7e-50	198
DS-P-H-2-1	A00541:14:H77GGDSXX:1:1237:9462:32095	TCCTGAAATAAAATTAATCAATAATGGGGAAATTGCGATCGGTTAATATTCATGCGTCTCTTGTTAGAAACAGTGGTGTAATTATTGTTGGAATGTCCAATAACTATTTTTAACTTTTTTCCGAAAAAGAATATCAGTAAGTATTCACAC	DsIV_15	97.25	109	3	0	1	109	3537	3429	3e-49	185	scaffold_86	97.73	44	1	0	107	150	882105	882062	4e-13	76.8
DS-P-H-2-2	A00541:14:H77GGDSXX:1:1237:9462:32095	GGAAAAAAACAAAAAGACTCAGGAATTTTACGAAACTTTCCAAGAATGTCGGCAAAGTTTAATTCGAGAAATTATGTGTGAATACTTACTGATATTCTTTTTCGGAAAAAAGTTAAAAATAGTTATTGGACATTCCAACAATAATTACAC	DsIV_15	100	34	0	0	117	150	3429	3462	2e-12	63.9	scaffold_86	99.16	119	1	0	1	119	881987	882105	7e-55	215
DS-P-H-3-1	A00541:14:H77GGDSXX:1:1277:1886:10989	GGATATAGTTATAGGCATGTACCCTCTCTTCTTTAGGGTGTTTTTTGTTGGTCCGGTGGTACAAAACGGGAGATTTGTACCACCGGACCAATAAAAAATCGCATGAATATTAACCGATCGCAATTTCCCCATTATTGATTAATTTTATTT	DsIV_15	100	51	0	0	100	150	3482	3532	5e-22	95.3	scaffold_203	98.99	99	1	0	1	99	310384	310482	1e-43	178
DS-P-H-2-2	A00541:14:H77GGDSXX:1:1355:20555:18521	AATGTGCAGGAGTACATAAAAATGCATAAAGTAATTAAAATAAATACTGGATACTTACATAGAAAGTCGACGTTGATATCGGCGGGGTTTGCTTCGAAGGAGCTTGGTCACAGTGTTTTGCTTTGGAAGACGATACACGCGCGCGCTATT	DsIV_15	99.25	133	0	1	1	132	3816	3684	2e-65	239	scaffold_1513	100	26	0	0	125	150	4529	4554	8e-05	49.1
DS-P-H-2-2	A00541:14:H77GGDSXX:1:1221:18756:32064	CACGATGCAGTAGCTGTAAATGAAAAGAAATAAAACATTAAAGTCAGCAGACGTTAAAAAGGTCCACCATCCCTGAAAGGAATGTGCAGGAGTACATAAAAATGCATAAAGTAATTAAAAAACTTAAACATCCCCGCTGGTATCACCTTG	DsIV_15	99.17	120	1	0	1	120	3896	3777	1e-58	217	scaffold_232	100	36	0	0	115	150	495698	495663	2e-10	67.6
DS-P-H-2-1	A00541:14:H77GGDSXX:1:2114:1289:34632	TCTGCAGAGCTTTGGGAGCCACGATGCAGTAGCTGTAAATGAAAAGAAATAAAACATTAAATTCATCAGACGTTAAAAAGTTCCACCATCCCTGAAAGGAATGTGCAGGAGTACATAAAAATGCATTAAGTAATTAAATTTAATTGTGGA	DsIV_15	96.38	138	5	0	1	138	3915	3778	5e-62	228	scaffold_67	93.33	30	1	1	119	148	677924	677896	0.004	43.6
DS-P-H-1-2	A00545:16:HFNGHDSXX:4:2533:2546:18959	GGTGAAAGCTTTAGCAACAAATCTACCCCACAAAAACATAACAGAAACAATGCTTGGAAGTTGCAAGCTTCATCAGCATGTCCATATCAGGAAGGCCAATGTTTACTGCCGGAATCTATGCCGACGTTGCCCTGCCGTCCGCAAGACGTG	DsIV_15	95.35	43	2	0	108	150	3966	4008	3e-14	69.4	scaffold_35	99.09	110	1	0	1	110	441604	441495	7e-50	198
DS-P-H-1-2	A00545:16:HFNGHDSXX:4:1430:31331:15608	CCATTAGCAATAAGGAGAATGGTAAGGAGGAGGATTGCAGCTGCAGCCAGAATATTCAACTCTCTATTTCTTTCTCGTTATCTACACTCAAAGAACGGCCGCCATTCTTATCTTTTCCAGTGTTCTGTGACATTCTAAAATTAATTTAGA	DsIV_16	100	112	0	0	1	112	2519	2408	7e-56	207	scaffold_1487	100	38	0	0	113	150	4033	3996	2e-11	71.3
DS-P-H-1-2	A00545:16:HFNGHDSXX:4:1430:31864:15217	CCATTAGCAATAAGGAGAATGGTAAGGAGGAGGATTGCAGCTGCAGCCAGAATATTCAACTCTCTATTTCTTTCTCGTTATCTACACTCAAAGAACGGCCGCCATTCTTATCTTTTCCAGTGTTCTGTGACATTCTAAAATTAATTTAGA	DsIV_16	100	112	0	0	1	112	2519	2408	7e-56	207	scaffold_1487	100	38	0	0	113	150	4033	3996	2e-11	71.3
DS-P-H-2-2	A00541:14:H77GGDSXX:1:1465:28863:22388	CATCGATTTCGTTAACTTTTCTATTATTCACAAAGAGGAAAATTTAAACCCTTTACTCAACTCCTAAGTAGGCGCTGCATGTGCAGCCCCTCCATGCAGCCTGGTGAGTTCTTCCACTTTAGCTTTTGAACGCCACTACCATTAGCAATA	DsIV_16	98.73	79	1	0	72	150	2586	2508	7e-36	141	scaffold_404	100	72	0	0	1	72	35197	35268	2e-30	134
DS-P-H-2-2	A00541:14:H77GGDSXX:1:2654:3694:12555	AGTACCAGCAAGAAGAACGGGGCGCTTTGGTGGCTTCAGATCTTGAGCCATAACTAATCATAGGTAAGTCATACGCAGCGGCTACAGTTCCTATAGTTCGTATCTGTTTCCTCGGTGTGATGCAGAGGGGGCCCCCCGCGCCCGCCCGCG	DsIV_17	99.21	127	1	0	1	127	859	985	1e-62	230	scaffold_49	100	23	0	0	127	149	293385	293407	0.004	43.6
DS-P-H-3-1	A00541:14:H77GGDSXX:1:2277:27118:16329	TGCGACGATTCCTTCTACCCTCAAGTGTTCACACGCGTCTCTAGCTACACCAAATGGATCAACAACACTGTAAGTAGATAATGAAATATAGAAATAGAATAGAAACTTGGGCATGAAGAGTGCGGGGGGGGGGGGGCTCTGCATCACACC	DsIV_17	95.24	42	0	1	109	150	1011	972	4e-13	65.8	scaffold_642	97.35	113	2	1	1	112	102311	102199	1e-47	191
DS-P-H-3-1	A00541:14:H77GGDSXX:1:2549:29794:15107	TGCGACGATTCCTTCTACCCTCAAGTGTTCACACGCGTCTCTAGCTACACCAAATGGATCAACAACACTGTAAGTAGATAATGAAATATAGAAATAGAATAGAAACTTGGGCATGAAGAGTGCGGGGGGGGGGGGGGCTCTGCATCACAC	DsIV_17	92.86	42	0	1	109	150	1011	973	7e-11	58.4	scaffold_642	97.35	113	2	1	1	112	102311	102199	1e-47	191
DS-P-H-3-2	A00541:14:H77GGDSXX:1:1178:7826:31704	CGTTCATCTGAACATTTGCTCCAACGGCGAACACGCCAGTTGCTCATGTCACCTGCTTATAACGACTATGAAGGTGCGCATTAATCGTTTGTGGTGGAGGAAGAACTGTATGTCGGGGTGCCGGCCCCCCGCCGCTGCCAGACGGGAGTT	DsIV_17	100	101	0	0	1	101	1240	1140	9e-50	187	scaffold_975	96.08	51	2	0	100	150	25648	25698	2e-15	84.2
DS-P-H-1-1	A00544:18:H77FKDSXX:3:2262:24270:25614	AAACAATGCGTGAAAAATTACTTTTAAAAAACTACTTGTTTATTTATACCGTGACGGATCCGCTCGATTATTACATTTCCAACACCCTCCTTAGCGCACCTTCATAGTCGTTATAAGCAGGTGACATGAGCAACTGGCGTGTTCGCCGTT	DsIV_17	100	57	0	0	94	150	1162	1218	3e-25	106	scaffold_450	100	93	0	0	1	93	148154	148246	5e-42	172
DS-P-H-1-1	A00545:16:HFNGHDSXX:4:2116:5394:32471	AAACAATGCGTGAAAAATTACTTTTAAAAAACTACTTGTTTATTTATACCGTGACGGATCCGCTCGATTATTACATTTCCAACACCCTCCTTAGCGCACCTTCATAGTCGTTATAAGCAGGTGACATGAGCAACTGGCGTGTTCGCCGTT	DsIV_17	100	57	0	0	94	150	1162	1218	3e-25	106	scaffold_450	100	93	0	0	1	93	148154	148246	5e-42	172
DS-P-H-1-2	A00545:16:HFNGHDSXX:4:1376:9209:12712	AAACAATGCGTGAAAAATTACTTTTAAAAAACTACTTGTTTATTTATACCGTGACGGATCCGCTCGATTATTACATTTCCAACACCCTCCTTAGCGCACCTTCATAGTCGTTATAAGCAGGTGACATGAGCAACTGGCGTGTTCGCCGTT	DsIV_17	100	57	0	0	94	150	1162	1218	3e-25	106	scaffold_450	100	93	0	0	1	93	148154	148246	5e-42	172
DS-P-H-3-2	A00541:14:H77GGDSXX:1:1468:29957:21590	CGATTTTGCGATCATGCACTGAATGCAGCGACCAGTAATCACGCGAGCGACGACCAGCATAGAAGTGAATGGGCCGTTGCGTGACAAAGTCGTTTTGTGGGGACAGAATAGTCTCTTAGGTAACATTTAATGTCGTCGTACTGAGTTTGT	DsIV_17	99.04	104	1	0	1	104	1484	1381	9e-50	187	scaffold_147	100	47	0	0	104	150	710243	710197	2e-16	87.9
DS-P-H-1-2	A00545:16:HFNGHDSXX:4:2235:21884:10739	GGGACTCCCTCGGAAACCAGATGTCACTTTTTCTTAACAACGGCACATTCGTAGCATCATCGTGCTCGATTTTGCGATCATGCACTGAATGCAGCGACCAGTCATCACGCGAGCGACGACCAGCGTAGTCAATTCCCTACAGTCTTTACC	DsIV_17	98.44	128	2	0	1	128	1550	1423	2e-61	226	scaffold_30	93.55	31	2	0	120	150	674209	674179	0.0003	47.3
DS-P-H-3-2	A00541:14:H77GGDSXX:1:2375:17038:33943	TATAAACAATATAGTAAACTCTTCGAGATCCAAGCCCAAGTGGTATGGGCAGCAAACACAGCGGTAGCTCGAACAGCTCTCCAAGCTCACGTTGTCTTGAATACATTTTTTTAACTCTAAAATGTATTCTGACTGGCTAGTCCTTTCACC	DsIV_17	99.2	125	1	0	1	125	2970	2846	2e-61	226	scaffold_51	100	26	0	0	125	150	368933	368908	8e-05	49.1
DS-P-H-1-1	A00544:18:H77FKDSXX:3:2169:13639:5447	ATGGGCAGCAAACAGAGCGGTAGCTCGAACAGCTCTCCAAGCTCACGTTGTCTTGAATACATTTTTTTTACATTTATTTCTTTATTGCACAAATAGTATTAATAAATGTACAAAAGGAGGGCTTAATGCTAAAAGCATTTTCTACCAGCC	DsIV_17	98.53	68	1	0	1	68	2926	2859	9e-30	121	scaffold_8	98.68	76	1	0	75	150	1369668	1369743	6e-31	135
DS-P-H-3-1	A00541:14:H77GGDSXX:1:1128:22625:34319	CGCGAAGTTTCCCGGGCAGCGCGCAATGCGCTGTTGTCAGACCGTGCATTCGCTGTGAGGGCCGCCGCCGCCGACTGCATCCGGTCAAAAAGTTCTTTGCATTCCCGTAATAAGATTAAAGGATGTAGATAATTGAACAACCATGAAATT	DsIV_17	98.48	66	1	0	85	150	3095	3030	1e-28	117	scaffold_69	92.77	83	6	0	1	83	432403	432485	2e-26	121
DS-P-H-3-1	A00544:18:H77FKDSXX:3:1549:21504:14967	TGCGAAAAAAGCCACTTCCACCACTACTGCAAAAAGCACGTAATTTCATGGTTGTTCAATTATCTACATCCTTTAATCTTATTACGGGAATGCAAAGAACTTTTTGACGAACAAATTAGCAAAATCATCATTAGCCTGTAGCAGTCCACT	DsIV_17	98.29	117	2	0	1	117	2989	3105	2e-55	206	scaffold_323	100	27	0	0	124	150	353828	353802	2e-05	51
DS-P-H-3-1	A00544:18:H77FKDSXX:3:1549:21594:15154	TGCGAAAAAAGCCACTTCCACCACTACTGCAAAAAGCACGTAATTTCATGGTTGTTCAATTATCTACATCCTTTAATCTTATTACGGGAATGCAAAGAACTTTTTGACGAACAAATTAGCAAAATCATCATTAGCCTGTAGCAGTCCACT	DsIV_17	98.29	117	2	0	1	117	2989	3105	2e-55	206	scaffold_323	100	27	0	0	124	150	353828	353802	2e-05	51
DS-P-H-2-2	A00541:14:H77GGDSXX:1:2103:27299:5619	GATATATTTAGAGCACTCTCCAGCAGGAATTGCGGAGTGGCACGGCTGCCAGTTTGAAAAAATGGAATGCAGCTGGGAAAAAATGCATACTGCACCAGTTTACAAGAGCTTATGTATGCGCCGAGGTATCTAATTCTTTCGTTTGTAGTC	DsIV_17	98.92	93	1	0	1	93	3203	3111	1e-43	167	scaffold_162	98.41	63	1	0	88	150	472398	472336	1e-23	111
DS-P-H-2-2	A00541:14:H77GGDSXX:1:2103:27516:5337	GATATATTTAGAGCACTCTCCAGCAGGAATTGCGGAGTGGCACGGCTGCCAGTTTGAAAAAATGGAATGCAGCTGGGAAAAAATGCATACTGCACCAGTTTACAAGAGCTTATGTATGCGCCGAGGTATCTAATTCTTTCGTTTGTAGTC	DsIV_17	98.92	93	1	0	1	93	3203	3111	1e-43	167	scaffold_162	98.41	63	1	0	88	150	472398	472336	1e-23	111
DS-P-H-2-1	A00541:14:H77GGDSXX:1:2103:27299:5619	ACACATAAGATATCCCGTTAAAAGCTTATTTTCGACTACAAACGAAAGAATTAGATACCTCGGCGCATACATAAGCTCTTGTAAACTGGTGCAGTATGCATTTTTTCCCAGCTGCATTCCATTTTTTCAAACTGGCAGCCGTGCCACTCC	DsIV_17	98.33	60	1	0	91	150	3111	3170	3e-25	106	scaffold_162	98.96	96	1	0	1	96	472303	472398	5e-42	172
DS-P-H-2-1	A00541:14:H77GGDSXX:1:2103:27516:5337	ACACATAAGATATCCCGTTAAAAGCTTATTTTCGACTACAAACGAAAGAATTAGATACCTCGGCGCATACATAAGCTCTTGTAAACTGGTGCAGTATGCATTTTTTCCCAGCTGCATTCCATTTTTTCAAACTGGCAGCCGTGCCACTCC	DsIV_17	98.33	60	1	0	91	150	3111	3170	3e-25	106	scaffold_162	98.96	96	1	0	1	96	472303	472398	5e-42	172
DS-P-H-3-2	A00541:14:H77GGDSXX:1:2647:27552:11412	CTAGATTCGATTTAGATACGCTGCTCCGTCGCTATTCGTCTATTGCTATGCTCTATGAGCCATTTTAGAGCGCACTAAAGACGCATTTGGAGAGTGCTCTAAATATATCAACACATCGTTTTGTGGATTAGATTATGATGTCGATGATTG	DsIV_17	98.41	63	1	0	88	150	3182	3244	5e-27	111	scaffold_298	91.67	84	7	0	1	84	8160	8077	2e-25	117
DS-P-H-2-2	A00541:14:H77GGDSXX:1:1227:18873:7686	GCAGTTCTAATTGAGCGTTCGCTATGTGCGAATCTCCCTAAATCTACTTTTTAGAGAGATGCGAGATGCTCTGCGGCATCCTTAACGGTCGGTTGCCATTTGCCATCAATTAGCCAACAATCATCGACATCATAATCTAATCCACAAAAC	DsIV_17	98.36	61	1	0	90	150	3272	3212	7e-26	108	scaffold_457	94.79	96	5	0	1	96	177772	177867	2e-35	150
DS-P-H-1-2	A00545:16:HFNGHDSXX:4:2661:20464:30295	ATAGAAAATACGAAAACGCTCGATAACAATTCTGTACGTTTATGCTTAAACCTAGTCCGTCGGACTTGGTGTATGCAGTTCATCATCCATTTTCATGCTCTACAGTGCATAAAACTCTTATGTGATCTTCAGTGTAGGACTATCTTTGCA	DsIV_17	98.92	93	1	0	1	93	3376	3284	1e-43	167	scaffold_29	93.75	64	4	0	87	150	987604	987541	3e-19	97.1
DS-P-H-3-2	A00541:14:H77GGDSXX:1:1637:4752:12759	GATTAGATTATGATGTCGATGATTGTTGGCTAATTGATGGCAAATGGCAACCGTCGAAGTTCTCAAAATGGATGATGAACTGCATACCCCAAGTCCGACGGACTAGGTTCAACACATCACCAAGGATTACTAACGGTGTTTGTACCCCCT	DsIV_17	99.08	109	1	0	1	109	3220	3328	1e-52	196	scaffold_28	100	45	0	0	106	150	619824	619780	2e-15	84.2
DS-P-H-1-2	A00545:16:HFNGHDSXX:4:1436:27670:12524	AGTTAGGCCACACATGCAGATCATGCGCATGTACATATGTGACATGAATGTGTGCGTGCAATACCCGATATCACGATACTTTCGGTTGGCAACTCATTCTGTTGTTTTATAAAAACGTGTTTTTTCGGGGATTTTTAAACCGTTTGTTTA	DsIV_17	96.52	115	3	1	1	114	3480	3594	2e-50	189	scaffold_140	97.83	46	1	0	105	150	527225	527180	3e-14	80.5
DS-P-H-1-2	A00545:16:HFNGHDSXX:4:2672:27661:27414	AGATGTCTTAATTTCAGAACATTATCATATAGTATATATTATTGATATCATTTCGTAGAAAAAGTGCAGATGTTTCTTTAGCCGATAACAAAAATACTAGAATTCGATTCAGATTTTACGAGCGTTCGAGGAACAAATATTAAATGTATA	DsIV_17	96.18	131	5	0	20	150	3599	3729	4e-58	215	scaffold_36	96.55	29	1	0	1	29	10375	10403	8e-05	49.1
DS-P-H-1-2	A00545:16:HFNGHDSXX:4:1130:22797:11506	TGCGTGCAATACCCGATATCACGATACTTTCGGTTGGCAACTCATTATGTTTTTGTAATAAAACGCCCATTATCATATAGTATTTTTTATTGATATCATTTTTAAGGCCAAGAGTTCGTTCACCTTGATTATGTTGGTCCATATTCAAAT	DsIV_17	100	100	0	0	1	100	3532	3631	3e-49	185	scaffold_647	100	48	0	0	103	150	68275	68322	5e-17	89.8
DS-P-H-3-2	A00541:14:H77GGDSXX:1:2263:1841:32831	CGCCCATTATCATATAGTATTTTTTATTGATATCATTTCGTAGAAAATGTGCAGATGTTTCTTTAGCCGATAACAAAATTACTAGAATTCGATTCAGATTTTACGAGAGTTGGAGGTAGAAATATTTTATTTATTTAATTTTGTGGATTT	DsIV_17	93.53	139	9	0	1	139	3595	3733	7e-56	207	scaffold_163	100	23	0	0	124	146	579027	579005	0.004	43.6
DS-P-H-1-1	A00545:16:HFNGHDSXX:4:2255:17210:27884	GCGGCGGCGGCGCCCCCACACACTTTTATATTTCACGACCGAGACCGACCCGCTCGCTAGCCAAGATTTATTTTTTAAGTTCGCATTCTCCCACAAAGCCTTTTGTTTGTATATAAGGTTAATGCTGATCATTATATACATTTAATATTT	DsIV_17	100	38	0	0	113	150	3751	3714	9e-15	71.3	scaffold_102	100	113	0	0	1	113	470602	470490	3e-53	209
DS-P-H-3-2	A00541:14:H77GGDSXX:1:2350:13367:4726	GGCGTGATTTGCAAAAGTACCTATCTAGTCAACCTGCCACGGGGTGACTTCGGTGGGTAACTCAGATTAAAACAACAACAAATGTTTCAAACACTTTATTAAAAACTACAAAAGGCACAAAAAAGTTTGAGAAACATAAGGTTAATGCTG	DsIV_17	100	88	0	0	63	150	3824	3737	1e-42	163	scaffold_1289	98.63	73	1	0	1	73	6122	6194	3e-29	130
DS-P-H-1-2	A00545:16:HFNGHDSXX:4:2325:3974:20964	TTTCATAGTTCGAACCGGAATGTTTAACCGATGATTTGATTTTCTAGGACGATATGATGGTGGGCCGTTACCGTTCGAGAAAAGAAAAACAATAAGACTTTTTTTTACATCATTTTATTACCCATATAATATACATTATAACATTTTATA	DsIV_17	97.66	128	2	1	1	128	5358	5232	3e-59	219	scaffold_5	91.89	37	2	1	114	150	376989	376954	2e-05	51
DS-P-H-2-1	A00541:14:H77GGDSXX:1:1553:12201:29450	GTAATATGTAAAAACGAAAGTTTTATTGTTTTTTAGTGTTAACATGTTATGTCTGTATATTTCAGGGTCGAACTCCACTACACGTCTCGGCCTGGCAGGGGCACACTGACATGGTGAATCTACTCATCAAAGTTGGTAAGTGTTCTTTGG	DsIV_17	90.62	32	0	2	3	33	5245	5274	3e-05	39.9	scaffold_254	91.67	120	10	0	31	150	222739	222858	2e-40	167
DS-P-H-2-2	A00541:14:H77GGDSXX:1:1213:28556:16188	GTAATATGTAAAAACGAAAGTTTTATTGTTTTTTAGTGTTAACATGTTATGTCTGTATATTTCAGGGTCGAACTCCACTACACGTCTCGGCCTGGCAGGGGCACACTGACATGGTGAATCTACTCATCAAAGTTGGTCAGTGTTCTTTGG	DsIV_17	90.62	32	0	2	3	33	5245	5274	3e-05	39.9	scaffold_254	90.83	120	11	0	31	150	222739	222858	1e-38	161
DS-P-H-1-1	A00544:18:H77FKDSXX:3:2228:7988:2300	AGAACACTTACCAACTTTGATGAGTAGATTCACCATGTCAGTGTGCCCCTGCCAGGCCGAGACGTGTAGTGGAGTTCGACCCTGAAATATACAGACATAACATGTTAACACTAAAAAACAATAAAACTTTCGTTTTTACATATTACGGAC	DsIV_17	90.62	32	0	2	114	144	5274	5245	3e-05	39.9	scaffold_254	91.38	116	10	0	1	116	222854	222739	4e-38	159
DS-P-H-1-1	A00545:16:HFNGHDSXX:4:2336:1642:20870	GGACAGATGGCAGCACTGTGTCACCGCGGACACTGCCCTAAGGGTTAAAGGGCTGACAACATCAATGTCGCCCTTAAAAGGATAATTTTAAGGAAAGTTGGGTTAAACATTCCGGTTCGAACTATGAAACAAGAACGTGTGTCCTATGGT	DsIV_17	100	50	0	0	101	150	5330	5379	2e-21	93.5	scaffold_852	93.81	97	4	2	1	96	26009	26104	1e-33	145
DS-P-H-1-2	A00545:16:HFNGHDSXX:4:1429:15944:20243	GTATTTACTACACCGATATTTACAAACATTCCCACTCCTAACTCCTACCTGCCTTTACTCAATCAATACACATACCTATACACAAGGTACTATTATACTTAATCAATTAACACTATGGTGTCGGTATGTATTGCATTATTAGGGTCCAGT	DsIV_18	92.59	27	0	2	2	26	176	202	9e-05	38.1	scaffold_542	97.69	130	1	1	23	150	119456	119327	4e-57	222
DS-P-H-3-2	A00541:14:H77GGDSXX:1:1552:27624:30514	CTAAAGTTGGGGTAACTATCGGTGTGAAGTTAGCAGCACAAATTATTTTGACCACTGTTCTAAAAATAGCGTTGTTATAAGTTATATCATCAGCATAAAAACAGGTATTTGGTAATTCTGTAAAAGAGTACATGTAAAAGCTCAGTGTAT	DsIV_18	100	59	0	0	92	150	938	996	2e-26	110	scaffold_121	98.94	94	1	0	1	94	227430	227523	6e-41	169
DS-P-H-3-2	A00541:14:H77GGDSXX:1:1552:27796:30373	CTAAAGTTGGGGTAACTATCGGTGTGAAGTTAGCAGCACAAATTATTTTGACCACTGTTCTAAAAATAGCGTTGTTATAAGTTATATCATCAGCATAAAAACAGGTATTTGGTAATTCTGTAAAATAGTACATGTAAAAGCTCAGTGTAT	DsIV_18	98.31	59	1	0	92	150	938	996	9e-25	104	scaffold_121	98.94	94	1	0	1	94	227430	227523	6e-41	169
DS-P-H-1-2	A00544:18:H77FKDSXX:3:1614:25482:3818	TCCTCTTGTTGACGCTCTCTCTCACGTGTGGCCACTTGTTGCTCACGATCCGCTCGATTGCTCTGACTGCTGGAACTACGGCTGCTGTTGCCATTCATATGATACGCGTAAATGTGCATTTATAGGTTTCAATACGCGTAATCACGTCTA	DsIV_18	100	98	0	0	1	98	1518	1615	4e-48	182	scaffold_181	97.87	47	1	0	101	147	532941	532895	8e-15	82.4
DS-P-H-1-2	A00544:18:H77FKDSXX:3:1178:6858:30467	ACGTATTGTAAACTGGAATTAATTTTACTGCGCAATTTATTCGATGCTAATGAACCGTAACGACAGATCAGACAGATGATACGGCGGCGTATGAATCTTTTCACACATGCAGTATCATTAAAAAACAGGTTGCTGAGGACAGGACGGCGT	DsIV_18	99.24	132	1	0	1	132	2335	2204	2e-65	239	scaffold_1519	100	23	0	0	128	150	2808	2830	0.004	43.6
DS-P-H-3-2	A00541:14:H77GGDSXX:1:2560:13214:16110	CTAATAATGGCAGCCATCTTGCAAAAAAGGATTAGTATAAGGGTATTTGGAGTGCATCCTACCGCAATGCCCCGCAATTTATTCGATGCTAATGAACCGTAACGACAGATCAGACAGATGATACGGCGGCGTATGAATCTTTTCACACAT	DsIV_18	100	78	0	0	73	150	2305	2228	5e-37	145	scaffold_151	100	73	0	0	1	73	1156770	1156698	6e-31	135
DS-P-H-3-2	A00541:14:H77GGDSXX:1:2460:5367:7404	TACGACGATTGTGTACTTACCTACGCGACGACGCAGGTAGGTACTAGGTACAAAATATATTAAATTAGGATAAGTACCTACTTGTATGAAACTTGTGCAACTTTCGATAAATGGCTCTCTGTATGCTAATAGTTCTGTCAACAAGACGTG	DsIV_18	96.77	62	2	0	89	150	2544	2483	9e-25	104	scaffold_189	100	93	0	0	1	93	533791	533883	5e-42	172
DS-P-H-3-2	A00541:14:H77GGDSXX:1:2460:5782:5149	TACGACGATTGTGTACTTACCTACGCGACGACGCAGGTAGGTACTAGGTACAAAATATATTAAATTAGGATAAGTACCTACTTGTATGAAACTTGTGCAACTTTCGATAAATGGCTCTCTGTATGCTAATAGTTCTGTCAACAAGACGGG	DsIV_18	96.67	60	2	0	89	148	2544	2485	1e-23	100	scaffold_189	100	93	0	0	1	93	533791	533883	5e-42	172
DS-P-H-2-2	A00541:14:H77GGDSXX:1:1417:28574:24486	GGCTTTGATGCTGCGGCCAATACTAAGAGTTCGCCAGCTCCATTGCACGGCTCTGTTGGGGTACCGATGTTTCACATTTAATCGCCGTGAGACGCACACTATTGCACTTTACAACCGACACTGACACAAAGGCACTTTTTCTCCATAACA	DsIV_18	100	66	0	0	1	66	3354	3419	2e-30	122	scaffold_333	100	90	0	0	61	150	166030	165941	2e-40	167
DS-P-H-2-2	A00541:14:H77GGDSXX:1:1417:28791:24267	GGCTTTGATGCTGCGGCCAATACTAAGAGTTCGCCAGCTCCATTGCACGGCTCTGTTGGGGTACCGATGTTTCACATTTAATCGCCGTGAGACGCACACTATTGCACTTTACAACCGACACTGACACAAAGGCACTTTTTCTCCATAACA	DsIV_18	100	66	0	0	1	66	3354	3419	2e-30	122	scaffold_333	100	90	0	0	61	150	166030	165941	2e-40	167
DS-P-H-2-1	A00541:14:H77GGDSXX:1:2211:13765:3944	GTCCGGCCAAACCTGACACTCCAAAATCAACGAACAAGACCGGCAAGTTGCAAAACAGTTTTTTATTTTCAAAAATTTTGACTTTTGGTAGAGCCACAGACATTTTAATAAATTAATATTTCAAAAAGTAGAAAACAGATTTAAAAAATT	DsIV_18	90.32	31	3	0	111	141	3857	3827	7e-06	41.7	scaffold_503	96.9	129	2	2	1	127	92928	93056	7e-55	215
DS-P-H-2-1	A00541:14:H77GGDSXX:1:2236:14479:7529	TATTAATTTATTAAAATTGTAGGTATTACGTGGTACCCCCAATATTAAGTGTGGGAACTCAATTTTGACCTGACAAAACTTGTTGTATTTCACTTAGGGATACTACAATTTTAATAAATTAATATTTAAAAAAGTAGAAAACAGATTTAA	DsIV_18	90.32	31	3	0	117	147	3857	3827	7e-06	41.7	scaffold_101	100	112	0	0	1	112	202342	202453	1e-52	207
DS-P-H-3-2	A00541:14:H77GGDSXX:1:2476:26955:17738	GGTTTATATTTTTTCCAATATTTATTGTACAACACGTAGGTATCTCATTGCGTTTGTTTTATTATTGAATAAAGAAACTGCAGAAAAAGTTTTTGCTCTTCGTAATGCAATAAATTCACAACACAAAGCCAATACGGCTTAAATAAATAA	DsIV_18	90.91	33	2	1	3	35	3834	3865	2e-06	43.6	scaffold_37	94.64	112	5	1	40	150	557953	557842	5e-42	172
DS-P-H-1-2	A00544:18:H77FKDSXX:3:2162:17716:15577	AATTTATTAGTTTAAAAAATGTCATCACATTCTTGTCAGTCTGAATGTGCCCTTAGCTTTCCTTTTTGTAACGTTACAAAGAAAATTGTAACAAAATGGAACAAAAATTCTTACACACCCGATCTGATGATGCATCTGTTAAGTCAACTA	DsIV_18	100	37	0	0	114	150	3923	3959	3e-14	69.4	scaffold_186	100	115	0	0	1	115	616260	616146	3e-54	213
DS-P-H-1-1	A00545:16:HFNGHDSXX:4:1521:8603:28729	TAACAGTGGATCAACAACAGTATATAGAACAATTGCTATCTAGATTTGAGATGTCTGATTGTAGAGCCATAGACACACCAATTGAATGTAAATTAAATATAAAAAAGGGCGATGTTAACTCTTAGCAGTTGAGAACTTGGCGCACAGAGC	DsIV_19	100	35	0	0	116	150	156	190	4e-13	65.8	scaffold_249	100	116	0	0	1	116	352056	351941	7e-55	215
DS-P-H-3-2	A00541:14:H77GGDSXX:1:2226:4065:6934	GTATGCTTAACCCTCTGTCAATGCATTGAGTCTAGCCTAGTCAATGGTACATAGGAAATGCACTTTGCGCTGGCAGCGCGGTGTAAACTCAATTCTGGATCTAACCGTCGGGTTGCCCACTTACCCGACAACTTCAGTGCATTGTACTCA	DsIV_19	100	99	0	0	1	99	325	227	1e-48	183	scaffold_1108	98.08	52	1	0	99	150	17772	17721	1e-17	91.6
DS-P-H-3-1	A00544:18:H77FKDSXX:3:1464:18584:4679	TACTACTTTTTTAAGTACCGCTAACCAAGTTCCTGCACATACCTCTCGAGCTGTACTGTTCGATTGAACTCCGTACAAGCACGGACCAACTATTGAAGAAGCTTATGACCACAGATAAATAAATATACATTTGACGCAGATTTGACATAA	DsIV_19	100	106	0	0	1	106	717	822	1e-52	196	scaffold_1586	92.19	64	3	2	88	150	3606	3544	5e-17	89.8
DS-P-H-1-2	A00545:16:HFNGHDSXX:4:2319:32533:4476	CTTCCTAGGCACGGTTATAATGCCACTGGTTATCTAACCTGGCTTTTGTTAGCAACAAAGAAAGTATACCTAACCTAGGTACGATTCGAATACGGAAAACACTGATAACAGTCTCTTGCCTCTCTTACATCTCTCTTAGCTCTACTAATA	DsIV_19	96	50	2	0	101	150	869	820	4e-18	82.4	scaffold_267	97.06	102	3	0	1	102	252780	252881	5e-42	172
DS-P-H-1-1	A00545:16:HFNGHDSXX:4:1535:13946:21198	CTTATATGTTTTTATGAATAAATGATTTGACCTACCTTTGATCATACATTTAGGTACTTACTTAACTGTTAATAATGGTAATACATACTTGATACAAAGTTTAAAACTACAATGCATAGAATCTCTGATATACTTAGATATAATAACTAA	DsIV_19	91.18	34	1	2	2	34	1021	989	6e-07	45.4	scaffold_786	100	121	0	0	30	150	15421	15301	1e-57	224
DS-P-H-2-1	A00541:14:H77GGDSXX:1:1201:19868:31172	TATATGTTTTTATGAATAAATGATTTGACCTACCTTTGATCATACATTTAGGTACTTACTTAACTGTTAATAATGGTAATACATACTTGATACAAAGTTTAAAACTACAATGCATACAATCTCTGATATACTTAGATATAATAACTAAAC	DsIV_19	90.91	33	1	2	1	32	1020	989	2e-06	43.6	scaffold_786	99.19	123	1	0	28	150	15421	15299	4e-57	222
DS-P-H-3-2	A00541:14:H77GGDSXX:1:1202:14714:31485	ACTCATAAAGCATCGCCAGATATGGCGCCAGGTTACAGTGTGACGGATTAATTTAATAAACTCCCAGGATCATTTATAGAAACTTTCATCTGGGCTCCGCTCTGACGCTCCTGTTGCGTGCGGCCCCACAGTTCCTTGACGATCTCCTGC	DsIV_19	98.39	62	1	0	89	150	1123	1184	2e-26	110	scaffold_16	100	89	0	0	1	89	718366	718454	8e-40	165
DS-P-H-1-2	A00545:16:HFNGHDSXX:4:2121:29939:10160	CGAAGTATTCTTTCGTACGAATTCAATAAAAATGCTTTCAGCATCACTTATTTTCATTTGCATCAACCTACTTTTATGCATGGTATTCCTTGAACAGGTGTAATAAAATCTCTCTCTCGTTCGCGCTCCTCCTCTCGCTTACGTTTTTCG	DsIV_19	100	37	0	0	114	150	1223	1259	3e-14	69.4	scaffold_90	99.17	121	0	1	1	121	544613	544494	2e-55	217
DS-P-H-3-2	A00541:14:H77GGDSXX:1:1373:14199:25113	TGTCTCTTATACTCTCGTTCGCGCTCCTCCTCTCGCTTACGTTTTTCGGCATGACTGCTACTGCTCGAGCCACCGCTTCCAGAGCTTCCGTAACGATTCCTCGAGCTAATAATACAATTACCCATTTGTTTTAGTCTTTTTTGTATATTA	DsIV_19	100	100	0	0	1	100	1212	1311	3e-49	185	scaffold_104	96.08	51	2	0	100	150	448590	448640	2e-15	84.2
DS-P-H-3-2	A00541:14:H77GGDSXX:1:1373:14217:25144	TGTCTCTTATACTCTCGTTCGCGCTCCTCCTCTCGCTTACGTTTTTCGGCATGACTGCTACTGCTCGAGCCACCGCTTCCAGAGCTTCCGTAACGATTCCTCGAGCTAATAATACAATTACCCATTTGTTTTAGTCTTTTTTGTATATTA	DsIV_19	100	100	0	0	1	100	1212	1311	3e-49	185	scaffold_104	96.08	51	2	0	100	150	448590	448640	2e-15	84.2
DS-P-H-1-1	A00544:18:H77FKDSXX:3:1548:1931:30138	ACTAAAATTAACGGGCAAAAATTGACCTTTGCTGACCATTTCAAAACCTAGTAAGCGCCATTGACAATTTTAAAACCTAGTAAGTCATTTTCACTTACTGTGACCGTAAACGCCTAGCATAGGCAAGATTTGCTTGACAGCCTATCGAGG	DsIV_19	98.18	55	0	1	96	150	1882	1829	5e-22	95.3	scaffold_862	100	102	0	0	1	102	4037	4138	5e-47	189
DS-P-H-1-1	A00544:18:H77FKDSXX:3:1548:2591:29058	ACTAAAATTAACGGGCAAAAATTGACCTTTGCTGACCATTTCAAAACCTAGTAAGCGCCATTGACAATTTTAAAACCTAGTAAGTCATTTTCACTTACTGTGACCGTAAACGCCTAGCATAGGCAAGATTTGCTTGACAGCCTATCGAGG	DsIV_19	98.18	55	0	1	96	150	1882	1829	5e-22	95.3	scaffold_862	100	102	0	0	1	102	4037	4138	5e-47	189
DS-P-H-1-2	A00545:16:HFNGHDSXX:4:1474:26892:8422	CAAACGCTGACATTATTGCAAATGAGATCATTACCATGCATCGTCATAAATACCGTTACATGTACATTATCCTGTTTATTCAACCATTTCAGACCGCAAACAATTCCAATACCTACATACATTAGGTATTGGGAGGAAGGTTCTAAAAAT	DsIV_19	98.48	132	1	1	1	131	2060	1929	4e-63	231	scaffold_374	100	26	0	0	125	150	55898	55923	8e-05	49.1
DS-P-H-1-2	A00545:16:HFNGHDSXX:4:2473:30201:20040	CAAACGCTGACATTATTGCAAATGAGATCATTACCATGCATCGTCATAAATACCGTTACATGTACATTATCCTGTTTATTCAACCATTTCAGACCGCAAACAATTCCAATACCTACATACATTAGGTATTGGGAGGAAGGTTCTAAAAAT	DsIV_19	98.48	132	1	1	1	131	2060	1929	4e-63	231	scaffold_374	100	26	0	0	125	150	55898	55923	8e-05	49.1
DS-P-H-3-2	A00544:18:H77FKDSXX:3:2368:18078:29074	AGCAAATCTTGCCTATGCTAGGCGTTTACGGTCACGTAGCAGGAGCATGCTGACGTCACATCACCGCAATATTTTATATTATTACCCAAAAACGTAAACGATCTGCGGTCTTCGACTCTGGAAGCGGCTCAGGAGGAAGCCCGAGCGGTG	DsIV_19	100	85	0	0	1	85	1845	1929	7e-41	158	scaffold_285	100	66	0	0	85	150	384452	384387	5e-27	122
DS-P-H-1-1	A00545:16:HFNGHDSXX:4:1474:26892:8422	CCCTTTTCATGCTAATTCAAATTTTTAGAACCTTCCTCCCAATACCTAATGTATGTAGGTATTGGAATTGTTTGCGGTCTGAAATGGTTGAATAAACAGGATAATGTACATGTAACGGTATTTATGACGATGCATGGTAATGATCTCATT	DsIV_19	98.21	112	1	1	40	150	1929	2040	5e-52	195	scaffold_127	100	46	0	0	1	46	111121	111076	6e-16	86.1
DS-P-H-1-1	A00545:16:HFNGHDSXX:4:2473:30201:20040	CCCTTTTCATGCTAATTCAAATTTTTAGAACCTTCCTCCCAATACCTAATGTATGTAGGTATTGGAATTGTTTGCGGTCTGAAATGGTTGAATAAACAGGATAATGTACATGTAACGGTATTTATGACGATGCATGGTAATGATCTCATT	DsIV_19	98.21	112	1	1	40	150	1929	2040	5e-52	195	scaffold_127	100	46	0	0	1	46	111121	111076	6e-16	86.1
DS-P-H-3-1	A00541:14:H77GGDSXX:1:2621:28664:7952	GGCTGTCAAGCAAATCTTGCCTATGCTAGGCGTTTCCGGTCACGTAGCAGGAGCATGCTGACGTCACATCACCGCAATATTTTATATTATTACAATACCTAAGGTATGTAGGTATTGGAATTGTTTATTGAATTCATTTGCATATTACTT	DsIV_19	96.85	127	3	1	1	126	1837	1963	5e-57	211	scaffold_83	100	25	0	0	126	150	437936	437912	0.0003	47.3
DS-P-H-3-2	A00541:14:H77GGDSXX:1:1655:1262:29105	TATTTTATTTATTTGCACATTCATAACCACAAAAATGACTCAGTGCCTACTTTCACAGTAAGCGAAAATCGTGAACCACGTTGAACCACCTGCGTCGTCGTCATCAGAGACAACTCTATGAGAACCCCCACCAACGGATACCTCTTCAAC	DsIV_19	94.74	95	5	0	1	95	2978	2884	4e-38	148	scaffold_131	98.44	64	1	0	87	150	226979	227042	3e-24	113
DS-P-H-1-2	A00544:18:H77FKDSXX:3:2277:27760:36198	GTTTGAACTTGTTCATCATCGTCGTCATCCTCATCTTCATCATCGTTTTCATTAACTTCAATTATAAATCTAAGACAAAAACCAAAAAACATTATACCTACTCTAAAGTATAATGTATTTTTGTGGTTATGAATGTGCAAATAAATAAAA	DsIV_19	100	34	0	0	117	150	2943	2976	2e-12	63.9	scaffold_114	98.29	117	2	0	1	117	902484	902600	4e-52	206
DS-P-H-1-1	A00545:16:HFNGHDSXX:4:1438:21838:34460	CGGAAGACTCCCGACGCATCTCAGGAACCCTGGAAAAACTGAGGAAGACCAGAAGATGTACTACGGCTACTACCAATGGGTCTTCATCGCGTTATTCTTGCAGGCGGTATTGTACACTTTCAGGTTCTCTTCAGTTGGTTGTTTCTTGTA	DsIV_19	98.36	122	1	1	1	121	3373	3494	1e-57	213	scaffold_556	100	41	0	0	110	150	20245	20285	4e-13	76.8
DS-P-H-2-1	A00541:14:H77GGDSXX:1:2354:15528:16517	CTACGCCTATTTGCTTCTCCATAGAAATTTTATGGTTACGTTACTTATGCAGTAGTTTTTTTTGACGAATTTCCAAAAGAGCTACCATAACTGTTATGCCTTCAAGTTTTTCTTCTGTGAAGTGTTGTATTTGGCAAACACTGTGATGCA	DsIV_19	100	65	0	0	86	150	3635	3699	9e-30	121	scaffold_43	98.84	86	1	0	1	86	107694	107609	2e-36	154
DS-P-H-1-2	A00545:16:HFNGHDSXX:4:1463:8296:24846	GAAATTTTGGCTCTTTTTGTGAATTACTGTTACATTTCAGTTGTCGCCTAATCCACTCGTAATATTTCATTATTTCTTCATACGTTGGCAATATACGGTACGCAATCTGTATAGCAGTAATGAGAGCCAAAATGTGGAACCAAAACCACA	DsIV_19	100	63	0	0	88	150	3989	3927	1e-28	117	scaffold_418	100	95	0	0	1	95	84996	85090	4e-43	176
DS-P-H-1-2	A00545:16:HFNGHDSXX:4:1463:9661:26897	GAAATTTTGGCTCTTTTTGTGAATTACTGTTACATTTCAGTTGTCGCCTAATCCACTCGTAATATTTCATTATTTCTTCATACGTTGGCAATATACGGTACGCAATCTGTATAGCAGTAATGAGAGCCAAAATGTGGAACCAAAACCACA	DsIV_19	100	63	0	0	88	150	3989	3927	1e-28	117	scaffold_418	100	95	0	0	1	95	84996	85090	4e-43	176
DS-P-H-3-2	A00541:14:H77GGDSXX:1:1305:27832:17002	TACGTACTAAACGAAGCATGTGCCAGCCAAACTAACTCCAACAGCATCCCCCAGAGACGCACTTAGACAAGGTTGCATGTGCGGACGCAATATGAACTGATATCATACGTCACCGCGTGAACTATTCTGCTGAACCTTATCTAAACATTT	DsIV_21	95.45	44	2	0	107	150	312	269	9e-15	71.3	scaffold_343	98.15	108	2	0	1	108	52397	52504	5e-47	189
DS-P-H-3-1	A00541:14:H77GGDSXX:1:1175:2564:5024	CTATCACTGAGGACTGCCGGCCGGGCACGAGTGCGAGCGCTTATATGCTGACTCGCGCTTGTCGAGAGTCAAAGTCTCACAATCAACGCGGATACGTCGACATGTCCGGTTGATTGTATGGAACTGGTGAACGTAATAAATGTACACTTT	DsIV_21	99.09	110	1	0	1	110	324	433	4e-53	198	scaffold_109	97.56	41	1	0	109	149	2177778	2177818	2e-11	71.3
DS-P-H-3-2	A00541:14:H77GGDSXX:1:2229:9489:28009	GATTTTGTATACCTACATACATACAGGATGACACAGATAAGCTGAATTACCTTTGATCAAGCCATTAATTGGATTAGACTCAGTGGCCGGTCACTTGTGTAACCTCTTTAACTATTGCTTATAGTAACGGTTTGTGTTTGTCACGTTTAA	DsIV_21	100	54	0	0	97	150	588	535	1e-23	100	scaffold_85	100	96	0	0	1	96	215919	216014	1e-43	178
DS-P-H-3-2	A00541:14:H77GGDSXX:1:2426:26151:13996	GATTTTGTATACCTACATACATACAGGATGACACAGATAAGCTGAATTACCTTTGATCAAGCCATTAATTGGATTAGACTCAGTGGCCGGTCACTTGTGTAACCTCTTTAACTATTGCTTATAGTAACGGTTTGTGTTTGTCACGTTTAA	DsIV_21	100	54	0	0	97	150	588	535	1e-23	100	scaffold_85	100	96	0	0	1	96	215919	216014	1e-43	178
DS-P-H-3-2	A00541:14:H77GGDSXX:1:1245:17264:28917	TAAAATCAACGGCCAATCAATTGAAGATGTTGACACCTTCACCTACCTGGGAAGCAAAATCACACCAAATGGTGGAACTGACGAGGATATCGGTCACCCGATAGCACACTAGCAGTACTGAATGGACCGTGCACGCGGTGTCACGTGCAT	DsIV_21	98.28	58	1	0	93	150	659	602	3e-24	102	scaffold_1246	98	100	1	1	1	100	11874	11972	5e-42	172
DS-P-H-1-2	A00544:18:H77FKDSXX:3:1328:18692:32925	GGCGGCAGCTGGTCGCGCGCGCCGCGCAGCACGGCCGGCGGGTACTTTTCGTGCTGGTCGAAGCGGAACGCGCTGTTGCCGCTCAGCAGCGCGCTGTTGCCGCCCTGCACGATAGAAACTGAGCCGATAGAAAAGCTTCACTCCATTGGT	DsIV_21	100	38	0	0	113	150	754	717	9e-15	71.3	scaffold_391	98.28	116	2	0	1	116	171119	171004	2e-51	204
DS-P-H-1-2	A00544:18:H77FKDSXX:3:1328:19063:32283	GGCGGCAGCTGGTCGCGCGCGCCGCGCAGCACGGCCGGCGGGTACTTTTCGTGCTGGTCGAAGCGGAACGCGCTGTTGCCGCTCAGCAGCGCGCTGTTGCCGCCCTGCACGATAGAAACTGAGCCGATAGAAAAGCTTCACTCCATTGGT	DsIV_21	100	38	0	0	113	150	754	717	9e-15	71.3	scaffold_391	98.28	116	2	0	1	116	171119	171004	2e-51	204
DS-P-H-1-2	A00545:16:HFNGHDSXX:4:1517:17472:28714	GGCGGCAGCTGGTCGCGCGCGCCGCGCAGCACGGCCGGCGGGTACTTTTCGTGCTGGTCGAAGCGGAACGCGCTGTTGCCGCTCAGCAGCGCGCTGTTGCCGCCCTGCACGATAGAAACTGAGCCGATAGAAAAGCTTCACTCCATTGGT	DsIV_21	100	38	0	0	113	150	754	717	9e-15	71.3	scaffold_391	98.28	116	2	0	1	116	171119	171004	2e-51	204
DS-P-H-2-2	A00541:14:H77GGDSXX:1:2634:1904:28494	TATCGGGTGACGTCATAAATGACAGCCCCAGGGATTGGTCCGTTCTTTCGTGTGCGTAAATCGAATCGACCAATGGAGTGAAGCTTTTCTATCGGCTCAGTTTCTAATTGGCGTTTCTAATTTTGCATTTTGTAATGTATTTGTAATATT	DsIV_21	99.26	135	1	0	1	135	649	783	5e-67	244	scaffold_1139	93.33	30	0	2	114	142	7935	7963	0.004	43.6
DS-P-H-1-2	A00544:18:H77FKDSXX:3:1614:5945:30702	GATTTAAACAGCCGAGAATTTATTAAGGGCATTGAGCCGCGCAATGGCCTCGAAACCACTGAAGACCTAGGTTGTTATTATTATTCAGGCCAAATACAAATGACACGTGAATACGTGTCATTCACATCACATCATCATGGCATTGGTATG	DsIV_21	99.19	123	1	0	28	150	800	922	2e-60	222	scaffold_127	100	29	0	0	1	29	93477	93505	2e-06	54.7
DS-P-H-1-2	A00545:16:HFNGHDSXX:4:2157:8404:26412	CAGGGTGTTGAAAAGTGGTAAACTAGGCTGATAAGGGGTGACAGGATAATAATCTGACTGGTCAATCCTTTCCGGTAGCACACCCTGACGAATTCTTACAACCACTGAAGACCTTGGTTGTTATTATTATTCAGGCCAAATACAAATGAC	DsIV_21	96.08	51	2	0	100	150	826	876	1e-18	84.2	scaffold_703	100	100	0	0	1	100	51887	51788	6e-46	185
DS-P-H-3-2	A00541:14:H77GGDSXX:1:1119:13566:14591	CATGATGATGTGATGTGAATGACACGTATTCACGTGTCATTTGTATTTGGCCTGAATATATGACAAGTGAGTGGTCAGATATTGTGTCTAGACAGGATTCCACGTCACAGTATAAATCTGAGAGACCCTTTTTTATAAAGAAATCAAGCA	DsIV_21	100	58	0	0	1	58	911	854	7e-26	108	scaffold_864	100	92	0	0	59	150	3232	3141	2e-41	171
DS-P-H-3-2	A00541:14:H77GGDSXX:1:2340:23393:8907	CATGATGATGTGATGTGAATGACACGTATTCACGTGTCATTTGTATTTGGCCTGAATATATGACAAGTGAGTGGTCAGATATTGTGTCTAGACAGGATTCCACGTCACAGTATAAATCTGAGAGACCCTTTTTTATAAAGAAATCAAGCA	DsIV_21	100	58	0	0	1	58	911	854	7e-26	108	scaffold_864	100	92	0	0	59	150	3232	3141	2e-41	171
DS-P-H-3-2	A00541:14:H77GGDSXX:1:2340:24261:10504	CATGATGATGTGATGTGAATGACACGTATTCACGTGTCATTTGTATTTGGCCTGAATATATGACAAGTGAGTGGTCAGATATTGTGTCTAGACAGGATTCCACGTCACAGTATAAATCTGAGAGACCCTTTTTTATAAAGAAATCAAGCA	DsIV_21	100	58	0	0	1	58	911	854	7e-26	108	scaffold_864	100	92	0	0	59	150	3232	3141	2e-41	171
DS-P-H-1-2	A00545:16:HFNGHDSXX:4:1140:10655:12148	TAACTTCAGCTTCACTTTCCAACATGCCAACGTTGTCAGGTTACATGGAAGCTGTTGCGCGATGTGAGGGATCTGTTTCACTATTTGTTCGGTTAACTGGTGAGTGTCATTATTTTCACGAGAGGGCTTCGCGCTCTGAACTATAAGCTC	DsIV_21	100	59	0	0	1	59	1031	973	2e-26	110	scaffold_174	93.07	101	7	0	50	150	439899	439999	8e-35	148
DS-P-H-3-2	A00544:18:H77FKDSXX:3:1256:9417:34491	GTTTGATATGTTATCGCTGCATTCCGCAACAGCTTCCATGTAACCTGACAACGTTGGCATGTTGGAAAGTGAAGCTGAAGTTACGAGGAAAAAAACATAGGTAAGTATTTTAATGAGAATATAGCATTGTGATTGCTGAATATTTCGTTG	DsIV_21	100	87	0	0	1	87	949	1035	5e-42	161	scaffold_164	96.67	60	2	0	91	150	238534	238593	2e-20	100
DS-P-H-1-2	A00544:18:H77FKDSXX:3:2476:30553:10723	GGTCCATCCCACCAACATTCACAAGTATGTGAGGTCTTGCAGAGGTATGCAGTTGCTGAGTAAGACGTACGGACCATCGTGTACTAGCATTCCGTCATAGAATCGTTAACAGGACTTTAAGCTTTAATACTTATGTTATTATTGTAACGC	DsIV_21	98.08	104	2	0	1	104	1153	1050	4e-48	182	scaffold_438	95.74	47	1	1	105	150	75980	75934	1e-12	75
DS-P-H-1-2	A00544:18:H77FKDSXX:3:2476:30888:10739	GGTCCATCCCACCAACATTCACAAGTATGTGAGGTCTTGCAGAGGTATGCAGTTGCTGAGTAAGACGTACGGACCATCGTGTACTAGCATTCCGTCATAGAATCGTTAACAGGACTTTAAGCTTTAATACTTATGTTATTATTGTAACGC	DsIV_21	98.08	104	2	0	1	104	1153	1050	4e-48	182	scaffold_438	95.74	47	1	1	105	150	75980	75934	1e-12	75
DS-P-H-1-2	A00544:18:H77FKDSXX:3:1530:22950:25551	TGTCTCGCTCGCACAGCGTGTGTGCCAGCAGTGCGTAGTACGGGTTGTAGCGACGCTCCTGTAGACACTATCTCCCTCTCACCTGGTACTTCCTCAAAGGTCCAGCCCACCAACTTGCACACGTATGTGAGGTCTTGGAGAGGTATGCCG	DsIV_21	90.91	55	5	0	94	148	1158	1104	7e-16	75	scaffold_62	98.94	94	1	0	1	94	1037871	1037778	6e-41	169
DS-P-H-3-2	A00541:14:H77GGDSXX:1:1301:11614:1626	TGCATACCTCTGCAAGACCTCACATACTTGTGAATGTTGGTGGGATGGACCTTTGAAGCCACGTTCTGCAGCCGTTGCATTGCGTTCTCCATAGTATCGTATGTGGCGGCCGGTCAACAGCTGTTCTGCTTTATTGACGATGTGACATTT	DsIV_21	99.06	106	1	0	1	106	1103	1208	7e-51	191	scaffold_1365	97.87	47	1	0	104	150	253	207	8e-15	82.4
DS-P-H-3-2	A00541:14:H77GGDSXX:1:2448:5846:9987	CATTCTAACGAACATCTCGAACTACAGAGTTGAACTACGTGACAAAGAAAAATTAGTTTTCTGACCTAATTGTGAATGCTCCAGCGAGTTGGCTGAGCCGCGCCTCTCTAATAATGTAGTCCTGCAAGCACAACATTATTATTAGACTCC	DsIV_21	98.31	118	2	0	1	118	1473	1356	7e-56	207	scaffold_784	96.88	32	1	0	119	150	47719	47688	2e-06	54.7
DS-P-H-3-2	A00541:14:H77GGDSXX:1:2211:21866:30968	GCTGCTAATCTAAACCATTTTTTCTCATGTTTGCGCTGAACAGCGAATTAATTTACCTTTAAAAAGATTTTTGTTAATATTTCGACTTTCCAGAATCCCCAAAAAGCCGGATGGAAAAATAATTATGTTTTTTGTTTTTTTTAATTAACA	DsIV_21	100	38	0	0	1	38	1619	1582	9e-15	71.3	scaffold_147	92.44	119	8	1	32	150	769494	769377	6e-41	169
DS-P-H-3-2	A00541:14:H77GGDSXX:1:2212:17680:2644	GCTGCTAATCTAAACCATTTTTTCTCATGTTTGCGCTGAACAGCGAATTAATTTACCTTTAAAAAGATTTTTGTTAATATTTCGACTTTCCAGAATCCCCAAAAAGCCGGATGGAAAAATAATTATGTTTTTTGTTTTTTTTAATTAACA	DsIV_21	100	38	0	0	1	38	1619	1582	9e-15	71.3	scaffold_147	92.44	119	8	1	32	150	769494	769377	6e-41	169
DS-P-H-1-1	A00545:16:HFNGHDSXX:4:2428:23628:12696	ATTGAGTGCCGCCATTTCTCATAATTTAGGATCGACTCAGGTGGTTAGTTATCACGACTTGCGAATAAATCTGTGCAGTCTAAAAGTGAACCTGCATTGTAAACTTGTACCTACCACCACTCGTACAACTGTTCCAACGAAGTACCTTCT	DsIV_21	100	74	0	0	77	150	1678	1751	9e-35	137	scaffold_361	98.68	76	1	0	1	76	82197	82122	6e-31	135
DS-P-H-1-2	A00545:16:HFNGHDSXX:4:1622:29261:32346	GGGCGGGCCAGTGCGCGGCTGGGCGGCTGGCGCGGAGGGCGGGACACGCAGCTTGGCTGGAGATACTGACACGATGCCGGTGAGTTTTTTCCTCTGATGTATAATTATGTTTACCCGGACTTTTGTCTATTGATTACTTCGTGGAAGTTT	DsIV_21	96.43	56	2	0	95	150	1843	1788	2e-21	93.5	scaffold_159	99.02	102	1	0	1	102	524933	525034	2e-45	183
DS-P-H-1-2	A00545:16:HFNGHDSXX:4:2247:5122:20729	GGGCGGGCCAGTGCGCGGCTGGGCGGCTGGCGCGGAGGGCGGGACACGCAGCTTGGCTGGAGATACTGACACGATGCCGGTGAGTTTTTTCCTCTGATGGATAATTATGTTTACCCGGACTTTTGTCTATTGATTACTTCGTGGAAGTTT	DsIV_21	98.21	56	1	0	95	150	1843	1788	4e-23	99	scaffold_159	98.99	99	1	0	1	99	524933	525031	1e-43	178
DS-P-H-1-2	A00545:16:HFNGHDSXX:4:2518:21079:2300	GGGCGGGCCAGTGCGCGGCTGGGCGGCTGGCGCGGAGGGCGGGACACGCAGCTTGGCTGGAGATCCTGACACGATGCCGGTGAGTTTTTTCCTCTGATGTATAATTATGTTTACCCGGACTTTTGTCTATTGATTACTTCGTGGAAGTTT	DsIV_21	96.43	56	2	0	95	150	1843	1788	2e-21	93.5	scaffold_159	98.04	102	2	0	1	102	524933	525034	1e-43	178
DS-P-H-3-2	A00544:18:H77FKDSXX:3:1256:3441:23015	CGAGAAAAACCAATTGAGATGGTAGCGATTCAACAACAACACTGATCTATGAACTATTCTTGGAATTACTGACGCATCGGTAGGTTCTTCCCTAAACAAAGTTTTCCGCACTCGCTCTCGAAACCACGCTATCTGAGCGCGACGCAAAAC	DsIV_21	96.26	107	4	0	4	110	1980	1874	2e-46	176	scaffold_254	100	53	0	0	98	150	256595	256543	8e-20	99
DS-P-H-1-2	A00545:16:HFNGHDSXX:4:2163:21811:31970	GCCCCCGATTTGTTTCTTGCTCCCCCAAAGCAGAGATGAAGAAATTCTTTCAGAGTTTTCGATTACCCCGCCAATTAATTTTATAGATACATTTGTCTTCGCTTTGAAGTATATATAAAATTTTGTTTAGGGAAGAACCTACCGATGCGT	DsIV_21	97.06	34	1	0	117	150	1879	1912	7e-11	58.4	scaffold_340	100	116	0	0	1	116	292520	292635	7e-55	215
DS-P-H-2-2	A00541:14:H77GGDSXX:1:1609:30734:24878	TGTCCCGCAATACAGCCTTTAGCTGCAGAATCTACTAACGCAGTACCCTTCATACCTAGCACTTCAATATTTAATAAGGGCCTCCTAACAAAATTTTCCGCATGATATGGGAATGACGCACGAGAACTTCCGTGATGGTTAATTATGTTT	DsIV_21	98.53	68	0	1	84	150	1893	1826	3e-29	119	scaffold_98	98.98	98	1	0	1	98	222992	223089	4e-43	176
DS-P-H-3-1	A00541:14:H77GGDSXX:1:2326:5620:3458	CAGATTCGATTACTTTGTGCACGATGTGGAACGAACGACGAATGATCGTCATTCAGAAACGATGCGAGTAGGTCGTCCGACTGAAACGCTTGCAGAGAAGACTCAAACCCTGCTGCTGATGAGAGTTGATGACGGATGGCAGTACGTTGT	DsIV_21	95.45	110	4	1	1	110	2106	1998	7e-46	174	scaffold_149	97.5	40	1	0	111	150	276977	276938	6e-11	69.4
DS-P-H-1-1	A00545:16:HFNGHDSXX:4:2572:18918:14152	TAATGGAAAGTTTTTTCATGCTCGCAGATAACATAAATATTTATGGCCGGTGCACCCGCACCTGTTTTCGCTACTATAGATGTTGTTGTCAGATTCGATTACTAGAGATTTTAATTTTTTAATGTATACCTGTGTTTGAAATGCATTTAT	DsIV_21	100	103	0	0	1	103	2195	2093	7e-51	191	scaffold_249	97.83	46	1	0	105	150	190497	190542	3e-14	80.5
DS-P-H-1-2	A00544:18:H77FKDSXX:3:2527:30174:32424	AGTTTATCCGACCTAATGGAAAGTTTTTTCATGCTCGCAGATAACATAAATATTTATGGCCGGTGCACCCGCACCTGTTTTCGCTACTATATACTTCTTATCTACTCAAACTTACAAAGGTACATGTAGATTACTATATTAAATATCAAA	DsIV_21	100	88	0	0	4	91	2205	2118	1e-42	163	scaffold_29	93.94	66	3	1	85	150	1344030	1343966	8e-20	99
DS-P-H-1-1	A00545:16:HFNGHDSXX:4:2329:26069:32049	CGCATTGTTTCTGAATGACGATCATTCGTCGTTCGTTCCACCTCGTGCACAAAGTCAACGACTCTGACAACAACCTCTATAGGAGCGAAAACAGGTGCGGGTGCACCGTCCAAAAATATTTATGTTATCTTAATAAATAATATATTAAGA	DsIV_21	93.08	130	9	0	1	130	2041	2170	7e-51	191	scaffold_51	92.68	41	1	2	111	149	132648	132688	1e-07	58.4
DS-P-H-3-2	A00541:14:H77GGDSXX:1:2474:14633:14434	GATACGAATAACCAAAGCAATCGGGTTGCGATAACACTTGAAGACTGCGTCACGTATTTACGATCCCCGCTTAACGACGTCTGTGTTCGACCAATAGCGCGTTGGCGGGTGATTTAATGTTCTAACCGCCTCATAGACAAACCTATGCAG	DsIV_21	98.43	127	1	1	1	127	2352	2227	2e-60	222	scaffold_130	100	24	0	0	127	150	661478	661501	0.001	45.4
DS-P-H-3-1	A00541:14:H77GGDSXX:1:2423:13548:32127	GTGCACCGGCCATAAATATTTATGTTATCTGCGAGCATGAAAAAACTTTCCATTAGGTCGGATAAACTTGAACGGATTTAAGATGAGGTTAGAACATTAAATACCGGTATTGAAAATTGTTCCGGTATTGCATGCCCTATTGCCGACCCT	DsIV_21	97.17	106	2	1	1	105	2141	2246	5e-47	178	scaffold_18	98	50	1	0	100	149	53335	53286	2e-16	87.9
DS-P-H-3-1	A00541:14:H77GGDSXX:1:2465:12319:11209	GTGCACCGGCCATAAATATTTATGTTATCTGCGAGCATGAAAAAACTTTCCATTAGGTCGGATAAACTTGAACGGATTTAAGATGAGGTTAGAACATTAAATACCGGTATTGAAAATTGTTCCGGTATTGCATGCCCTATTGCCGACCCT	DsIV_21	97.17	106	2	1	1	105	2141	2246	5e-47	178	scaffold_18	98	50	1	0	100	149	53335	53286	2e-16	87.9
DS-P-H-2-2	A00541:14:H77GGDSXX:1:2270:1832:8735	CCCGCCAACGCGCTATTGGTCGAACACAGACGTCGTTAATCGGGGATCGTAAATACGTGACGCAGTCTTCAAGTGTTATCGCAACCCGATTGCTTTTTTTATTATTATCTATAATCTTTTTTTAAACAAATTAATTAAATTAAACATATG	DsIV_21	94.74	114	5	1	1	114	2245	2357	2e-46	176	scaffold_350	96.43	28	0	1	121	147	316253	316280	0.001	45.4
DS-P-H-1-2	A00545:16:HFNGHDSXX:4:2508:4679:3176	GCATAGTGAGCCGCATCGGGGCGGCTCGAGGCTCATTCTGAACAAATATCGTTCTATGCTACCGCATTTCGGGCTCAGTAGAGAGTCAATTGGTGTTATGGTACAATTTTTATGATAAATATACTTCTAGATGAAACACAGCATGTCATT	DsIV_21	98.95	95	1	0	56	150	2558	2464	9e-45	171	scaffold_159	94.64	56	3	0	1	56	110560	110505	2e-16	87.9
DS-P-H-1-2	A00545:16:HFNGHDSXX:4:2536:25690:35336	CGTACTTATAACAAAAAAATAATGTGTATCAACTCTTACCTGTAAATAGACGGGGAACTCGTGCACAAACTCGATGACGCTTGGCAGCTGAGCGTCGGGGATCGGCTCCTTGCTCGTCGCTTCCTCCTCCAACACCTGCGGAATGAATGG	DsIV_21	92.59	27	0	2	3	27	2560	2586	9e-05	38.1	scaffold_792	94.44	126	7	0	25	150	6189	6314	1e-48	195
DS-P-H-3-1	A00541:14:H77GGDSXX:1:2511:27868:5040	GTTGCTCACATCTTTGTAGAATCAGTATGTTGTAATCACTGCCTAGCAGGATACATACGCTGTATACGATTAGTTTGTAAGTTCTAGATTCTAAGGGTGATAGTTTATAGCTTTACAACATATATTAAAGAAAAGCCACAGCAGGCTTGC	DsIV_21	100	115	0	0	1	115	2785	2671	1e-57	213	scaffold_413	100	35	0	0	116	150	147699	147665	8e-10	65.8
DS-P-H-1-2	A00545:16:HFNGHDSXX:4:1108:20971:19085	GCTTCTGCTCACTTGGTTCCAACTAAGCGTTGGATCGTTGCTCACATCTTTGTAGAATCAGTATATTGTCAATTTGGCCTTTACAGAACCTCTATTCTTTTTTAATGTTTTTGCATCCATGATTTGCAAATGTTTTAGAACGTTAAGATA	DsIV_21	97.26	73	1	1	1	73	2821	2750	2e-30	122	scaffold_707	100	88	0	0	63	150	28217	28304	3e-39	163
DS-P-H-1-2	A00545:16:HFNGHDSXX:4:1108:20998:19100	GCTTCTGCTCACTTGGTTCCAACTAAGCGTTGGATCGTTGCTCACATCTTTGTAGAATCAGTATATTGTCAATTTGGCCTTTACAGAACCTCTATTCTTTTTTAATGTTTTTGCATCCATGATTTGCAAATGTTTTAGAACGTTAAGATA	DsIV_21	97.26	73	1	1	1	73	2821	2750	2e-30	122	scaffold_707	100	88	0	0	63	150	28217	28304	3e-39	163
DS-P-H-1-1	A00545:16:HFNGHDSXX:4:1243:22155:15906	CATAATATGACGGCGATGCTCATAATATATTTGAAGAACAAGTATTATGTAATAGTATTTCAGTAGGTTCAGTACGATGTTTTGTAAGTGCAGCGTTTTATACTGGTGAGTAGGTACTTAATTTCTAACCATTAACATACATTGCTTATA	DsIV_21	97.8	91	2	0	1	91	2977	2887	7e-41	158	scaffold_1808	96.2	79	2	1	73	150	242	164	1e-28	128
DS-P-H-1-1	A00545:16:HFNGHDSXX:4:1243:22290:16266	CATAATATGACGGCGATGCTCATAATATATTTGAAGAACAAGTATTATGTAATAGTATTTCAGTAGGTTCAGTACGATGTTTTGTAAGTGCAGCGTTTTATACTGGTGAGTAGGTACTTAATTTCTAACCATTAACATACATTGCTTATA	DsIV_21	97.8	91	2	0	1	91	2977	2887	7e-41	158	scaffold_1808	96.2	79	2	1	73	150	242	164	1e-28	128
DS-P-H-1-1	A00545:16:HFNGHDSXX:4:1466:4661:31140	CATAATATGACGGCGATGCTCATAATATATTTGAAGAACAAGTATTATGTAATAGTATTTCAGTAGGTTCAGTACGATGTTTTGTAAGTGCAGCGTTTTATACTGGTGAGTAGGTACTTAATTTCTAACCATTAACATACATTGCTTATA	DsIV_21	97.8	91	2	0	1	91	2977	2887	7e-41	158	scaffold_1808	96.2	79	2	1	73	150	242	164	1e-28	128
DS-P-H-1-1	A00545:16:HFNGHDSXX:4:1552:12057:5494	CATAATATGACGGCGATGCTCATAATATATTTGAAGAACAAGTATTATGTAATAGTATTTCAGTAGGTTCAGTACGATGTTTTGTAAGTGCAGCGTTTTATACTGGTGAGTAGGTACTTAATTTCTAACCATTAACATACATTGCTTATA	DsIV_21	97.8	91	2	0	1	91	2977	2887	7e-41	158	scaffold_1808	96.2	79	2	1	73	150	242	164	1e-28	128
DS-P-H-1-2	A00545:16:HFNGHDSXX:4:1648:4056:32283	ATGAATGTTGTTTTCTGCAATTTGTATTCTTGAGATGTATTTTTAGTTATGAGGTAATAATAATCTGCCGAATGGAGAGACTCATAATATGACGGCGATGCTCATAATATATTTGAAGAACAAGTATTAATATACATATAATATTAGGAT	DsIV_21	99.22	129	1	0	1	129	3059	2931	1e-63	233	scaffold_63	100	26	0	0	125	150	904879	904854	8e-05	49.1
DS-P-H-1-2	A00545:16:HFNGHDSXX:4:1648:4137:32362	ATGAATGTTGTTTTCTGCAATTTGTATTCTTGAGATGTATTTTTAGTTATGAGGTAATAATAATCTGCCGAATGGAGAGACTCATAATATGACGGCGATGCTCATAATATATTTGAAGAACAAGTATTAATATACATATAATATTAGGAT	DsIV_21	99.22	129	1	0	1	129	3059	2931	1e-63	233	scaffold_63	100	26	0	0	125	150	904879	904854	8e-05	49.1
DS-P-H-1-2	A00544:18:H77FKDSXX:3:2223:10972:20619	CATAATATGACGGCGATGCTCATAATATATTTGAAGAACAAGATGACGTGTGTCGGCATAGGATACATTAATATTAGTAAACGGACTTTGTAAAGTGGAAATTGAGTTTATATTTTAGAAGTTAAGTTAGACGAGGAGAGTGGAGTGTGA	DsIV_21	97.62	42	1	0	1	42	2977	2936	3e-15	73.1	scaffold_264	94.07	118	7	0	33	150	328564	328447	3e-44	180
DS-P-H-1-2	A00544:18:H77FKDSXX:3:2223:8766:20713	CATAATATGACGGCGATGCTCATAATATATTTGAAGAACAAGATGACGTGTGTCGGCATAGGATACATTAATATTAGTAAACGGACTTTGTAAAGTGGAAATTGAGTTTATATTTTAGAAGTTAAGTTAGACGAGGAGAGTGGAGTGTGA	DsIV_21	97.62	42	1	0	1	42	2977	2936	3e-15	73.1	scaffold_264	94.07	118	7	0	33	150	328564	328447	3e-44	180
DS-P-H-3-2	A00541:14:H77GGDSXX:1:2207:26087:15702	ATTTCACATCGGTACACATGAAACGCATCTATGGAACCCCACATCCTATATTTCACAACAACGATAAACGATGTTTTTGCCTTTGACAGTGGGGCCATTGACTTTACTCTATACATTTGATGTTAGCATTTTCATTCATAATATAAGGTA	DsIV_21	98.31	118	2	0	1	118	3335	3218	7e-56	207	scaffold_78	97.3	37	1	0	114	150	805613	805649	3e-09	63.9
DS-P-H-3-1	A00544:18:H77FKDSXX:3:2257:12129:33364	AACAACTCGCATGCATTGCATTGCTAGGGAATTGTTTTCCGGGAAACCTAGCTAAGCCGCTAAGTGGCTAGCAATTCTAGTTGCTAAGTAACTAAGAAGAGCTGAAGCGACGACTCAAATACATTTTAATGATGTTTGAATGATGGAATA	DsIV_21	100	32	0	0	119	150	3225	3194	2e-11	60.2	scaffold_182	100	120	0	0	1	120	191290	191409	4e-57	222
DS-P-H-1-2	A00545:16:HFNGHDSXX:4:1269:1325:7889	TGTCATAAAACCAATTAACTGAATCTTATAAACATCAGCGGCTCTCGAAGTTTCCGAGCCGGATGCGATATTCCATCATTCAAACATCATTAAAATGTATAGAGTAAAGTCAATGATGAAATATCTAAGATATATTTAGAGGAAGGAGAA	DsIV_21	99.13	115	1	0	1	115	3126	3240	7e-56	207	scaffold_430	97.22	36	1	0	115	150	219962	219997	1e-08	62.1
DS-P-H-1-2	A00545:16:HFNGHDSXX:4:1269:1380:7983	TGTCATAAAACCAATTAACTGAATCTTATAAACATCAGCGGCTCTCGAAGTTTCCGAGCCGGATGCGATATTCCATCATTCAAACATCATTAAAATGTATAGAGTAAAGTCAATGATGAAATATCTAAGATATATTTAGATGAAGGAGAA	DsIV_21	99.13	115	1	0	1	115	3126	3240	7e-56	207	scaffold_430	100	36	0	0	115	150	219962	219997	2e-10	67.6
DS-P-H-1-2	A00545:16:HFNGHDSXX:4:1139:10601:12148	GTCGCACGCGACTATACAGCGACATCTACGTGTCGCAGAACAGGTTCCGTGTTTTGGCTCGCGAGACAGAACTTCCTGCGACATCAGTCTAGCGCATAGAGTAGATTCAATCCTAGTATTCGAATGTTTTCACAGAGTTGACAAAATGTT	DsIV_21	100	49	0	0	102	150	3337	3385	7e-21	91.6	scaffold_1102	99.07	107	1	0	1	107	14938	14832	3e-48	193
DS-P-H-3-2	A00541:14:H77GGDSXX:1:1501:8178:3286	GAGCAAATACAATCAGTTCACTGATCGACTGGTTGCACACCGTGATTTCCACGATCAACATCTATGCTGTCAACATATTGTACTGAACTATAACATATTGTATAAAATAGCTAGTCAGGCTGTATATAAAAGCATCCCTATATGGTGGCG	DsIV_21	98.77	81	1	0	1	81	3456	3376	5e-37	145	scaffold_167	97.3	74	2	0	77	150	441437	441510	4e-28	126
DS-P-H-3-1	A00541:14:H77GGDSXX:1:2259:19868:27352	TACATTTGTGTTCTCTGAATATTTATAAGTAGGCATGCAAACCAAAATATTCGTATGAACAATGCTCTCCGTTGCTTGTCTTATGTGCAGAACCAGCTCAAAATAATTATTTGCAACTCTGTGAAAACATTCGAATACTAGGATTGAATC	DsIV_21	97.62	42	0	1	110	150	3380	3339	9e-15	71.3	scaffold_1192	100	113	0	0	1	113	9890	10002	3e-53	209
DS-P-H-3-2	A00544:18:H77FKDSXX:3:2112:10095:22733	GCCGGAGCGGCGGTCTTGCGGTGCTTTATAGGTGCGGCGGCCGTGCCGTCCCGCTTCCCCTCTGGTCACCCGGAGTGGTCTGTGCGGTGCCCCACCCCGCGGCGTTCTTGTCCCTAGTGCAACGATGAAATAACATGCAGCAGAGTTTGC	DsIV_21	100	42	0	0	109	150	3517	3558	5e-17	78.7	scaffold_643	100	111	0	0	1	111	22046	21936	4e-52	206
DS-P-H-3-2	A00544:18:H77FKDSXX:3:2474:9860:6793	GCCGGAGCGGCGGTCTTGCGGTGCTTTATAGGTGCGGCGGCCGTGCCGTCCCGCTTCCCCTCTGGTCACCCGGAGTGGTCTGTGCGGTGCCCCACCCCGCGGCGTTCTTGTCCCTAGTGCAACGATGAAATACCATGCAGCAGAGTTTGC	DsIV_21	97.62	42	1	0	109	150	3517	3558	3e-15	73.1	scaffold_643	100	111	0	0	1	111	22046	21936	4e-52	206
DS-P-H-3-1	A00541:14:H77GGDSXX:1:2208:27715:23625	TTGTTTTGGCAAGAAGCTGCGAACAATAATGTCCCTAGTGCAACGATGAAATAACATGCAGCAGAGTTTGCTGCAAGAATAAAACTCTGCCATATTTATGTTTTTAGTTGGTAATATTCTGATACACCGATAAATGCACTTAAATATTGC	DsIV_21	97.83	92	0	2	1	92	3490	3579	7e-41	158	scaffold_93	98.31	59	1	0	92	150	328233	328175	2e-21	104
DS-P-H-1-2	A00545:16:HFNGHDSXX:4:1469:9643:10488	AGTGACACGGATGATAAGGAGAATCAGGGCAGTTGGTAGAAAATAATCGTTCTGCGACTTTGGAATGTCCCAAGTGCTACATGACCGTATCCATAACAACCCGCAATAATGCCGTTTGCTCCGGGCTGATGAACTTCACCGGTGTAGATG	DsIV_21	98.36	122	2	0	29	150	3773	3652	4e-58	215	scaffold_268	100	28	0	0	1	28	229563	229590	6e-06	52.8
DS-P-H-3-2	A00541:14:H77GGDSXX:1:2331:2781:33238	GAAACAGAGCGAGACATGCAAATATGTACATAATAAACTGTGTGTTACAGTGGGATATTACCTATGTACGAGCCGGATACCGACGTAACCAAACTGTTAACCAATACGCCAAGGGTGAATTTGTTTCGCCTCAGCCGAGTCTTCCACCGA	DsIV_21	97.62	42	1	0	109	150	3822	3781	3e-15	73.1	scaffold_306	99.07	108	1	0	1	108	12748	12855	1e-48	195
DS-P-H-3-1	A00541:14:H77GGDSXX:1:2432:2076:1047	CAGCTTGCAGCGCTCGCCGAAGATCTTCTCCTGTGGACGGAGGTTGTTTAGAGACTAATGGCCCTTGTGAGAATGAAAGATGGTAAAATTACAGAGGCACATGGTTATTTCGTCAGGTGTGATCAAATCTATAGCTGGAACGTTACCGCC	DsIV_21	98.84	86	1	0	65	150	3837	3922	9e-40	154	scaffold_30	94.2	69	4	0	1	69	907451	907519	5e-22	106
DS-P-H-3-1	A00541:14:H77GGDSXX:1:2568:15727:35493	ATGGGGGCATAAAACCACTTCTTGCATTCAGCTTTTTGAATTATTTAGACGTTAGTAATAAGCTTGTACCTAATTTACGAGTACACAGATAAGCATTAATTAACTATACCACGTTATTGAAGAATAAACAATTCACTGAAGAACAAGTCC	DsIV_21	100	49	0	0	102	150	4126	4078	7e-21	91.6	scaffold_172	98	100	2	0	1	100	508035	507936	1e-42	174
DS-P-H-3-2	A00541:14:H77GGDSXX:1:1343:4806:20682	GCCAGCAAATAAAGTTTTATCTTCGGCGCCAGAATCTACCGTCAAACCTGCTGAGAACCTTCCAGAGTTAACCAGTGCTGCTGCTGATGGAGGCTGTTTCTGGGGTGATATAGTAGCAAGTTTTTCCTCAAGAGGTAGGAAAGGATCCTG	DsIV_21	99.17	121	1	0	1	121	4262	4142	3e-59	219	scaffold_1307	100	38	0	0	113	150	571	534	2e-11	71.3
DS-P-H-2-2	A00541:14:H77GGDSXX:1:2406:1470:9706	TAAAACTTTATTTGCTGGCGGTGACGTTTTACGCTGATGCTTCTTGGTGGTCGGCTTATCAGTAGCTGGAGCTGCTGGGTTCCGTGTGTTGTTAGCGTCGAGGACGGGTTTGCTTTGTGGGTGGTCAATTGGTGGTGGTTGGGTGGTTTT	DsIV_21	91.45	117	10	0	1	117	4244	4360	5e-42	161	scaffold_472	93.33	30	1	1	115	143	96749	96720	0.004	43.6
DS-P-H-1-2	A00544:18:H77FKDSXX:3:2245:6171:35477	CGGTATGCTTTGACGTTCGTCAAATGATGTAGCATGGCTCCTTTTCTGATTGTGTGGCCAATCCATCTCCATTTTCGCAATGCGATTTCTTGTTCGATGGAGGTCTGCTTACACACGTTCCACAGGTCAACGTTCCGGATTGTGTTCGGC	DsIV_21	100	47	0	0	1	47	4349	4395	9e-20	87.9	scaffold_1309	100	115	0	0	36	150	9687	9573	3e-54	213
DS-P-H-3-2	A00541:14:H77GGDSXX:1:2332:18719:18129	GGTATGCTTTGACGTTCGTCAAATGATGTAGCATGGCTCCTTTTCTCCGCTCGGCCTTTAGGTTTTGAAACATGTTCTTTTTTCGCCACACACGTTTTCACTGCAGTATTTATAATGTTTATATGAGTACCCAGACGCTTATAATAATAT	DsIV_21	98.15	108	1	1	1	108	4350	4456	9e-50	187	scaffold_179	100	40	0	0	109	148	323169	323208	1e-12	75
DS-P-H-1-1	A00545:16:HFNGHDSXX:4:2140:20112:13056	ATTTATATCCTAAAGCATGTCAGTAAACAGGTGCTGCGGTTGATTCTACATCTGACCGACTATCATCACGACTTTACACCGCCTGTCTCTGGTTGTCAATACCTTACGAGCCAATCTTAAAATAACACAGCAAAGAAGAAATAAAAAGAC	DsIV_22	99.12	114	1	0	1	114	2242	2355	2e-55	206	scaffold_441	100	41	0	0	109	149	94172	94212	4e-13	76.8
DS-P-H-3-2	A00541:14:H77GGDSXX:1:2221:25165:17174	ATATTACCCCTGATGGCCAACGCCCTGCGTTCTCTTTCCATATCCATATCATCACACAGATTTTCAGTCATATAATTGCCCCAACTTTTGTCCTGAATGTTGTATACCTAAAACTTAGTCCCGTATTAATCGCGACGCTGAAACGACGTG	DsIV_22	100	80	0	0	71	150	135	56	4e-38	148	scaffold_784	98.68	76	1	0	1	76	21148	21223	6e-31	135
DS-P-H-3-2	A00541:14:H77GGDSXX:1:2221:25165:17174	ATATTACCCCTGATGGCCAACGCCCTGCGTTCTCTTTCCATATCCATATCATCACACAGATTTTCAGTCATATAATTGCCCCAACTTTTGTCCTGAATGTTGTATACCTAAAACTTAGTCCCGTATTAATCGCGACGCTGAAACGACGTG	DsIV_22	100	80	0	0	71	150	261	182	4e-38	148	scaffold_784	98.68	76	1	0	1	76	21148	21223	6e-31	135
DS-P-H-3-2	A00544:18:H77FKDSXX:3:2655:4933:12915	CGGAAGAGGCGGGCGTGATCAACTTCAACTCGTGTCCGTACACCGCTCCCTGCCGCCAGCTGGTTCTAGACGAGCGAGCCAACGCACGCCTGTTCCGCGCCACGTCTACTTACTCTATAGAAAACCGTTTATTAAGAATACCCAGCCGCG	DsIV_22	100	44	0	0	107	150	1664	1707	4e-18	82.4	scaffold_341	99.01	101	1	0	3	103	18433	18333	8e-45	182
DS-P-H-1-2	A00545:16:HFNGHDSXX:4:1357:19922:29230	TATTTAGCACACTCTTTGATCATAAATATCCTTCCACCCTAAGGTTGTCTTGAAAAAAACGCTTATCTATAAGACTGCCATTTTTGAATTTGTGTGTTAGTATTTAAGTTATTTTAAAGTGTGGTGTAAAATTTAAATAAAGAATAATCT	DsIV_22	90.32	31	1	2	114	143	2229	2200	3e-05	39.9	scaffold_1046	95.54	112	5	0	1	112	20638	20527	3e-44	180
DS-P-H-1-2	A00545:16:HFNGHDSXX:4:2140:20112:13056	GTTTTTTTCTTTTTATTTCTTCTTTGCTGTGTTATTTTAAGATTGGCTCGTAATGTATTGACAACCAGAGACAGGCGGTGTAAAGTCGTGATGATAGTCGGTCAGATGTATAATAAACCGCAGCACCTGTTTAATGACATGCTTTAGGAT	DsIV_22	95.37	108	5	0	43	150	2355	2248	2e-45	172	scaffold_441	100	47	0	0	2	48	94218	94172	2e-16	87.9
DS-P-H-2-2	A00541:14:H77GGDSXX:1:1324:27462:29387	AATAGTGTTTTAACATAATATAAATAAATAAATTATTAAATATGTGGGGACATCTTACACACGGCCATCCGACCCCAAGCTAGGCAGAGTCTGTGTTATGGGTCTCGGATAGCTGATATATGTACACAAATACATAGATAGATACATATT	DsIV_23	92.59	27	0	2	1	26	301	276	9e-05	38.1	scaffold_156	92.97	128	8	1	23	149	668086	668213	6e-46	185
DS-P-H-3-2	A00541:14:H77GGDSXX:1:2645:20528:31062	ATACACACGACGCAGTTTCATGTAATGAGTGCTATTCAATTTCTCGACCAGGTCTACGTAGCGGTTTATATGAGGGATGCCAAGAAGAGGTTGGCACAACTCTTGGAAAACATACCTCCAAATATATGGCTGTACTTGTATACCTACAAA	DsIV_23	98.08	104	2	0	1	104	485	382	4e-48	182	scaffold_439	97.3	37	1	0	114	150	52190	52226	3e-09	63.9
DS-P-H-2-1	A00541:14:H77GGDSXX:1:1351:14199:13213	TGATGTGTGCATCATCAGAGTTATTGGAAGGGGCTCTATTAGAACTGAATGGTCTTAGAGTCTCCGGTGTCAATTTAGTATCTGATATTAAAAAACAGACTTTAGACATGAGAGTGCTCGTGTAGGCTTTATTTCAACTCGTGGCTTGTG	DsIV_23	100	66	0	0	1	66	770	835	2e-30	122	scaffold_59	93.98	83	5	0	68	150	247990	248072	4e-28	126
DS-P-H-1-1	A00545:16:HFNGHDSXX:4:1268:2465:29810	GTTGCTGATGTGTGCATCATCAGAGTTATTGGAAGGGGCTCTATTAGAACTGAATGGTCTTAGAGTCTCCGCTCGACTTCATATACTACTCATTGTCATCATAGCAATTGTGCTGTATGGTCCGATAACCCGTAATCAAGTACCTGTGCT	DsIV_23	99.09	110	1	0	1	110	765	874	4e-53	198	scaffold_77	98.15	54	0	1	98	150	559402	559349	4e-18	93.5
DS-P-H-1-1	A00545:16:HFNGHDSXX:4:1435:30020:23390	GTTGCTGATGTGTGCATCATCAGAGTTATTGGAAGGGGCTCTATTAGAACTGAATGGTCTTAGAGTCTCCGCTCGACTTCATATACTACTCATTGTCATCATAGCAATTGTGCTGTATGGTCCGATAACCCGTAATCAAGTACCTGTGCT	DsIV_23	99.09	110	1	0	1	110	765	874	4e-53	198	scaffold_77	98.15	54	0	1	98	150	559402	559349	4e-18	93.5
DS-P-H-2-2	A00541:14:H77GGDSXX:1:2133:18439:1673	CGTAGAGCTCAACTACTACCTCACGCAACTGCTCACGGGCCATGGCCTCTTCAACGCCTACCTGCACCGCATGGGGATAGTAGATAGCCCTAGGTGCGAGTTGTTTTGGTAAAACTTGTCATCAAAAAATATAAACCCCTGAATATAATC	DsIV_23	100	101	0	0	1	101	2143	2043	9e-50	187	scaffold_224	98.11	53	1	0	98	150	225512	225460	4e-18	93.5
DS-P-H-1-2	A00545:16:HFNGHDSXX:4:2377:13078:15123	TACATGGCATCATACTTGATCATGTGTAGCATCATCGACTCCTGAACACGTTCGTGACTACGTGCCAAAGTCGATATCACGAGTAAGCAGTTCGATCGCATAAACAAATATTTGCATCAGCCGAGAATCGAACCCGTGACTTTTGCCATA	DsIV_23	100	101	0	0	1	101	2622	2522	9e-50	187	scaffold_596	96	50	2	0	101	150	19054	19005	8e-15	82.4
DS-P-H-1-1	A00545:16:HFNGHDSXX:4:2452:31412:18787	GGGAAGCAGCAGTGGCAACATCAGTCAACTATTTCAATCTAGGTAGCGTGTTACCGTTCCTCTTGCGCATCTGAAGCTTTGCTTGAAATGATTATGGATCTGTTTAGAATGGAGTCGTTTAATATTTTATTTTTATTGTATTTATAGATG	DsIV_23	97.83	138	3	0	1	138	3585	3722	2e-65	239	scaffold_454	91.18	34	1	2	113	145	172199	172167	0.001	45.4
DS-P-H-1-2	A00545:16:HFNGHDSXX:4:1261:3649:6809	AACTGACACCTTCTCTGTGCGGTGCTCGGGGCTAAAAGACTTTGGGCTCCCTCGCACATGGGTAACGATTATTTTTAACTGCGGTTTTTTTTTTGTGTAATGCTTATCTAAATTAGTAGGTATATTTTATTTCAGGTCCCACTAGAGCTC	DsIV_23	100	60	0	0	1	60	4030	3971	5e-27	111	scaffold_48	92.86	84	3	1	67	150	1350718	1350638	6e-26	119
DS-P-H-1-2	A00545:16:HFNGHDSXX:4:1268:2465:29810	TGCACATAACATAAGTAGAGGTTGTACAGCACAGGTACTTGATTACGGGTTATCGGACCATACAGCACAATTGCTATGATGACAATGAGTAGTATATGAAGTCGAGCGGAGACTCTAAGACCATTCAGTTCTAATAGAGCCCCTTCCAAT	DsIV_23	98.8	83	1	0	68	150	874	792	4e-38	148	scaffold_77	98.77	81	0	1	1	80	559322	559402	4e-33	143
DS-P-H-1-2	A00545:16:HFNGHDSXX:4:1435:30020:23390	TGCACATAACATAAGTAGAGGTTGTACAGCACAGGTACTTGATTACGGGTTATCGGACCATACAGCACAATTGCTATGATGACAATGAGTAGTATATGAAGTCGAGCGGAGACTCTAAGACCATTCAGTTCTAATAGAGCCCCTTCCAAT	DsIV_23	98.8	83	1	0	68	150	874	792	4e-38	148	scaffold_77	98.77	81	0	1	1	80	559322	559402	4e-33	143
DS-P-H-3-2	A00541:14:H77GGDSXX:1:1214:9923:25316	AAGTAACGCACTTTAAAGCTAATTTAGTTGCAAAAAATTACAATACAAGTGCTTTTTGTGTCAGCTGTTCGCTGTTAGACGCCATATTTGTTTTATTCACCACCTGACTGATTTTAAGTCCTACGGCGCTTGCCTCTGCCAATAAGTATC	DsIV_23	100	32	0	0	119	150	1392	1423	2e-11	60.2	scaffold_1386	99.15	118	1	0	4	121	2337	2454	3e-54	213
DS-P-H-3-2	A00541:14:H77GGDSXX:1:2628:16532:31908	AAGTAACGCACTTTAAAGCTAATTTATTTGCAAAAAATAACAATACAAGTGCTTTTTGTGTCAGCTGTTCGCTGTTAGACGCCTTATGAGTGTTATTCACCACCTGACTGATTTTAAGTCCTACGGCGCTTGCCTCTGCCAATAAGTATC	DsIV_23	100	32	0	0	119	150	1392	1423	2e-11	60.2	scaffold_267	96.69	121	4	0	1	121	134195	134075	6e-51	202
DS-P-H-1-1	A00545:16:HFNGHDSXX:4:2425:16767:16877	ATAAAATTACGGAGAATGTTGTAGCGAAACCCATTGTGTCTTAGTTTAAAATTGAAGGAGACTGGTAAATTGCCAGTAGCCTCATACCTACTGCAGTGGAAAAAGGTGTGGCAGGCATCGTCAATGTTCTCCGGGCAGTACTCGCACCTA	DsIV_23	98.61	72	1	0	79	150	1982	2053	5e-32	128	scaffold_32	98.73	79	1	0	1	79	82642	82564	1e-32	141
DS-P-H-1-1	A00545:16:HFNGHDSXX:4:1205:29830:13510	GGCAAGTGGCCCGTGGATGACAGCCGCCATTGTTAGTCGATGACTTAACACTCGAATGAATGTCATAAATAGACTGGAGACTTTGGGAACGGTAACACGCTACCTAGATTGAAATAGTTGACTGATGTTGCCACTGCTGCTTCCCAAGAC	DsIV_23	100	65	0	0	86	150	3644	3580	9e-30	121	scaffold_683	96.47	85	3	0	1	85	96396	96312	1e-32	141
DS-P-H-1-1	A00545:16:HFNGHDSXX:4:1275:15049:24956	GCCATAATAAATATTTCGATATTTATTATGGCGGAAAAAGTCAAAGTATAAAAGCTCCTAGTTTCTGACAGTGTGGCTATTCGGTCTTGAGAGGCAGAAGCGGCAACATCAGTCAACTATTTCAATGTAGGTAGCTTGTTACCGTGCCTC	DsIV_23	90.3	134	9	3	19	150	3515	3646	2e-45	172	scaffold_311	93.33	30	2	0	2	31	585727	585698	0.001	45.4
DS-P-H-3-2	A00541:14:H77GGDSXX:1:1443:26892:36198	GTGCTAAAAAAATTGCCTCCCATAGTAAAAAGTTACATGTCCAACAAAGTTTTTATGGAAAACCCTTGAAAAAAAATTGTTTTTCGCGTATTTTCTAAACTCATAGAACAAACGTTGCTTGAAATGATTATGGATCTGTTTAGAATGGAG	DsIV_23	100	36	0	0	115	150	3663	3698	1e-13	67.6	scaffold_15	96.03	126	1	3	1	123	2204228	2204352	6e-51	202
DS-P-H-1-2	A00545:16:HFNGHDSXX:4:1129:10429:32957	AGAAATAAAAATATAATAAATTATATTTAGAACGGATTCATACTTTGAGAATATCTAATATTTCGGCACGTTGGTACACCGTTTATACGTACAAAAGCAGAAGTGTTACATTAAAATCAGAATGTTATATGGACAAAAGGGGACTGAAGG	DsIV_24	92.86	28	1	1	2	29	356	382	3e-05	39.9	scaffold_717	91.8	122	3	1	36	150	71017	70896	3e-39	163
DS-P-H-3-2	A00541:14:H77GGDSXX:1:1369:29351:27398	CAGAAATTAAAAACTAGATAAATTATAGTTATAAAAGTTACATATCTGCGTAACTTCTGTGGCAGAAGTTTTACTAAAATGGCGGAAGGCTTTACCCGTGGGCAGTGATCGTTCCGTGGAAATATTGTATCTTTGTGTACGGGAAGTAGC	DsIV_24	90.91	33	1	2	3	35	356	386	2e-06	43.6	scaffold_262	96.64	119	2	2	33	150	159588	159705	3e-49	196
DS-P-H-1-2	A00545:16:HFNGHDSXX:4:2571:16459:35196	CTCCAACGATGTTGGGAAGAAGTTCGCAAACATTCATTAGATTGACCGAATGTCAATTTGAAGCTCTTGAACCCCATTAACAGCAACAAAGATGCTCTTAGTGAGCGCGCTGCCCACTCCGTTCTCCGAACGACACATGTAGTGTCCCTC	DsIV_24	95.89	73	3	0	1	73	916	844	3e-29	119	scaffold_501	98.7	77	1	0	74	150	280194	280270	2e-31	137
DS-P-H-1-1	A00545:16:HFNGHDSXX:4:2249:6831:29199	AGAAGACCACAAAGTTGCATCATTGGTTCAACGGTGCACGGCGATCATCACGTTCGACGATCAAAACACATCTCGCTCCATTCACATCAGCAAGTAATCAGTCTTACATGAAAAGAAAAGTCACGCCCATTAGTCGAAAATCCTATGTGG	DsIV_24	98.61	72	1	0	2	73	1072	1143	5e-32	128	scaffold_432	100	81	0	0	70	150	294562	294642	2e-35	150
DS-P-H-1-1	A00545:16:HFNGHDSXX:4:2504:24677:28761	TGCAGACTCAGACATTTTATTTAATAGATGTTCATGTTTAAGCGAGCGTGCTTTGCATAAAATATGTACATGATTGTGTGAACAGTTGCTGGAACGTTCGCGGAACGTTCGCAGAAATGCCCAGAAGAGTTTATTAGACTGGAACCCGGT	DsIV_24	98.2	111	0	2	1	110	1837	1728	2e-51	193	scaffold_477	100	40	0	0	111	150	17985	17946	1e-12	75
DS-P-H-1-1	A00545:16:HFNGHDSXX:4:2504:25201:32236	TGCAGACTCAGACATTTTATTTAATAGATGTTCATGTTTAAGCGAGCGTGCTTTGCATAAAATATGTACATGATTGTGTGAACAGTTGCTGGAACGTTCGCGGAACGTTCGCAGAAATGCCCAGAAGAGTTTATTAGACTGGAACCCGGT	DsIV_24	98.2	111	0	2	1	110	1837	1728	2e-51	193	scaffold_477	100	40	0	0	111	150	17985	17946	1e-12	75
DS-P-H-3-2	A00541:14:H77GGDSXX:1:2364:29179:10974	ATGTTCTTATCGCCCTCGACGCCAACGGGTCGCCATGTTGGCACGAAAACGGGTCGTGACCATAAATCTATATGCAATAACAATTCACGCCAGTATATGAATGGATTGTGGTTACAAATGCTTAGCTACAATTTGTCCAACAGAATCGCA	DsIV_24	100	84	0	0	1	84	1963	2046	2e-40	156	scaffold_206	100	70	0	0	81	150	154968	154899	3e-29	130
DS-P-H-2-1	A00541:14:H77GGDSXX:1:2256:1570:13542	CTCAATTGCGCATGATGACGCACGTTTTTTCATTATCATTATGCCTCAACGACTCATGGAGCTTGTGAAGTATATGTTAAAATAGCACGTAACTTCCAAATCACACTGTTCGGATTCTATTACACTTTTTAAAATAATTTAAATAAAAAC	DsIV_24	95.65	138	4	1	1	136	2422	2285	9e-60	220	scaffold_168	100	24	0	0	126	149	306562	306585	0.001	45.4
DS-P-H-3-1	A00541:14:H77GGDSXX:1:1661:4779:2628	GAGTATTTCCAGTCATCATTTTTAAATTTTCTATAAATCTGCTTCGATATGTTGGGAAGATGTCTGTCTTCTTCAGTGCAGACCATAATGAGAACAAAACGGATGTATAATGTAAAGCATACGTGTATTTTAAATTGTTCCTGACCGGCT	DsIV_24	98.4	125	2	0	1	125	2646	2522	9e-60	220	scaffold_67	100	23	0	0	128	150	442619	442597	0.004	43.6
DS-P-H-3-2	A00541:14:H77GGDSXX:1:2305:10366:8829	AGAATTCTTCGAGGGAATTTTGTTTTGGTGACGACCCAGACCCTGCGGCAGATGTTCCAGCGCGAGCTTCATCTTGGCATGGAGCATGCATCATGGAGCTCGATGATGGTTCGTTGGTTGGTTGGGTTTACATATGAAGTGATTAGTAAT	DsIV_24	100	126	0	0	1	126	3206	3081	1e-63	233	scaffold_808	100	24	0	0	127	150	25758	25781	0.001	45.4
DS-P-H-3-2	A00541:14:H77GGDSXX:1:2305:11369:7373	AGAATTCTTCGAGGGAATTTTGTTTTGGTGACGACCCAGACCCTGCGGCAGATGTTCCAGCGCGAGCTTCATCTTGGCATGGAGCATGCATCATGGAGCTCGATGATGGTTCGTTGGTTGGTTGGGTTTACATATGAAGTGATTAGTAAT	DsIV_24	100	126	0	0	1	126	3206	3081	1e-63	233	scaffold_808	100	24	0	0	127	150	25758	25781	0.001	45.4
DS-P-H-1-2	A00545:16:HFNGHDSXX:4:1171:30942:19633	TGCGGCAGTTCAGGAACAGACGCGCCACTATTAGATGAGTTCTTTGCTTGCAATAAGGGTTGTTGTCTCATATATCATCGTTGCTTTGAAAAGGTTGAGGTTCCAGGCCAGTAATACATGAACAAATGGTTTCTTTATCATGATTGATAC	DsIV_24	97.22	108	3	0	1	108	3746	3853	1e-48	183	scaffold_849	100	48	0	0	103	150	31308	31261	5e-17	89.8
DS-P-H-1-2	A00545:16:HFNGHDSXX:4:1641:9381:30044	TGCGGCAGTTCAGGAACAGACGCGCCACTATTAGATGAGTTCTTTGCTTGCAATAAGGGTTGTTGTCTCATATATCATCGTTGCTTTGAAAAGGTTGAGGTTCCAGGCCAGTAATACATGAACAAATGGTTTCTTTATCATGATTGATAC	DsIV_24	97.22	108	3	0	1	108	3746	3853	1e-48	183	scaffold_849	100	48	0	0	103	150	31308	31261	5e-17	89.8
DS-P-H-1-1	A00545:16:HFNGHDSXX:4:2243:3052:29512	AATTACACACCTGCTATACAGGCGGGTTCTAGAGAGTACGGACAATGTAAGCGGGAACAATGTTATGAATTATGATTGGGGTTCTTTGCGGAATTTTGGTGTTGGAGAAGTTCGAGAAACGTGCGCAACATTTTTTGTTGTACTATGAAA	DsIV_24	100	72	0	0	79	150	288	359	1e-33	134	scaffold_11	97.37	76	2	0	1	76	1185997	1185922	3e-29	130
DS-P-H-1-1	A00545:16:HFNGHDSXX:4:2244:1687:6324	AATTACACACCTGCTATACAGGCGGGTTCTAGAGAGTACGGACAATGTAAGCGGGAACAATGTTATGAATTATGATTGGGGTTCTTTGCGGAATTTTGGTGTTGGAGAAGTTCGAGAAACGTGCGCAACATTTTTTGTTGTACTATGAAA	DsIV_24	100	72	0	0	79	150	288	359	1e-33	134	scaffold_11	97.37	76	2	0	1	76	1185997	1185922	3e-29	130
DS-P-H-1-1	A00545:16:HFNGHDSXX:4:2541:26919:19147	AATTACACACCTGCTATACAGGCGGGTTCTAGAGAGTACGGACAATGTAAGCGGGAACAATGTTATGAATTATGATTGGGGTTCTTTGCGGAATTTTGGTGTTGGAGAAGTTCGAGAAACGTGCGCAACATTTTTTGTTGTACTATGAAA	DsIV_24	100	72	0	0	79	150	288	359	1e-33	134	scaffold_11	97.37	76	2	0	1	76	1185997	1185922	3e-29	130
DS-P-H-1-2	A00545:16:HFNGHDSXX:4:1654:26458:31626	CTTTGTCAAGCTCTGCCCATGTAAGGCCGCCATGGTGGATCAAGTTCAACCATTTAATAACAAAGAGATACGTTATTTCAAACTAATGAGCAGTGTTCGCCTCTTAACGGATATGCATCACTCGCTCAGTCAACGAGTGAATAAAAACTA	DsIV_24	100	42	0	0	109	150	1454	1413	5e-17	78.7	scaffold_218	95.45	110	3	1	1	110	109097	109204	1e-42	174
DS-P-H-3-1	A00541:14:H77GGDSXX:1:2572:5638:24158	TATCTGTGTAGATATATCAGCTGATCGATACCCATATTATAGGCTCTGCCTTGCTTGGGGTCGAATGGCTGTGTGTGACTTGTCCCCACATATTATAGTGCAGGCATGTCGCAGTCACCGCTGCCCTGCGCTAGAAACTTTATGATCTCA	DsIV_24	100	46	0	0	105	150	1468	1513	3e-19	86.1	scaffold_517	94.06	101	6	0	1	101	103305	103205	2e-36	154
DS-P-H-1-2	A00545:16:HFNGHDSXX:4:2504:24677:28761	ATGCGCTCAGATACCGGGTTCCAGTCTAATAAACTCTTCTGGGCATTTCTGCGAACGTTCCGCGAACGTTCCAGCAACTGTTCACACAATCATGTACATATTTTATGCAAAGCACGCTCGCTTAAACATGAACATCTATTAAATAAAATG	DsIV_24	97.98	99	0	2	53	150	1728	1825	9e-45	171	scaffold_477	100	52	0	0	1	52	17934	17985	3e-19	97.1
DS-P-H-1-2	A00545:16:HFNGHDSXX:4:2504:25201:32236	ATGCGCTCAGATACCGGGTTCCAGTCTAATAAACTCTTCTGGGCATTTCTGCGAACGTTCCGCGAACGTTCCAGCAACTGTTCACACAATCATGTACATATTTTATGCAAAGCACGCTCGCTTAAACATGAACATCTATTAAATAAAATG	DsIV_24	97.98	99	0	2	53	150	1728	1825	9e-45	171	scaffold_477	100	52	0	0	1	52	17934	17985	3e-19	97.1
DS-P-H-2-1	A00541:14:H77GGDSXX:1:1152:11713:8437	CCATTGCCTCGACATCACGCTGAACCTGCATCTCGACGACCTGGTTCAGTCGTCGGTACCTGGACGCGAGCCAGGCGCTGCATGGCATATGATCTGAATAATTTATTTATGATAATGTGTAAAGTTCCCATTGTTCCCAATAGGTTTGTA	DsIV_24	100	79	0	0	72	150	1941	1863	1e-37	147	scaffold_251	91.57	83	6	1	1	83	328133	328052	3e-24	113
DS-P-H-3-1	A00541:14:H77GGDSXX:1:1325:19497:3568	ATTGTGGTGCGGTGGTGGCGTAATGGATAAGGCCTCGTCCTCTCAATCGAGAGGCCGTGGGTTCAAATCATATGCCATGCAGCGCCTGAATTAATGTCGTTCTTATCGCATGTTCTTATCGCCCTCGACGCCAACGGGTCGCCATGTTGG	DsIV_24	98.88	89	1	0	62	150	1915	2003	2e-41	159	scaffold_501	97.1	69	2	0	1	69	20120	20052	2e-25	117
DS-P-H-3-1	A00541:14:H77GGDSXX:1:1325:19777:3490	ATTGTGGTGCGGTGGTGGCGTAATGGATAAGGCCTCGTCCTCTCAATCGAGAGGCCGTGGGTTCAAATCATATGCCATGCAGCGCCTGAATTAATGTCGTTCTTATCGCATGTTCTTATCGCCCTCGACGCCAACGGGTCGCCATGTTGG	DsIV_24	98.88	89	1	0	62	150	1915	2003	2e-41	159	scaffold_501	97.1	69	2	0	1	69	20120	20052	2e-25	117
DS-P-H-3-1	A00541:14:H77GGDSXX:1:1431:11858:35274	CGCTATTTGGGAGCCACAACGAGGCGTCAAGCTCATAAAATTACCAGCTAGTTTGCCAACCAATTTGCAACCTAAATGATGATGTAAACTAACAAAGATATTGCCCGAAGAACTCATGAGAAACATGTTTTGAAGCAGAGCATCGCCATT	DsIV_24	100	33	0	0	118	150	2936	2968	6e-12	62.1	scaffold_72	99.16	119	1	0	1	119	72080	72198	7e-55	215
DS-P-H-3-2	A00541:14:H77GGDSXX:1:1530:27570:2174	AAAACAAAATCAAACATATATTACTTTTCACTCTCTTACTGTCAAATTTCTCGAAATCAAATTTATCAAATAGGTAGGAAGCTCAGACCAACTACAAAGTAGGCAGATGTTCCAGCGCGAGCTTCATCTTGGCATGGAGCATGCATCATG	DsIV_24	100	49	0	0	102	150	3160	3112	7e-21	91.6	scaffold_479	91.26	103	0	1	1	103	100547	100454	8e-30	132
DS-P-H-3-2	A00541:14:H77GGDSXX:1:2316:18285:30091	TACCGCTTCATCTCCGTGTGGAAGATCCTGCTGTTCCTCATGTGCATCCTCACCAGCATCTGGCTGGACGGCGACGAGGGGCATGCACTGATGTGATATCGAGAACGCGCAGCTTCTGCACTTGTGCGTTTTCAGGAAACGTTCGCTGTT	DsIV_24	98.68	76	1	0	75	150	3422	3347	3e-34	135	scaffold_102	100	78	0	0	1	78	26435	26358	1e-33	145
DS-P-H-3-1	A00541:14:H77GGDSXX:1:2550:15239:36589	TCTACTCACAGTACTGCCGTTCGTCCCATTGTTCCTCTGGAATATTGCTAGTCCGCTTGGCTTGGTCCTGTCCGACTGGTCCTCTTCTTAATAAATTTATTTGTTCGTTTGAAATCGAGGGGCATGCACTGATGTGATATCGAGAACGCG	DsIV_24	95.83	48	2	0	103	150	3435	3388	5e-17	78.7	scaffold_533	100	111	0	0	1	111	132960	133070	4e-52	206
DS-P-H-3-2	A00544:18:H77FKDSXX:3:2344:25907:9565	CAAATACTAGTCATTAGAAATTTTAGGAAACTAACTAACCTCAGTATCTTGTTCAGAGAGGCAGGTATATTTATAAACAAAAGCTAAGAGTGGATATTGAATAGAAACCCGAAATCTCAGTTCATTACCGGAAACACAGTCCCAGGTGGA	DsIV_24	97.14	35	0	1	117	150	3717	3683	7e-11	58.4	scaffold_56	95	120	1	1	1	120	20255	20369	2e-45	183
DS-P-H-1-2	A00544:18:H77FKDSXX:3:1210:30454:21104	CCAAAAGTCATTTAATCTGAAATTGCTGAAAACCGTTTCTAGGTATTAATAATACATTTTATATGAACTATCATTTGCAGCTGAATTCCTTCAGGTTCAACCTGCAAACTTGAATATTCGTGAAATATAAAATGTATTATTAATACCTAG	DsIV_25	90.32	31	3	0	118	148	384	354	7e-06	41.7	scaffold_590	97.66	128	3	0	1	128	104747	104874	2e-56	220
DS-P-H-3-2	A00541:14:H77GGDSXX:1:1126:10131:26678	CAGTTTCACTGTTTTAGTTTACTTATGGCTTCGGACCAAAGTGACCTAATATGTTCATTTTTACCGTAACATACCGCTCTTATGTGAGCATATTAGAAAGTGTGAAGTTAATTGCTAGTCTATAATTTTGTGTCATTGATCGTGTATAAG	DsIV_25	95.45	44	2	0	106	149	412	455	9e-15	71.3	scaffold_309	95.69	116	4	1	1	115	562237	562352	6e-46	185
DS-P-H-3-2	A00541:14:H77GGDSXX:1:1370:21603:14512	CAGTTTCACTGTTTTAGTTTACTTATGGCTTCGGACCAAAGTGACCTAATATGTTCATGTTTACCGGAACATACCGCTCTTAAGTGAGCATAATAGCAAGTGTTAAGTTAATTGCTAGTCTATACGTTTGTGTCATTGTTCATGTATAAA	DsIV_25	95.45	44	2	0	106	149	412	455	9e-15	71.3	scaffold_309	93.97	116	6	1	1	115	562237	562352	1e-42	174
DS-P-H-3-2	A00541:14:H77GGDSXX:1:1126:10031:26631	CAGTTTCACTGTTTTAGTTTACTTATGGCTTCGGACCAAAGTGACCTAATATGTTCATTTTTACCGTAACATACCGCTCTTAAGTGAGCATATTCGCAAGTGTGAAGTTCATTGCTAGTCTATACTTTTGTGTCATTGATCATGTATAAC	DsIV_25	97.78	45	1	0	106	150	412	456	5e-17	78.7	scaffold_309	97.27	110	2	1	1	109	562237	562346	6e-46	185
DS-P-H-3-2	A00541:14:H77GGDSXX:1:1475:17933:21652	CAGTTTCACTGTTTTAGTTTACTTATGGCTTCGGACCAAAGTGACCTAATATGTTCATTATTACCGTAACATACCGCTCTTAAGTGAGCATATAAGCAAGTGTGAAGTTAATTGCTAGTCTATACTTTTGTGTCATTGATCATGTATAAC	DsIV_25	100	45	0	0	106	150	412	456	1e-18	84.2	scaffold_309	95.69	116	4	1	1	115	562237	562352	6e-46	185
DS-P-H-3-2	A00541:14:H77GGDSXX:1:1460:26603:7451	CTATCTTTCATGTAGCAACCCTATATAGCGAAACATAACTGACTTTGATACTTGAAATTTTGCCTGTTAACTTCCTACCAATTTATGTATTTTAAAGACAACGGCTATAAATAGCGAGAAAAGAAACAATAGATATCATAGTATCGTTTT	DsIV_25	98.18	55	1	0	96	150	628	574	2e-22	97.1	scaffold_158	99.02	102	1	0	1	102	112500	112399	2e-45	183
DS-P-H-3-2	A00541:14:H77GGDSXX:1:1352:5520:26490	CTCTTACTTATAGAACAACAACATGCACTTATCAAAACACACGTCCAATACGTTGTAGTTACAAGGTTTTTACTAGATGGCATCACTGTGCGGACCGTGCCTGCATACTTTTATACAAGGAAAACTATGGCTGGTTAATGCCAGTCAGAG	DsIV_25	100	37	0	0	114	150	1091	1127	3e-14	69.4	scaffold_687	100	113	0	0	1	113	62474	62586	3e-53	209
DS-P-H-1-2	A00545:16:HFNGHDSXX:4:1650:15790:7889	ATTGAGCATACAAAGCTACAAGGAAAACTATGGCTGGTTAATGCCAGTCAGAGACCACCATCGAAACTGACAGGGTGTCTGTACAACTATGGAATCAAGTATTTTGATTATCATCAACTCATGACAAATATCATAATGTTTTTTTATAGT	DsIV_25	98.77	81	1	0	1	81	1075	1155	5e-37	145	scaffold_252	100	69	0	0	82	150	5172	5104	1e-28	128
DS-P-H-1-2	A00545:16:HFNGHDSXX:4:1650:16613:3583	ATTGAGCATACAAAGCTACAAGGAAAACTATGGCTGGTTAATGCCAGTCAGAGACCACCATCGAAACTGACAGGGTGTCTGTACAACTATGGAATCAAGTATTTTGATTATCATCAACTCATGACAAATATCATAATGTTTTTTTATAGT	DsIV_25	98.77	81	1	0	1	81	1075	1155	5e-37	145	scaffold_252	100	69	0	0	82	150	5172	5104	1e-28	128
DS-P-H-1-2	A00545:16:HFNGHDSXX:4:2470:9453:33520	ATTGAGCATACAAAGCTACAAGGAAAACTATGGCTGGTTAATGCCAGTCAGAGACCACCATCGAAACTGACAGGGTGTCTGTACAACTATGGAATCAAGTATTTTGATTATCATCAACTCATGACAAATATCATAATGTTTTTTTATAGT	DsIV_25	98.77	81	1	0	1	81	1075	1155	5e-37	145	scaffold_252	100	69	0	0	82	150	5172	5104	1e-28	128
DS-P-H-1-2	A00545:16:HFNGHDSXX:4:2277:2311:18928	ACGTCTCAAGGAATTTCATAATGCTTTATAAATTTACAAACTAAACTCATACATACACACAAATGAAATGTCCTGCACCTAACATGATAGAAAATATTAGATTCATATACTTACCATGGCACCACTCATTGTTTGGTGCAGAGCAAGTGC	DsIV_25	92.59	54	3	1	1	54	2764	2712	2e-16	76.8	scaffold_45	96.36	110	4	0	41	150	83933	83824	8e-45	182
DS-P-H-1-2	A00545:16:HFNGHDSXX:4:2667:29035:28197	ACGTCTCAAGGAATTTCATAATGCTTTATAAATTTACAAACTAAACTCATACATACACACAAATGAAATGTCCTGCACCTAACATGATAGAAAATATTAGATTCATATACTTACCATGGCACCACTCATTGTTTGGTGCAGAGCAAGTGC	DsIV_25	92.59	54	3	1	1	54	2764	2712	2e-16	76.8	scaffold_45	96.36	110	4	0	41	150	83933	83824	8e-45	182
DS-P-H-3-1	A00544:18:H77FKDSXX:3:2569:5656:18176	CTTGGACACAATGGGGTCTTCAAAAAACATTTTATAAAATAATTGTATTTTGTAAAAAAATTAGGACCTAAACAATAAATAATATAGCGCAATCAGCACCCTCCTAAATATATGAATAAACCGTCTTTATTTAAAAAATTAAAAACTAAC	DsIV_25	100	46	0	0	105	150	3132	3087	3e-19	86.1	scaffold_904	99.09	110	1	0	1	110	23021	22912	7e-50	198
DS-P-H-3-2	A00541:14:H77GGDSXX:1:2117:14136:3051	GGTAAGTCATTTTCTATCTCTACCAGCACTCATATTGATAGTTTGTTCAATAGTGATAGTTAGTGCCTGCTTTCTTAATAAGTTCTTTTTTGTAGTTGTTTTTAGTCTTAAAAATAAGTTTATTAGTTCTATTCCGCCATATAGTAAAGT	DsIV_25	98.18	55	1	0	1	55	4823	4877	2e-22	97.1	scaffold_152	97.89	95	2	0	56	150	515359	515265	8e-40	165
DS-P-H-3-1	A00541:14:H77GGDSXX:1:2343:2962:8249	CTAGTCAACTTGAGACCTGCTACCTATACCCGTCTCTTTCACTCTCACGTGATAATAGAATGGAGTGAAAGGGACAGGACCATTTTTCAGGTGTCAAGTTGACTAGCGTAGGTACGAGCAAAATAAATATCTTCTTTCAAAGATAACAAT	DsIV_26	92.59	27	1	1	115	141	86	61	9e-05	38.1	scaffold_402	96.49	114	4	0	1	114	5617	5730	5e-47	189
DS-P-H-3-2	A00541:14:H77GGDSXX:1:1674:20166:31720	CCTACCAGGATCGTATGTGAGTATAAAGTTGTGGAAAGTTTATTAAGCCTCGGATACCTCACGGAGAAGATCCGATTTATTTAATACTATCTTCTCTTAATAATTCGTTTCCGTTTAGTTTTAAATTTTAGGTTATCTTACATTTGAATT	DsIV_26	97.59	83	1	1	1	82	557	475	7e-36	141	scaffold_363	100	77	0	0	74	150	214840	214916	4e-33	143
DS-P-H-1-2	A00545:16:HFNGHDSXX:4:1525:5855:12696	GGTCAAGATAGCTTACGTCTGCGTAATCGAGAATCGGGAGCAGTAGTGACTGTGCCAGCGTAATCTTAGTGTGATGAGGCAGGAAAAATTGCCAGCGCTTAAGGGAGTGACAGGATGCAAAATCTTATATATACTCTTCGTGTTTCTAAT	DsIV_26	93.75	32	1	1	119	150	832	802	2e-07	47.3	scaffold_601	99.17	121	1	0	1	121	85400	85280	6e-56	219
DS-P-H-3-2	A00541:14:H77GGDSXX:1:2275:4517:19742	TTAGATGTGTCAACTAGATGTGTCAACTTGACCTACCTATCGAGCTGGAAATAATTTATGCGTGGCACTGCCACCTGTTGGTTAATATATTTGGTGCTAAGGTATGTACTTTTGTTATTTTAAATATATAATCAAACAATTATAGAATTA	DsIV_26	97.44	117	1	2	1	115	914	1030	4e-53	198	scaffold_404	100	48	0	0	103	150	319121	319074	5e-17	89.8
DS-P-H-2-2	A00541:14:H77GGDSXX:1:2404:3577:34303	ATATGTAAGTATATAATATGCCCACTTAGTGATACCTTAATTATGGTCCCTCGATCCCAAGACTTAGTCGCAGGGCTAAGTGGGCTCTAATGTGAAAACACACACCCCTTAGCTTAGCATCTATTTGACAAACGTTGAAATACCTTAGCA	DsIV_26	98	50	1	0	101	150	1057	1008	9e-20	87.9	scaffold_493	100	105	0	0	1	105	46428	46324	1e-48	195
DS-P-H-3-1	A00541:14:H77GGDSXX:1:1152:1145:21637	GTCTAATGTGGAAACCTTCCAGCACAGCCGGCTGACAGCATGGCTGGACAGTATTTATGCACTGAGAACAAACGAACATTAGATTAGTCAAAATTCAGAAGGTACGCTACATAAAGTAATCATTAGCAACTTAGTTAATTGAATAGAGGT	DsIV_26	100	111	0	0	1	111	1701	1811	2e-55	206	scaffold_272	94.59	37	2	0	114	150	72906	72870	1e-07	58.4
DS-P-H-3-1	A00541:14:H77GGDSXX:1:2678:2537:4445	GTCTAATGTGGAAACCTTCCAGCACAGCCGGCTGACAGCATGGCTGGACAGTATTTATGCACTGAGAACAAACGAACATTAGATTAGTCAAAATTCAGAAGGTACGCTACATAAAGTACTCATTAGCAACTTAGTTAATTGAATAGAGGT	DsIV_26	100	111	0	0	1	111	1701	1811	2e-55	206	scaffold_272	97.3	37	1	0	114	150	72906	72870	3e-09	63.9
DS-P-H-3-2	A00544:18:H77FKDSXX:3:1627:18249:18067	GCATATGAGAAGTCAAGTTGTCCGTGATGTTTATCAGCATCGGATATCCTCATCATTCCAGGCGTCTGATGTCGTGGGTGCATGTAAAACTTCCTGGGAGTTGAAAAACTCCTTTCCTCTATCCAGCCAGTACTTACATTAAAATAAAAG	DsIV_26	98.18	110	1	1	1	109	1877	1986	7e-51	191	scaffold_204	96	50	2	0	101	150	51379	51428	8e-15	82.4
DS-P-H-3-1	A00541:14:H77GGDSXX:1:1149:1389:30577	TCAGACTCCAGAAGTACCTTTAGTCAGCACTTACAAGGGTCATATGTAAGTACTAAATTGCTATCATTTGGTTGTTTAAACTCCCAGGAAGTTTTACATGCACCCACGACATCAGACGCCTGGAATGATGAGGATATCCGATGCTGATAA	DsIV_26	100	118	0	0	33	150	2024	1907	3e-59	219	scaffold_109	100	35	0	0	1	35	454606	454572	8e-10	65.8
DS-P-H-2-1	A00541:14:H77GGDSXX:1:1311:13358:7122	TATGACCCTTGTGGGATGCACATGCTCGTCGGAGTTTGAAGGGGACCTGTAGAGGATACTTGCATTTACTTGTCCCAAGCTGAGTAAAACATTCATTGCTTCTACTGCTCTCTGTCTGAATGTCAGTATTTTTGTTAGGATAGCTTTGCA	DsIV_26	100	52	0	0	1	52	2013	2064	2e-22	97.1	scaffold_413	100	96	0	0	55	150	35823	35728	1e-43	178
DS-P-H-2-1	A00541:14:H77GGDSXX:1:2311:12129:12101	TATGACCCTTGTGGGATGCACATGCTCGTCGGAGTTTGAAGGGGACCTGTAGAGGATACTTGCATTTACTTGTCCCAAGCTGAGTAAAACATTCATTGCTTCTACTGCTCTCTGTCTGAATGTCAGTATTTTTGTTAGGATAGCTTTGCA	DsIV_26	100	52	0	0	1	52	2013	2064	2e-22	97.1	scaffold_413	100	96	0	0	55	150	35823	35728	1e-43	178
DS-P-H-3-2	A00541:14:H77GGDSXX:1:2454:31810:3724	ATTTCAATGTACGTAGCCCGTTACCATTCCTCTTATGCATGTGATGCTGTGCGTGAGATGGTTATGGACCTCTTCGGACTGGAGTTTAATGTGTTCTTGTTCTTGCAGATGGCGCGGTACACGGGTACACACAAATAATTTTAGGAAATT	DsIV_26	95.12	123	6	0	1	123	2239	2117	5e-52	195	scaffold_1185	96.3	27	1	0	124	150	13916	13942	0.001	45.4
DS-P-H-3-2	A00541:14:H77GGDSXX:1:2454:31882:3787	CTTTCAATGTAAGTAGCCCGTTACCATTCCTCTTATGCATGTGATGCTTTGCTTGAGATGGTTATGGACCTCGTCGGAATGGAGTTTAATGTTTTCTTGTTCTTGCAGATGGCGCGTTCCACGGGTCCAAACAAATAATTTTAGGAAATT	DsIV_26	98.36	122	2	0	2	123	2238	2117	4e-58	215	scaffold_1185	96.3	27	1	0	124	150	13916	13942	0.001	45.4
DS-P-H-3-2	A00541:14:H77GGDSXX:1:1154:10691:22795	CATATACTCATGCTCCACGCGATCGTGTAACGCGCCATCTGCAAGAACAAGAAAACATTAAACTCCATTCCGAAGAGGTCCATAACCATCTCAAGCAAAGCATCACATGCATAAGAGGAATGGTGTCGGAATTACATAATTCTCATCTTG	DsIV_26	100	124	0	0	1	124	2094	2217	1e-62	230	scaffold_457	100	25	0	0	124	148	142624	142600	0.0003	47.3
DS-P-H-1-1	A00544:18:H77FKDSXX:3:1132:14796:19132	CGAGGCATTCGCACCGGGTCCTGTCCGCTGTACACAGTTTGAGAAGCAGTGTGGGGTAATGGCACATAATGACTCTATCGGCGGCAGCGAGGCGGCGGCGGCGGCGCATAATCGATTTCATGCTGGTAGGACATTTCAACTTTTAGCTAT	DsIV_26	95.45	44	2	0	107	150	2814	2857	9e-15	71.3	scaffold_342	99.06	106	1	0	1	106	66189	66294	1e-47	191
DS-P-H-3-2	A00541:14:H77GGDSXX:1:1341:2998:33082	GAGCATTCCCAATGCATAAGGATTTTTAATGCATGATTCTCCGAGTTGGAAATAATTCGTATAGTGCCGATGCATGTTACTTCATAATGATTTTGTATTTTTTGGATGTATCATTTTCGAGAAAATCATAAAATAGTAAAAAAGTGCTGA	DsIV_26	98.95	95	0	1	1	94	2732	2826	3e-44	169	scaffold_1096	100	65	0	0	86	150	10457	10521	2e-26	121
DS-P-H-3-2	A00541:14:H77GGDSXX:1:1421:29514:13182	CAATTGTTTTTGCTGAAAATTTTGATTGCCAAGAAATAATTGTGAGTACTGATGACGATGGCCAAAAGAACCAAAACAGAAGTAAAGTAGTATAGCTAAAAGTTGAAATGTCCTACCAGCATGAAATCGATTATGAAGTAACATGCATCG	DsIV_26	96.97	66	2	0	85	150	2864	2799	5e-27	111	scaffold_786	98.85	87	1	0	1	87	1095	1181	5e-37	156
DS-P-H-3-2	A00541:14:H77GGDSXX:1:1534:15854:31767	CGCAAGTCCACCAGGCCTAGGGGGAAACCGGTGCCAGAGAGGCCTAAGAGAAGTCTGTTCTGCCTAGGCCTAAAGAATCCGTTGAGGAACCTGTGCTATAATATTGTAGTGTGCCGCTTACCATCCTCCGCAGCGAGAACCCAACTGACT	DsIV_26	100	41	0	0	110	150	2986	2946	2e-16	76.8	scaffold_157	99.07	107	1	0	1	107	215702	215596	3e-48	193
DS-P-H-2-1	A00541:14:H77GGDSXX:1:2345:22083:13213	CATGCAGAACCATATTTTATGTAGTGCCGCACTGCTGATGCATGCGATCGAACTGCTTACTCGTGATATCGACTCTGGCATATAGTAGACTCAGTGTAATAAACGAATACCTGGAAAAGTTAATAAAGGAGAAAAACAATACAAATATTT	DsIV_26	100	86	0	0	1	86	3245	3160	2e-41	159	scaffold_45	98.53	68	1	0	83	150	622232	622165	2e-26	121
DS-P-H-3-2	A00541:14:H77GGDSXX:1:2259:2076:30452	CGTCCCGTAGACCACAGTTGTAGAGTAAGATAAGGAACTAGCCAGCGCGTCGCGCAAGCACGCTTCACTATGGTCAGTTACCTTATCAATCTGCTTGTGTTATTAGCTCTAGATTTTTTAATTCATAAACATATTTTATTTATTTAAGCA	DsIV_26	93.53	139	9	0	1	139	3364	3226	7e-56	207	scaffold_136	93.75	32	2	0	115	146	545573	545604	8e-05	49.1
DS-P-H-1-1	A00545:16:HFNGHDSXX:4:1358:19723:1266	AAGAAAAAATACATTATACACAGGTTAATTATCGATAAACTCGTTTAATGCGCGTTCCACCAATCACAGCACTGTATTTATGGGGAAACGCGATATAGCGATGGCAGTGCATGATGTTCGGAAGCGTTTGCGGTCCAACTATCGATACGT	DsIV_26	98.04	51	0	1	100	150	3411	3362	9e-20	87.9	scaffold_154	100	103	0	0	1	103	275123	275021	1e-47	191
DS-P-H-1-2	A00545:16:HFNGHDSXX:4:1239:7518:33426	CGGGTGAGTTGATTGTATTACATACAATTTTATGTTACCGAAGGGGTAGTCAGAGGTGACACGCAAGCGATTATAAATTGTTCACAGTACTCAGGAGTCTGTTGACTATGCACTGCACTTTGCGAGAACGTTATCGCGAACGTCGCGGCT	DsIV_26	100	55	0	0	96	150	3693	3639	3e-24	102	scaffold_153	98.04	102	2	0	1	102	277678	277577	1e-43	178
DS-P-H-1-2	A00545:16:HFNGHDSXX:4:2462:30237:6010	CGGGTGAGTTGATTGTATTACATACAATTTTATGTTACCGAAGGGGTAGTCAGTGGTGACACGCAAGCGATTATCAATTGTTCACAGTACTCAGGAGTCTGTTGACTATGACCTGCACTTTGCGAGAACGTTATCGCGAACGTCGCGGCT	DsIV_26	96.36	55	2	0	96	150	3693	3639	7e-21	91.6	scaffold_153	96.08	102	4	0	1	102	277678	277577	2e-40	167
DS-P-H-3-2	A00544:18:H77FKDSXX:3:2248:17228:30984	CGTTACACGCCATGGAAGTCCCTATCGTTACGATATAACGTTCCGATTCGTTACGGACATAACTATAGTTAGAGAACCCCGTGCATGGGGCAAGATGGTTTATTTCCCATTGTTTACATTTCTTAAAATAAGTCAATTGTAATGGTTACT	DsIV_26	97.67	86	1	1	1	85	4140	4225	1e-37	147	scaffold_540	91.4	93	6	2	58	150	5073	5163	4e-28	126
DS-P-H-2-2	A00541:14:H77GGDSXX:1:2373:13259:22545	GCAGTGTATAAAGTCGAGCCGAGACTCTGAGATCAGGGAGTTCTAATACATCAGCTCCCAATAACTCTGATGATGATGCAAACATCATCAGCAACATTATGATAGCATACAGATGGCATATCCCCATCGGATATTAAAAATTTAGATTTT	DsIV_26	100	119	0	0	1	119	4266	4384	9e-60	220	scaffold_637	100	36	0	0	115	150	86930	86895	2e-10	67.6
DS-P-H-3-2	A00541:14:H77GGDSXX:1:2222:1434:3662	CATGAGCGATGTATAACTCTCTTCTACGGTGTATAAGCGGCTGTTTGCTCAGACTGTCATACTGCGACTCCAAAAGCAAACGAAGCGTTACTTGTAGTCAGAAGCATTCATATCGCATGTAAATATAATTTTAAAATTAAATTTAATTTA	DsIV_27	97.81	137	3	0	1	137	2808	2672	9e-65	237	scaffold_312	100	23	0	0	126	148	447954	447932	0.004	43.6
DS-P-H-2-1	A00541:14:H77GGDSXX:1:1116:25129:11569	CACAATAAAATCCCAAAATACCATTTCTCGAGGGCATCCGCAGTCACGTACACGATGTCCGGTCACAGCCCGAAGCTACGATGAGGGCGCTCGTCATGTCACACTTATAGCTTTTAAATCATACTTGCAAGTAAGCATACCTACTAATAT	DsIV_28	99.13	115	1	0	1	115	148	34	7e-56	207	scaffold_36	100	35	0	0	116	150	694944	694978	8e-10	65.8
DS-P-H-2-1	A00541:14:H77GGDSXX:1:1116:25247:11553	CACAATAAAATCCCAAAATACCATTTCTCGAGGGCATCCGCAGTCACGTACACGATGTCCGGTCACAGCCCGAAGCTACGATGCGGGCGCTCGTCATGTCACACTTATAGCTTTTAAATCATACTTGCAAGTAAGCATACCTACTAATAT	DsIV_28	100	115	0	0	1	115	148	34	1e-57	213	scaffold_36	100	35	0	0	116	150	694944	694978	8e-10	65.8
DS-P-H-2-2	A00541:14:H77GGDSXX:1:1614:11134:5682	GTGGTTGGGCGCCTGTAGTATTGAAAAAAACGTAGCGCGAGAGATGCTGTACTCTATATACATACACTGAAACAGTATACATACACACACGTCTATGTAAGTGTTGAACTGGTAACGGGAAAAGGATCAGACCAAAAAATAAAAATACTT	DsIV_28	98.82	85	1	0	1	85	660	744	3e-39	152	scaffold_131	100	64	0	0	85	148	531009	530946	6e-26	119
DS-P-H-2-2	A00541:14:H77GGDSXX:1:2443:10131:10207	GTGGTTGGGCGCCTGTAGTATTGAAAAAAACGTAGCGCGAGAGCTGCTGTACTCTATATACATACACTGAAACAGTATACATACACACACGTCTATGTAAGTGTTGAACTGGTAACGGGAAAAGGATCAGACCAAAAAATAAAAATACGT	DsIV_28	100	85	0	0	1	85	660	744	7e-41	158	scaffold_131	100	66	0	0	85	150	531009	530944	5e-27	122
DS-P-H-2-2	A00541:14:H77GGDSXX:1:2443:10140:10191	GTGGTTGGGCGCCTGTAGTATTGAAAAAAACGTAGCGCGAGAGCTGCTGTACTCTATATACATACACTGAAACAGTATACATACACACACGTCTATGTAAGTGTTGAACTGGTACCGGGAAAAGGATCAGACCAAAAAATAAAAATACGT	DsIV_28	100	85	0	0	1	85	660	744	7e-41	158	scaffold_131	98.48	66	1	0	85	150	531009	530944	2e-25	117
DS-P-H-3-2	A00541:14:H77GGDSXX:1:1110:26286:14231	TAATGAGGTAATTAACACTGACGGGTATTTCTCAATTCCTATAGAAGCTCTTACACACATGAAGGAACATACAGTTTGGTCACCTCTTTGTGTATATGATAGTATGCATCGACCGTTGCATTTCGCTAAACATGTACGGGTTCGCGTAAA	DsIV_28	100	135	0	0	16	150	1162	1296	1e-68	250	scaffold_1448	100	25	0	0	1	25	620	596	0.0003	47.3
DS-P-H-3-2	A00541:14:H77GGDSXX:1:2640:9498:6856	CTCACACAATAGTTCATTCACGTGAACTACGAATGCTGACAAGTGGTTGTGATGGAGCATTCACTCAACTCTTTTTATTATGGGAAAGTTTCAACACTAAGAACACCACACCTCGACCTATATCCCATCCTATATTATAGAATAGTGGTG	DsIV_28	100	44	0	0	107	150	1554	1597	4e-18	82.4	scaffold_163	100	106	0	0	1	106	8372	8267	3e-49	196
DS-P-H-1-2	A00545:16:HFNGHDSXX:4:1603:10664:22936	CTGAAGAAACTTCAAGTGAAGAAAGCGACGGAGACTAGTGAACATGGGTCAGCATCAAACTGCTAGTATAGTATAGACAGTATAGAGTAACCCCCCAGCACCCACAGCGTACCCCAGTAGCGCGAAGCGTACCGCAGTAGCGCGATTAAT	DsIV_28	100	70	0	0	1	70	1776	1707	1e-32	130	scaffold_1013	98.63	73	1	0	78	150	8305	8377	3e-29	130
DS-P-H-1-2	A00545:16:HFNGHDSXX:4:1603:10673:22921	CTGAAGAAACTTCAAGTGAAGAAAGCGACGGAGACTAGTGAACATGGGTCAGCATCAAACTGCTAGTATAGTATAGACAGTATAGAGTAACCCCCCAGCACCCACAGCGTACCCCAGTAGCGCGAAGCGTACCGCAGTAGCGCGATTAAT	DsIV_28	100	70	0	0	1	70	1776	1707	1e-32	130	scaffold_1013	98.63	73	1	0	78	150	8305	8377	3e-29	130
DS-P-H-1-2	A00545:16:HFNGHDSXX:4:1603:10719:22905	CTGAAGAAACTTCAAGTGAAGAAAGCGACTGAGACTAGTGAACATGGGTCAGCATCAAACTGCTAGTATAGTATAGACAGTATAGAGTAACCCCCCAGCACCCAAAGCGTACCCCAGTAGCGCGAAGCGTACCGCAGTATCGCGCTTAAT	DsIV_28	98.57	70	1	0	1	70	1776	1707	7e-31	124	scaffold_1013	94.52	73	4	0	78	150	8305	8377	3e-24	113
DS-P-H-3-2	A00541:14:H77GGDSXX:1:1670:12789:24298	TGATGGCATGTACTGGCATATGCTGGGCCAGTACTGCCCAGAGTCTCGCTTGAGCCATACCCGAACTGTCCTAGAAAATTAAAAACATAAAGAAACATAAAGTGAAGAAAGCGACGGAGACTAGTGAACATGGGTCAGCATCAAACTGCT	DsIV_28	96.72	61	2	0	90	150	1773	1713	3e-24	102	scaffold_191	95.96	99	4	0	1	99	211497	211399	1e-38	161
DS-P-H-3-2	A00541:14:H77GGDSXX:1:2119:15230:21950	TGATGGCATGTACTGGCATATGCTGGGCCAGTACTGCCCAGAGTCTCGCTTGAGCCATACCCGAACTGTCCTAGAAAATTAAAAACATAAAGAAACATAAAGTGAAGAAAGCGACGGAGACTAGTGAACATGGGTCAGCATCAAACTGCT	DsIV_28	96.72	61	2	0	90	150	1773	1713	3e-24	102	scaffold_191	95.96	99	4	0	1	99	211497	211399	1e-38	161
DS-P-H-3-1	A00541:14:H77GGDSXX:1:2137:12554:13683	TCTGCCGTGGTTTTTGCTGGCGTCAGTTACCGGGCTGTTGATTTGGCACTTCTGGAACCTGCTGCGCCTTTCCTGGTGGCTGTGGGTGGACAGAAGCATGACGCAGAAGAGCCTGAAGAAACTTCAAGTGAAGAAAGCGACGGAGACTAG	DsIV_28	94.74	57	0	3	95	150	1793	1739	3e-19	86.1	scaffold_620	90.38	104	10	0	1	104	35167	35270	2e-31	137
DS-P-H-1-2	A00545:16:HFNGHDSXX:4:2336:25681:32941	ATAAACCCCCACTTACACTCATGTAGCAGCGAAATATCACAACGGGTCTCTTGCCACACACCTTATCGAAGTTCTAGAACTGATGGGCGCTGATCTGAATGGACGTAACTCATGCGCAGGTGAGATCATACTTCATAGAACCGTTTACGA	DsIV_28	99.26	135	1	0	16	150	2069	1935	5e-67	244	scaffold_211	100	24	0	0	1	24	522064	522041	0.001	45.4
DS-P-H-1-2	A00544:18:H77FKDSXX:3:1207:29423:24361	GGATTCACACGCGTACCACCGCAGCATTCGTCGACTTACTACAAATCAAAAACTACGAAGGTGAGCTTTTCTAAGTGCGAACAAGAAATTACTTAAATAGGTATCCACAATAAGTATGAAAAGAAGTTAAACAAGCACGACACTACCAAG	DsIV_28	100	69	0	0	1	69	2139	2071	5e-32	128	scaffold_224	91.76	85	7	0	62	146	148001	147917	6e-26	119
DS-P-H-1-2	A00545:16:HFNGHDSXX:4:1654:6352:5791	AGACCAACCCGAACGAAGTTCGTGAACGTAATGATTTATATTCTCCGATTCGTGCCGATTCATAAATATAAATGATTGTAAGCACTTAATGAAATCAAATTTAATCATAATATTTATGAAGTCAGCTCCACGCTTCATACTGAAGTATTA	DsIV_28	100	75	0	0	1	75	2266	2340	2e-35	139	scaffold_197	100	75	0	0	75	149	494484	494558	5e-32	139
DS-P-H-1-2	A00545:16:HFNGHDSXX:4:1654:7780:11992	AGACCAACCCGAACGAAGTTCGTGAACGTAATGATTTATATTCTCCGATTCGTGCCGATTCATAAATATAAATGATTGTAAGCACTTAATGAAATCAAATTTAATCATAATATTTATGAAGTCAGCTCCACGCTTCATACTGAAGTATTA	DsIV_28	100	75	0	0	1	75	2266	2340	2e-35	139	scaffold_197	100	75	0	0	75	149	494484	494558	5e-32	139
DS-P-H-1-2	A00545:16:HFNGHDSXX:4:2677:10538:14920	AACAGAGAAATTGTCGGCAACATCATGGCTCGTCCAACCTTGCCGGAGGTGAAGTGAACTGCATATCACGTCTATACTAAACCGAATAGTGAGTGGTAATGAACAAACTATGTTCTGAAACATTTGACTTATAAGTTCCAATAGCAGTAA	DsIV_28	100	121	0	0	1	121	2791	2671	7e-61	224	scaffold_1314	90.62	32	3	0	112	143	3589	3620	0.004	43.6
DS-P-H-1-2	A00545:16:HFNGHDSXX:4:2677:10827:14951	AACAGAGAAATTGTCGGCAACATCATGGCTCGTCCAACCTTGCCGGAGGTGAAGTGAACTGCATATCACGTCTATACTAAACCGAATAGTGAGTGGTAATGAACAAACTATGTTCTGAAACATTTGACTTATAAGTTCCAATAGCAGTAA	DsIV_28	100	121	0	0	1	121	2791	2671	7e-61	224	scaffold_1314	90.62	32	3	0	112	143	3589	3620	0.004	43.6
DS-P-H-1-1	A00544:18:H77FKDSXX:3:2104:4408:34240	ACGTGATATGCAGTTCACTTCACCTCCGGCAAGGTTGGACGAGCCATGATGTTGCCGACAATTTCTCTGTTGTAGACTTGGAATACCTTTACTTAACTACCCTGTATACCTACGAGTCCAAACCAACTGGATGCGTAGGTACAAACGAAT	DsIV_28	99.07	108	0	1	1	107	2721	2828	2e-51	193	scaffold_251	100	56	0	0	95	150	256809	256754	2e-21	104
DS-P-H-1-2	A00544:18:H77FKDSXX:3:2104:4408:34240	GGTTTGACATAACGTAGTGTTGACTACTTGATTGGTATGCAAATTTATCGACTTTGATTCGTTTGTACCTACGCATCCAGTTGGTTTGGACTCGTAGGTATACAGGGTAGTTAAGTAAAGGTATTCCAAGTCTACAACAGAGAAATTGTC	DsIV_28	98.08	52	0	1	100	150	2828	2777	3e-20	89.8	scaffold_221	100	112	0	0	1	112	186364	186475	1e-52	207
DS-P-H-1-1	A00544:18:H77FKDSXX:3:2122:31485:26365	CGTAAAGCAGCCATGTGACAGGTCTCATACATGTTGCGAGAAGACATAATGTTTTGCGCGTCCTTCAGAAAGCAAATATGACATAAACGTTGAACACAACACAAGAAACACTTAACATTGAACACAAATCTGACAAACATGCATTACGTG	DsIV_29	97.44	78	2	0	73	150	338	261	1e-33	134	scaffold_137	90.28	72	4	2	2	70	346210	346281	1e-17	91.6
DS-P-H-1-1	A00545:16:HFNGHDSXX:4:1226:4218:8296	CGTAAAGCAGCCATGTGACAGGTCTCATACATGTTGCGAGAAGACATAATGTTTTGCGCGTCCTTCAGAAAGCAAATATGACATAAACGTTGAACACAACACAAGAAACACTTAACATTGAACACAAATCTGACAAACATGCATTACGTG	DsIV_29	97.44	78	2	0	73	150	338	261	1e-33	134	scaffold_137	90.28	72	4	2	2	70	346210	346281	1e-17	91.6
DS-P-H-3-2	A00544:18:H77FKDSXX:3:2535:12979:20556	ATTCCTAAGTACTGTGAAAGCGCATTTGTTTCCAACCGTTTCATGCAGTTTTCGGCCGTTTGATATCTACTGTTGACCATGGGGACACGTACATCTCATTGATGTGGAGTGGCACATCGCCTACTAAAATGCTTTGTTAATATGAAAGTT	DsIV_29	100	65	0	0	78	142	634	570	9e-30	121	scaffold_160	97.53	81	2	0	1	81	270503	270583	5e-32	139
DS-P-H-3-2	A00541:14:H77GGDSXX:1:1522:8721:16626	ATTCCTAAGTACTGTGAAAGCGCATTTGTTTCCAACCGTTTCATGCAGTTTTCGGCCGTTTGATATCTACTGTTGACCATGGGGACACGTACATCTCATTGATGTGGAGTGGCACATCGCCTACTAAAATGCTTTGTTAATCTGAAAGGT	DsIV_29	100	64	0	0	78	141	634	571	3e-29	119	scaffold_160	97.53	81	2	0	1	81	270503	270583	5e-32	139
DS-P-H-2-2	A00541:14:H77GGDSXX:1:2452:29098:10081	GATAATACTACATGCTAGAAAAAGTATAATAATTGATAAGAAAAAACTAGCCAACAGAGTACATTGAAGGTGACGCCCGCAAGGCGCACTATACGAGTAAAATATTCTAAATCTGGATAGAATCTATGGTTATCAATATGCTCAGTGGTA	DsIV_29	98.08	104	2	0	1	104	1310	1207	4e-48	182	scaffold_55	98.21	56	1	0	95	150	607707	607652	8e-20	99
DS-P-H-3-2	A00541:14:H77GGDSXX:1:2422:9019:36526	TACCAGCTCAAGACGTATCAGATAACAACGAGTGGTTCTCCACGACCAGGTAGTAAGAACACGTTGACGTTAACAATACATTTATTACGATGCAGATATTTCTATATGGAATTCTTGACAGATGTGTCAAAAGTTTACAACTAATCCCTT	DsIV_29	98.1	105	2	0	1	105	2289	2393	1e-48	183	scaffold_37	94.34	53	3	0	98	150	909195	909247	8e-15	82.4
DS-P-H-3-1	A00541:14:H77GGDSXX:1:1167:21251:1595	GCCGGGATAGCATGGAGGCTAGAGAAGCAGGTGAAGACGGTGAAGTGTACACTATCGCAATAAGTAAAATTTTACTACCGTCCTGTATTCTCTATGTTTCACATATACTTTAGAAACTTTAACTAATATATTTCAAAATGGACAACTTAC	DsIV_29	99.22	129	1	0	1	129	3145	3273	1e-63	233	scaffold_407	100	28	0	0	122	149	242608	242635	6e-06	52.8
DS-P-H-3-1	A00541:14:H77GGDSXX:1:2455:9127:36871	TGTCCAGTGTTGTCCAGTGTTGGCGAGTGGCGCGAGACGCACCAGTACTGGGGCAGCCCCGACTGTGTCTTACTGCAGCTGTACCCCACGTGAGTAGTGTGTCCCCCCAACTTTTCATTTTTCGTGACGATGGTTTTCCGCGAGTAAATA	DsIV_29	100	45	0	0	106	150	3902	3946	1e-18	84.2	scaffold_602	96.15	104	4	0	1	104	88376	88273	2e-41	171
DS-P-H-3-2	A00541:14:H77GGDSXX:1:1119:21540:17472	AACCCCATTGTCCCGCCTAGTCGTAAGAAATCCCGGAGCTATTTAAGACAAACAGCACTCACAAGTTCAAATTCATTCGATTATACCAGACCGGTTGATACAGACGTGAACACATCACGACCCATCACGTCCCCACTGCTGGGGCACGGA	DsIV_29	90.91	121	1	2	1	111	4439	4319	9e-40	154	scaffold_537	100	39	0	0	111	149	157880	157842	5e-12	73.1
DS-P-H-3-2	A00541:14:H77GGDSXX:1:1119:21793:17722	AACCCCATTGTCCCGCCTAGTCGTAAGAAATCCCGGAGCTATTTAAGACAAACAGCACTCACAAGTTCAAATTCATTCGATTATACCAGACCGGTTGATACAGACGTGAACACATCACGACCCATCACGTCCCCACTGCTGGGGCACGGA	DsIV_29	90.91	121	1	2	1	111	4439	4319	9e-40	154	scaffold_537	100	39	0	0	111	149	157880	157842	5e-12	73.1
DS-P-H-3-2	A00541:14:H77GGDSXX:1:2666:14507:7169	AACCCCATTGTCCCGCCTAGTCGTAAGAAATCCCGGAGCTATTTAAGACAAACAGCACTCACAAGTTCAAATTCATTCGATTATACCAGACCGGTTGATACAGACGTGAACACATCACGACCCATCACGTCCCCACTGCTGGGGCACGGA	DsIV_29	90.91	121	1	2	1	111	4439	4319	9e-40	154	scaffold_537	100	39	0	0	111	149	157880	157842	5e-12	73.1
DS-P-H-1-2	A00545:16:HFNGHDSXX:4:1620:23339:26475	GCAGAAACATGACAACTGATCTGAATGATTAAGTGCCAATTTCGCCATGGTGGGTTAGAGCATAACCAGGGATTATTCCTTGACTTTTGATACATCTGTCAATAATTTAATATGGATTCACCTGCATCATAGTACTAAACGCTCTGGTTA	DsIV_29	100	38	0	0	113	150	4650	4687	9e-15	71.3	scaffold_745	97.41	116	3	0	1	116	68907	69022	7e-50	198
DS-P-H-1-2	A00545:16:HFNGHDSXX:4:1139:1280:8844	AGTGACCACATCCACCTGGATCTGGCTCGAAGGACCATGAAAAGGCTTGGTAGCCTTATGAGTTGTCACGGATGCAGTGGCCTGAGAGAGGTGGCACGTGCTCGGAGCCATGCAAGTCAACGCATAGTGCAAACGGAACGCTAACTGAAC	DsIV_29	96.63	89	2	1	63	150	5459	5371	1e-37	147	scaffold_583	98.36	61	1	0	1	61	10614	10554	1e-22	108
DS-P-H-1-2	A00545:16:HFNGHDSXX:4:1139:1850:7106	AGTGACCACATCCACCTGGATCTGGCTCGAAGGACCATGAAAAGGCTTGGTAGCCTTATGATTTGTCACGGATGCAGTGGCCTGAGAGATGTGGCACGTGCTCGGAGCCATGCAAGTCAACGCATATTGCAAACGGAACGCTAACTGAAC	DsIV_29	98.91	92	0	1	60	150	5462	5371	1e-42	163	scaffold_583	98.39	62	1	0	1	62	10614	10553	4e-23	110
DS-P-H-3-2	A00541:14:H77GGDSXX:1:2174:5909:7185	GAATACGGCTATGATGTCAGTGCCATTTTCTTTTTTTGTTGCGCGTTCAGATGCCTGTTCTACTGAGGTACTAAACAACACAGGCAAACAGAATACAAATATGGACTAATGGTTCTTTGTGTGCAGGTCGTTCACTCCTGCGCACACGCC	DsIV_29	98.94	94	1	0	57	150	5638	5731	3e-44	169	scaffold_31	96.97	66	2	0	1	66	2102424	2102359	1e-23	111
DS-P-H-1-2	A00544:18:H77FKDSXX:3:2419:10881:19586	CTTTACTTTTTCGCCATAATAAATGTATAGAGAGATCCCCAGGGGATGTTTGTTTGTGCGTCCGACCATTGACGGCAAGTTAGGATCAGAGCCAAGATTTTTCCTAAGCTAGTAACTATATCATAATAGTGGAAAATCGACAATTATTTC	DsIV_30	92.31	26	0	2	1	24	13	38	0.0003	36.2	scaffold_111	94.53	128	7	0	23	150	502756	502883	7e-50	198
DS-P-H-3-2	A00541:14:H77GGDSXX:1:2314:31919:36166	TGCAAGAGTCCTCCGGCTAACGCCGCCGACCCTCATGCGCATTTCTGTCACTACAACGTTGTAAACGATAGTAATAGTAGTAGTGGAGTAGTAGTAATAGTAGTATCGGAGTGTGTGTTGAGATATCTTTATTTCTTATCAAGTAAGGTG	DsIV_30	100	118	0	0	1	118	935	818	3e-59	219	scaffold_454	100	33	0	0	118	150	125266	125234	1e-08	62.1
DS-P-H-3-1	A00544:18:H77FKDSXX:3:2314:4670:24737	GACTGCGAACATTGTCATCAAGGCAGTTGCGACTACGGAAACCTGATCCTCGTTTTCGAATAACGAGCTGGTAGGTCGAAGACTATAATAATGTAGGTTGCACCGGGCAGCAGAAGTTCATCGACTAATGGAAGACGTGCACAGCGACTT	DsIV_30	100	118	0	0	1	118	1438	1321	3e-59	219	scaffold_285	100	35	0	0	116	150	214716	214682	8e-10	65.8
DS-P-H-3-1	A00544:18:H77FKDSXX:3:2512:12933:15812	GACTGCGAACATTGTCATCAAGGCAGTTGCGACTACGGAAACCTGATCCTCGTTTTCGAATAACGAGCTGGTAGGTCGAAGACTATAATAATGTAGGTTGCACCGGGCAGCAGAAGTTCATCGACTAATGGAAGACGTGCACAGCGACTT	DsIV_30	100	118	0	0	1	118	1438	1321	3e-59	219	scaffold_285	100	35	0	0	116	150	214716	214682	8e-10	65.8
DS-P-H-1-1	A00545:16:HFNGHDSXX:4:2141:2483:16971	CGTTACGAACCATCTGCGTGGGGATTACATTAGAATCTGTCACGTTTGTTGCTGTATCGTTACGAACCATCTGCGTGGGAATTGCATCAGAATCTGTGAAGTTGGTTGCTGCGTTGTTTCGACCCGGATAAACAGCGTTATGTACTAACT	DsIV_30	99.2	125	1	0	1	125	2042	2166	2e-61	226	scaffold_404	100	25	0	0	126	150	63856	63880	0.0003	47.3
DS-P-H-1-1	A00544:18:H77FKDSXX:3:1301:23032:3646	GCTATCATTTGCGATTGTTCAAACTCCCCAGAAAGTTTTACATGCACCAGACGCCATCAGACGCCTGGAATGATGAGGATATCCGATGCTGATAAACATAACGGTGTACTGATGCGTTGGATTTCCATCTTTTCCAGGGTCCAAGGTCCA	DsIV_30	98.08	104	2	0	1	104	2724	2621	4e-48	182	scaffold_1157	100	53	0	0	98	150	2529	2477	8e-20	99
DS-P-H-1-1	A00544:18:H77FKDSXX:3:1301:24316:1673	GCTATCATTTGCGATTGTTCAAACTCCCCAGAAAGTTTTACATGCACCAGACGCCATCAGACGCCTGGAATGATGAGGATATCCGATGCTGATAAACATAACGGTGTACTGATGCGTTGGATTTCCATCTTTTCCAGGGTCCAAGGTCCA	DsIV_30	98.08	104	2	0	1	104	2724	2621	4e-48	182	scaffold_1157	100	53	0	0	98	150	2529	2477	8e-20	99
DS-P-H-2-1	A00541:14:H77GGDSXX:1:1447:32090:16767	ACTCATGCTCCACGCCATGGCTATCTGCAAGAACAAGAAAACGTTAAGCTCGTCTCTCTTCTTCTGAATGTGAGTTTTCCAGATCTGCTTCCTGTCCAAATGGAATCCGAGGTATTTTACGACCGTCTGATGCGGCAGAACTTCACCACC	DsIV_30	100	51	0	0	1	51	2826	2876	5e-22	95.3	scaffold_451	99.07	108	1	0	43	150	42971	43078	1e-48	195
DS-P-H-1-1	A00545:16:HFNGHDSXX:4:2251:16125:28761	ATCGACAATAGAGATCTTTTAGAGCTGCAACATTACATGCAACTGTTCTTACACTACAAGATGCAGTGATATGCAGACGGGAAGTTCATCGATAAATTTCACCCTGTATAGCTAGCGAGCTGTAAATAATGGAACGATCATAAATTTCAA	DsIV_30	100	45	0	0	106	150	229	273	1e-18	84.2	scaffold_64	98.18	110	2	0	1	110	608169	608060	3e-48	193
DS-P-H-3-2	A00541:14:H77GGDSXX:1:2506:21133:2519	AAATTCCCTGTTTCTAGGGGTGAAAGGCATCGCCGGGATGTCAACGTGATCGGACAGCAGTGAATTTACTGTTTGCGGGCAGTAAATAATTAAGGAAATTTTACAATCATTTGATAAAAGTTGGAATAACTTAGCAACAAACCCACTAAC	DsIV_30	95.65	46	2	0	105	150	1588	1543	7e-16	75	scaffold_72	98	100	2	0	1	100	626468	626369	1e-42	174
DS-P-H-1-1	A00545:16:HFNGHDSXX:4:1103:12536:13839	CAATTTTATAAGGAAAGTAGGTTGTCCGCGAGCTTTGCTTCACCTCAGGTATTAGAATTTCCCGTGAAATATCTGAAATCATAATACGTGTATTAAAACTTAAGCAAACAATATATATTTGTTCAACACTTTTTATCGTTTCATTACTCA	DsIV_30	98.67	75	1	0	76	150	1683	1609	1e-33	134	scaffold_82	98.82	85	0	1	1	85	370454	370537	2e-35	150
DS-P-H-1-1	A00545:16:HFNGHDSXX:4:2438:17092:28902	CAATTTTATAAGGAAAGTAGGTTGTCCGCGAGCTTTGCTTCACCTCAGGTATTAGAATTTCCCGTGAAATATCTGAAATCATAATACGTGTATTAAAACTTAAGCAAACAATATATATTTGTTCAACACTTTTTATCGTTTCATTACTCA	DsIV_30	98.67	75	1	0	76	150	1683	1609	1e-33	134	scaffold_82	98.82	85	0	1	1	85	370454	370537	2e-35	150
DS-P-H-2-2	A00541:14:H77GGDSXX:1:2112:22236:34867	TACTTAGTGATTCACCATGTGTAGGGAAGTAGTATTTATTTTCGCGCACAAATATTGCCATTTGTTTTTTGTACATACCTGCTAATGTGAGTAATGAAACGATAAAAAGTGTTGAACAAATATATATTGTTTGCTTAAGTTTTAATACAC	DsIV_30	100	65	0	0	86	150	1607	1671	9e-30	121	scaffold_577	97.85	93	2	0	1	93	87735	87643	1e-38	161
DS-P-H-3-2	A00544:18:H77FKDSXX:3:1553:13150:24048	GTAAACAGACTACGCAAGCCTACCTTACCGCCGCGGCGACGACACAAAATTGGGCGCATCTTACGTAACTGGCAGCGACCGATTTTCTTTCTCATTGGTTTTTTAGTGCTCTTCTGCACAGGAATTATAGTTATTACTGTATCGTTCCGA	DsIV_30	100	65	0	0	86	150	1928	1992	9e-30	121	scaffold_16	95.29	85	3	1	1	84	1924719	1924635	2e-30	134
DS-P-H-3-2	A00544:18:H77FKDSXX:3:2553:12255:17989	GTAAACAGACTACGCAAGCCTACCTTACCGCCGCGGCGACGACACAAAATTGGGCGCATCTTACGTAACTGGCAGCGACCGATTTTCTTTCTCATTGGTTTTTTAGTGCTCTTCTGCACAGGACTTATAGTTATTACTGTATCGTTCCGA	DsIV_30	98.46	65	1	0	86	150	1928	1992	4e-28	115	scaffold_16	95.29	85	3	1	1	84	1924719	1924635	2e-30	134
DS-P-H-1-2	A00545:16:HFNGHDSXX:4:2465:16450:33207	TATAGAAAAGGGCAGGGCTACCAGTGCCCATTCGCCACTGCAACCTAAAAGATCTATAAATTATGACTCCCCATGCCGAGTCTCACTCTACAGGAATTATAGTTATTACTGTATCGTTCCGAACCATTTGCGTGGGGATTACATTAGAAT	DsIV_30	100	61	0	0	90	150	1960	2020	2e-27	113	scaffold_1572	100	94	0	0	1	94	1486	1579	1e-42	174
DS-P-H-1-1	A00545:16:HFNGHDSXX:4:2647:13395:9471	GGAAACAATGACGTCCATCTGTGACGCGTCGATGCCCCGGGCCAAGCCATCCACGCGCAGAGAGGCGTACTGGTGGTCAGAGGAAATTGCGCAGCTGCACGCGGTTTGTCTCCGCAGGCCAGCTGTGGTGGAAGGATTCCACGTTCGACA	DsIV_30	100	33	0	0	118	150	2454	2422	6e-12	62.1	scaffold_452	98.29	117	2	0	1	117	7060	6944	4e-52	206
DS-P-H-1-1	A00545:16:HFNGHDSXX:4:2647:14000:14340	GGAAACAATGACGTCCATCTGTGACGCGTCGATGCCCCGGGCCAAGCCATCCACGCGCAGAGAGGCGTACTGGTGGTCAGAGGAAATTGCGCAGCTGCACGCGGTTTGTCTCCGCAGGCCAGCTGTGGTGGAAGGATTCCACGTTCGACA	DsIV_30	100	33	0	0	118	150	2454	2422	6e-12	62.1	scaffold_452	98.29	117	2	0	1	117	7060	6944	4e-52	206
DS-P-H-1-1	A00545:16:HFNGHDSXX:4:2148:27317:5024	TCACAGGGACACGTGTCACTACACGAGTTTACCGTGCTATGCGGTTTGTTTACGGGATCCACTGTCTGCCATCCTGTCCCCTTTTTGACATAGAAGGACCAACAGGTTCGAACAAGTATAATTATTATTATGTAATCTCCTTTTTACATA	DsIV_31	98.23	113	2	0	1	113	303	191	4e-53	198	scaffold_231	100	41	0	0	110	150	266727	266767	4e-13	76.8
DS-P-H-1-1	A00544:18:H77FKDSXX:3:1256:23936:16297	GGTCGAACTCAGATTCCCTAATTAGCTCCTTCTTGCGGCGCACGTCTCCGAGCACCGATCCCAAGCTCTTGAGATGTTTGTTGTCGATGACGCAAGTGCTGCCATAGAATAAAAAAAAAAAAGTTTCCATTATGCGATTATTATTCCTAG	DsIV_31	97.87	47	0	1	104	150	542	497	2e-17	80.5	scaffold_122	97.14	105	3	0	1	105	1135446	1135342	1e-43	178
DS-P-H-1-1	A00544:18:H77FKDSXX:3:2148:16514:14841	GGTCGAACTCAGATTCCCTAATTAGCTCCTTCTTGCGGCGCACGTCTCCGAGCACCGATCCCAAGCTCTTGAGATGTTTGTTGTCGATGACGCAAGTGCTGCCATAGAATAAAAAAAAAAAAGTTTCCATTATGCGATTATTATTCCTAG	DsIV_31	97.87	47	0	1	104	150	542	497	2e-17	80.5	scaffold_122	97.14	105	3	0	1	105	1135446	1135342	1e-43	178
DS-P-H-3-1	A00541:14:H77GGDSXX:1:2325:1723:6449	CGTTGATGCCGATTTCCAAGTGACACACAACACTGGACTTACCATACGGGAACGTCTACACTGACGTTTTTCATAAATCGCATCGATAACATTGTAAATGTTTCCAAGAGTAGCGTTATGTATTTTCCGCTAGAAAAAACCTTAATCAAA	DsIV_31	99.15	117	1	0	1	117	666	550	5e-57	211	scaffold_197	93.75	32	2	0	119	150	103704	103673	8e-05	49.1
DS-P-H-1-1	A00545:16:HFNGHDSXX:4:1307:19732:1219	AAAATTTCAACAAAATAATAGACAAGAGCTAGGTTTTCTTGTAAACTTTCAAGAGTACACTTTTGTGGTTCTACGTGCAGAAAGACTATTTTATTGAAAACGCTGTCATCACAACTACTGGAACGATTCGAATAGCGCCATAGATCATCG	DsIV_31	97.54	122	3	0	29	150	982	1103	2e-56	209	scaffold_10	100	30	0	0	1	30	2265549	2265520	5e-07	56.5
DS-P-H-1-1	A00545:16:HFNGHDSXX:4:1447:22146:23093	AAAATTTCAACAAAATAATAGACAAGAGCTAGGTTTTCTTGTAAACTTTCAAGAGTACACTTTTGTGGTTCTACGTGCAGAAAGACTATTTTATTGAAAACGCTGTCATCACAACTACTGGAACGATTCGAATAGCGCCATAGATCATCG	DsIV_31	97.54	122	3	0	29	150	982	1103	2e-56	209	scaffold_10	100	30	0	0	1	30	2265549	2265520	5e-07	56.5
DS-P-H-3-2	A00541:14:H77GGDSXX:1:1302:21224:14857	AGCATACAATGTCAGGCGCCTCCAGCAGATCATGACAGCGAAGCTTGAGACTAAAGACTGGCTAAGCGCGACAAAATATTAGGTCGGAATACACAACATCACAACAGGTGGCCAAGGTTTAATTATTAAAGTGTCTTTTACAAATGGGAG	DsIV_31	98.31	118	2	0	1	118	1503	1620	7e-56	207	scaffold_13	94.29	35	0	2	118	150	1095906	1095940	6e-06	52.8
DS-P-H-1-2	A00545:16:HFNGHDSXX:4:1521:12807:19132	GGATGTGTTGGCTTAGATTGTGGTCGGTGGCAACTTTTGACGTGTAAATTTATGTAATAAAAACAAACTTTGGTACGCAAAAGGTTTGAATCTGACTGGTTATTTTAGAATTTCATGACATTTCATACGGGTTTCACGCCACCATTTCCC	DsIV_31	97.67	43	1	0	108	150	1749	1707	7e-16	75	scaffold_889	97.3	111	3	0	1	111	13894	14004	5e-47	189
DS-P-H-3-2	A00541:14:H77GGDSXX:1:1669:13060:12931	AAATGTTATAGGTAAGTGTCTTAACATATAAATGTCATATTACAGCTGTTCACGGCTCACTGAACGGACATATTCGGCGTGGGTGTGTGTTGCCACTTGAGTGTATAAATCGAATGGGCAGTGTACAATATCCACATTTACATAAAGTAG	DsIV_31	99.03	103	1	0	1	103	2328	2430	3e-49	185	scaffold_729	100	49	0	0	102	150	65248	65200	1e-17	91.6
DS-P-H-3-2	A00544:18:H77FKDSXX:3:1145:16477:20603	AAATGTTATAGGTAAGTGTCTTAACATATAAATGTCATATTACAGCTGTTCACGGCTCACTGAACGGACATATTCGGCGTGGGTGTGTGTTGCCACTTGAGTGTATAAATCGAATGGGCAGTGTACAATATCCACATTTACATAAAGTAG	DsIV_31	99.03	103	1	0	1	103	2328	2430	3e-49	185	scaffold_729	100	49	0	0	102	150	65248	65200	1e-17	91.6
DS-P-H-1-2	A00544:18:H77FKDSXX:3:2513:2257:6057	TGCATTATTGTTACACCCTAGTGCATTATTGTACCTACTCATTATAAAACGGCGATACGGCATGCGACCTTTCACGTGAGTACAAAATGTACAGGGAATAACTCGGTTGAGAGTCAGTATTGATGTGCCTTTGCCATGAATACACGTGAA	DsIV_31	100	40	0	0	111	150	2480	2519	7e-16	75	scaffold_79	98.37	123	2	0	1	123	173649	173527	2e-55	217
DS-P-H-3-1	A00541:14:H77GGDSXX:1:1227:30951:16642	AGAGTAATTGAAACTGGCAGTTAGCGGTAGAGATCGTTGGCGTAACATAGGTATGGTGTTTATTGTTCAGATGCTTACTTATTTATGCGGGAATGGCGCGGAGCGGGAGCCACCGAGCTCTTCACGTGTATTCATGGCAAAGGCACATCA	DsIV_31	100	63	0	0	88	150	2552	2490	1e-28	117	scaffold_424	93.75	96	1	2	1	91	35950	35855	5e-32	139
DS-P-H-3-1	A00541:14:H77GGDSXX:1:1227:32208:17534	AGAGTAATTGAAACTGGCAGTTAGCGGTAGAGATCGTTGGCGTAACATAGGTATGGTGTTTATTGTTCAGATGCTTACTTATTTATGCGGGAATGGCGCGGAGCGGGAGCCACCGAGCTCTTCACGTGTATTCATGGCAAAGGCACATCA	DsIV_31	100	63	0	0	88	150	2552	2490	1e-28	117	scaffold_424	93.75	96	1	2	1	91	35950	35855	5e-32	139
DS-P-H-1-1	A00545:16:HFNGHDSXX:4:1251:10917:27258	AGTTCGTCATGCTCACCTGCCTTTGTTCGGCGTATAGGCGTGCGGGGCAGCTGGGTGCGGCCGTTTTGTGGGAGGCTGGCCAAGCTTCTTCCTTTTGAAGACTTCCACAATTTCGTTCGTGCACTCTGGCCTAACATGAACGAAGGCAAC	DsIV_31	100	79	0	0	72	150	2597	2675	1e-37	147	scaffold_67	97.44	78	2	0	1	78	952734	952811	2e-30	134
DS-P-H-1-1	A00545:16:HFNGHDSXX:4:1251:11279:27101	AGTTCGTCATGCTCACCTGCCTTTGTTCGGCGTATAGGCGTGCGGGGCAGCTGGGTGCGGCCGTTTTGTGGGAGGCTGGCCAAGCTTCTTCCTTTTGAAGACTTCCACAATTTCGTTCGTGCACTCTGGCCTAACATGAACGAAGGCAAC	DsIV_31	100	79	0	0	72	150	2597	2675	1e-37	147	scaffold_67	97.44	78	2	0	1	78	952734	952811	2e-30	134
DS-P-H-3-2	A00544:18:H77FKDSXX:3:2523:4978:4601	ATGTACACTATACAATGCTTACCTTGAGCTGGTCTCGGTTGGGCCCCAGCAGATGCCGCGGCTCGTCGGTCACGCTGCCCGGGCCCGCGCAGTTCGCACAACGACTGAAAATCGCATCTTGATGGATCGTACGTCGTTGCTACCAATCTT	DsIV_31	100	44	0	0	107	150	2784	2827	4e-18	82.4	scaffold_292	92.45	106	8	0	2	107	103293	103398	6e-36	152
DS-P-H-3-2	A00544:18:H77FKDSXX:3:2523:5204:5400	ATGTACACTATACAATGCTTACCTTGAGCTGGTCTCGGTTGGGCCCCAGCAGATGCCGCGGCTCGTCGGTCACGCTGCACGGGCCCGCGCAGTTCGCACAACGACTGAAAATCGCATCTTGATGGATCGTACGTCGTTGCTACCAATCTT	DsIV_31	100	44	0	0	107	150	2784	2827	4e-18	82.4	scaffold_292	93.4	106	7	0	2	107	103293	103398	1e-37	158
DS-P-H-1-2	A00545:16:HFNGHDSXX:4:1368:18548:19774	CTTCGTCGAATACATCTTTACATAAAGTGCAGGGGAACGAGTTGCCATCACCGTGGTTTTTCGCTATGTGTCTTGTCAATCCGTTGCTTGGAGGCCAATCGTTATTTCTAGATAAAATTGCAACCAGTATGAAACGTGCTCAGAGCAATA	DsIV_31	100	70	0	0	81	150	3111	3042	1e-32	130	scaffold_159	97.67	86	2	0	1	86	331818	331733	8e-35	148
DS-P-H-1-2	A00545:16:HFNGHDSXX:4:1658:29225:31720	CTTCGTCGAATACATCTTTACATAAAGTGCAGGGGAACGAGTTGCCATCACCGTGGTTTTTCGCTATGTGTCTTGTCAATCCGTTGCTTGGAGGCCAATCGTTATTTCTAGATAAAATTGCAACCAGTATGAAACGTGCTCAGAGCAATA	DsIV_31	100	70	0	0	81	150	3111	3042	1e-32	130	scaffold_159	97.67	86	2	0	1	86	331818	331733	8e-35	148
DS-P-H-1-2	A00545:16:HFNGHDSXX:4:2643:19307:8813	CCTCAGAAGAGTCTGGTGACTCAGTAAAATCAAATATCGTTAATCGACGACGATTTGTTGGTCTACACTTTTCAGGGGATGTTACTGGTTCAGAGTCCTTGAAAATAAACTGTGTCATCCAGAAACATCAAGAATCGTTCGGCCTCTTCT	DsIV_31	98.18	55	1	0	96	150	3185	3131	2e-22	97.1	scaffold_405	98.02	101	2	0	1	101	165530	165630	4e-43	176
DS-P-H-2-2	A00541:14:H77GGDSXX:1:2138:29640:8171	CTTGATGTTTCTGGATGACACAGTTTATTTTCAAGGAGGGCGCCCGGTACTTCGGAATGTGCTACATTGAAGAGTTCTCTGATTTGATATGAATGTCGACATAAATTATTATAGCTCACTACGAAATAATAATAACAAAAGTTGGTTCTT	DsIV_31	97.53	81	2	0	1	81	3149	3229	2e-35	139	scaffold_204	93.06	72	5	0	78	149	387145	387216	5e-22	106
DS-P-H-3-2	A00541:14:H77GGDSXX:1:2331:11595:30467	CTCGCACTCCGAACGACAAATAGCTGTCTACGTACTTCTTCATTTGTTCTTCCATTGCGCGCAATGCGGCCCACTTGTCCCGTGCCGCCCTGTCCGCCGCTTCGTTTGGCTTACGTTCACGTTCTTCTCTCGTTTTTCGTTCCCTGCGCT	DsIV_32	100	106	0	0	45	150	3170	3065	1e-52	196	scaffold_122	98.18	55	1	0	1	55	1145548	1145494	3e-19	97.1
DS-P-H-1-2	A00545:16:HFNGHDSXX:4:2501:4426:20337	AGTCATGTTACCTGTTACTTCGACCCATATTCATAGCACCTTCAAGGCGGCACATACATAACAAGTCCAAATCAGAAGATAAAATGGCTGAAAAGATACCTTTATCAGTCCTTACTAAATTTATTAAACCATACAATGGGGATCGGGAAT	DsIV_33	95.83	72	3	0	1	72	858	929	1e-28	117	scaffold_506	98.85	87	1	0	64	150	152005	151919	5e-37	156
DS-P-H-1-1	A00544:18:H77FKDSXX:3:2327:20518:3270	TGCTCAATTATGAAGTTATAGACCATACGCTCTCCTGTCACTGACTGTAGGTAGATAGCTAATCAACTCGCAACAAAGCAATAACAAATGTTGAACATCGTGTAGCAATCAGCCGTGTTGTACAGGCTACTCGTGTTATTCAGAACTTCG	DsIV_33	97.96	49	1	0	1	49	1010	1058	3e-19	86.1	scaffold_68	100	100	0	0	45	144	277047	277146	6e-46	185
DS-P-H-1-1	A00544:18:H77FKDSXX:3:2327:20663:3897	TGCTCAATTATGAAGTTATAGACCATACGCTCTCCTGTCACTGACTGTAGGTAGATAGCTAATCAACTCGCAACAAAGCAATAACAAATGTTGAACATCGTGTAGCAATCAGCCGTGTTGTACAGGCTACTCGTGTTATTCAGAACTTCG	DsIV_33	97.96	49	1	0	1	49	1010	1058	3e-19	86.1	scaffold_68	100	100	0	0	45	144	277047	277146	6e-46	185
DS-P-H-1-2	A00544:18:H77FKDSXX:3:1239:29161:26224	CCTATGCACTTTAATATCTTCATCACTGAATACGAAAATATCACCCTTGCCTTGCCTAGATGCTCAATTATGAAGTTATAGACCATACGCTCTCCTGTCACTGACTGTATGATATGATATGAAAGTTGAGAAAATTACTTATGCCGAAAT	DsIV_33	99.08	109	1	0	1	109	950	1058	1e-52	196	scaffold_14	95.83	48	1	1	104	150	2353805	2353758	4e-13	76.8
DS-P-H-2-1	A00541:14:H77GGDSXX:1:1160:29152:3129	CTTTAATATCTTCATCACTGAATACGAAAATATCACCCTTGCCTTGCCTAGATGCTCAATTATGAAGTTATAGACCATACGCTCTCCTGTCACTGACTGTACTAGAATTAAACGAACTTTCTCACTTAAATTATTTCTAATACCGTAAAG	DsIV_33	99.01	101	1	0	1	101	958	1058	4e-48	182	scaffold_730	100	51	0	0	100	150	37296	37346	1e-18	95.3
DS-P-H-2-1	A00541:14:H77GGDSXX:1:1335:16532:18818	TAGATGCTCAATTATGAAGTTATAGACCATACGCTCTCCTGTCACTGACTGTAGCTATATCAAGGTACAGGGATAACTAAGAGCTCTGGAATACCTAGGCTGAGGAAATGTACGGGTTCCACCTCCATAGTACACCTAAAAATTGGAAAA	DsIV_33	98.11	53	1	0	1	53	1006	1058	2e-21	93.5	scaffold_148	96.97	99	3	0	52	150	1025263	1025361	2e-40	167
DS-P-H-2-1	A00541:14:H77GGDSXX:1:1429:19054:6089	GCCTAGATGCTCAATTATGAAGTTATAGACCATACGCTCTCCTGTCACTGACTGTATAAAAGGCTGCGTAGCCGTAGGCAGTTCTCAACTTGGCTGTGTGTGCGTGAGGCCTAACGCTCTGGGATTACAAAACAACGAATACAACTCTAC	DsIV_33	98.21	56	1	0	1	56	1003	1058	4e-23	99	scaffold_340	98.96	96	1	0	55	150	457956	457861	5e-42	172
DS-P-H-2-1	A00541:14:H77GGDSXX:1:2106:21712:17832	TCACTGAATACGAAAATATCACCCTTGCCTTGCCTAGATGCTCAATTATGAAGTTATAGACCATACGCTCTCCTGTCACTGACTGTATATCATAAAAAATGTTTTATTCGCATGTTTTGTGGATATCTCTATCTAAGAATATGGGTTCCT	DsIV_33	98.85	87	1	0	1	87	972	1058	2e-40	156	scaffold_873	98.48	66	1	0	85	150	1569	1634	2e-25	117
DS-P-H-2-1	A00541:14:H77GGDSXX:1:2326:25997:22968	AGATGCTCAATTATGAAGTTATAGACCATACGCTCTCCTGTCACTGACTGTATATGCCTTCATCAAGTTAAAAAGTATCTACTTACTACTATTTAATAAGTTCTATTATTTCTTCGAGATTTTTAGCATTTAAATAACTTCTGTTGAGGT	DsIV_33	98.08	52	1	0	1	52	1007	1058	7e-21	91.6	scaffold_714	99	100	1	0	51	150	22025	21926	3e-44	180
DS-P-H-2-2	A00541:14:H77GGDSXX:1:1164:30644:17143	CTGAATACGAAAATATCACCCTTGCCTTGCCTAGATGCTCAATTATGAAGTTATAGACCATACGCTCTCCTGTCACTGACTGTATCAGTTTCTTATCATACAGTAGAAACTTCAATAATTACATAAAATAAATGTTTTTTTTTTAATATT	DsIV_33	98.81	84	1	0	1	84	975	1058	1e-38	150	scaffold_84	97.06	68	2	0	83	150	890384	890317	8e-25	115
DS-P-H-2-2	A00541:14:H77GGDSXX:1:1164:30671:17127	CTGAATACGAAAATATCACCCTTGCCTTGCCTAGATGCTCAATTATGAAGTTATAGACCATACGCTCTCCTGTCACTGACTGTATCAGTTTCTTATCATACAGTAGAAACTTCAATAATTACATAAAATAAATGTTTTTTTTTTAATATT	DsIV_33	98.81	84	1	0	1	84	975	1058	1e-38	150	scaffold_84	97.06	68	2	0	83	150	890384	890317	8e-25	115
DS-P-H-2-2	A00541:14:H77GGDSXX:1:1441:19018:13103	AAATATCACCCTTGCCTTGCCTAGATGCTCAATTATGAAGTTATAGACCATACGCTCTCCTGTCACTGACTGTATACAATGTCTTATGTTATTATTACACATATGATAAGCCAAAAGCAAATATCTTAAAACACCACTGGAAAATACTTA	DsIV_33	98.65	74	1	0	1	74	985	1058	4e-33	132	scaffold_301	98.72	78	1	0	73	150	95822	95745	5e-32	139
DS-P-H-2-2	A00541:14:H77GGDSXX:1:1464:27480:13448	ATCTTCATCACTGAATACGAAAATATCACCCTTGCCTTGCCTAGATGCTCAATTATGAAGTTATAGACCATACGCTCTCCTGTCACTGACTGTAGTACCGTAACACCGAGAACGATTACTAGTGAAATTCCTGGGAGCCGAACACTTTGA	DsIV_33	98.94	94	1	0	1	94	965	1058	3e-44	169	scaffold_126	100	58	0	0	93	150	157422	157365	1e-22	108
DS-P-H-2-2	A00541:14:H77GGDSXX:1:2245:10691:6386	TAGATGCTCAATTATGAAGTTATAGACCATACGCTCTCCTGTCACTGACTGTACATTCTATTGGAAGTATTCCTTTATCTGAAAAAAAAGGAATAAGGTTTAGTATAATTATATATGTACTTATATAACTTTTTTAAATTCTATATAATG	DsIV_33	98.11	53	1	0	1	53	1006	1058	2e-21	93.5	scaffold_360	99	100	0	1	52	150	110188	110287	1e-43	178
DS-P-H-2-2	A00541:14:H77GGDSXX:1:2272:29622:28964	AAATATCACCCTTGCCTTGCCTAGATGCTCAATTATGAAGTTATAGACCATACGCTCTCCTGTCACTGACTGTATACAATGTCTTATGTTATTATTACACATATGATAAGCCAAAAGCAAATATCTTAAAACACCACTGGAAAATACTTA	DsIV_33	98.65	74	1	0	1	74	985	1058	4e-33	132	scaffold_301	98.72	78	1	0	73	150	95822	95745	5e-32	139
DS-P-H-2-2	A00541:14:H77GGDSXX:1:2527:14742:23766	CCTATGCACTTTAATATCTTCATCACTGAATACGAAAATATCACCCTTGCCTTGCCTAGATGCTCAATTATGAAGTTATAGACCATACGCTCTCCTGTCACTGACTGTATGTACCTACTTTATGTGTAAATATTAGACAATAGGTTTTGT	DsIV_33	99.08	109	1	0	1	109	950	1058	1e-52	196	scaffold_789	97.67	43	1	0	108	150	46462	46504	1e-12	75
DS-P-H-2-2	A00541:14:H77GGDSXX:1:2529:3414:29230	ATGAAGTTATAGACCATACGCTCTCCTGTCACTGACTGTACTATAAATTTGTATAAGAACCTAAATACCTATGTTTAAATCAGTTATTATTGGCATAGTTAGGTACCTCTTTCAAAATGAACTAACTAGGTATACTTACCCAACTGAATT	DsIV_33	100	39	0	0	2	40	1020	1058	3e-15	73.1	scaffold_78	97.32	112	3	0	39	150	768321	768210	1e-47	191
DS-P-H-2-2	A00541:14:H77GGDSXX:1:2542:5864:7482	GCCTTGCCTAGATGCTCAATTATGAAGTTATAGACCATACGCTCTCCTGTCACTGACTGTATTCAGTTAGACAGCTCGACAGACCGTTTGCCTAAAATCTTATGTTAGTTATATTGATTTTTTGGCCAATATTCCAATATATTTTTATTT	DsIV_33	98.36	61	1	0	1	61	998	1058	7e-26	108	scaffold_287	94.51	91	5	0	60	150	433914	434004	1e-32	141
DS-P-H-3-1	A00541:14:H77GGDSXX:1:1176:25970:20040	CATTTGATCCCTATGCACTTTAATATCTTCATCACTGAATACGAAAATATCACCCTTGCCTTGCCTAGATGCTCAATTATGAAGTTATAGACCATACGCTCTCCTGTCACTGACTGTATATACGACAGGCCATCTTGTTGGTATATTGTT	DsIV_33	99.15	118	1	0	1	118	941	1058	1e-57	213	scaffold_401	97.06	34	1	0	117	150	127511	127478	1e-07	58.4
DS-P-H-3-1	A00541:14:H77GGDSXX:1:1176:26422:19100	CATTTGATCCCTATGCACTTTAATATCTTCATCACTGAATACGAAAATATCACCCTTGCCTTGCCTAGATGCTCAATTATGAAGTTATAGACCATACGCTCTCCTGTCACTGACTGTATATACGACAGGCCATCTTGTTGGTATATTGTT	DsIV_33	99.15	118	1	0	1	118	941	1058	1e-57	213	scaffold_401	97.06	34	1	0	117	150	127511	127478	1e-07	58.4
DS-P-H-3-1	A00541:14:H77GGDSXX:1:2157:16631:31704	ACTGAATACGAAAATATCACCCTTGCCTTGCCTAGATGCTCAATTATGAAGTTATAGACCATACGCTCTCCTGTCACTGACTGTATGTCATTGTATGACAGCGTGATTTTACCACACTGGGAGACCAGCGTCAATTCAATTCAATTCAAG	DsIV_33	98.82	85	1	0	1	85	974	1058	3e-39	152	scaffold_130	98.46	65	0	1	84	147	627579	627643	3e-24	113
DS-P-H-3-1	A00544:18:H77FKDSXX:3:2631:18927:5995	ATAGACCATACGCTCTCCTGTCACTGACTGTATTATCAAAATATTGTAGTTATAGGTAGTTAGGTAAGTATATAAACAAAGATCCTCGTATACGTAACATATACAAAACAGCCAGCACTGACTATTCCATTCCATCTCCATTCATACAAC	DsIV_33	100	32	0	0	1	32	1027	1058	2e-11	60.2	scaffold_79	98.33	120	2	0	31	150	1008208	1008089	1e-53	211
DS-P-H-3-2	A00541:14:H77GGDSXX:1:1526:28230:1157	CACTGAATACGAAAATATCACCCTTGCCTTGCCTAGATGCTCAATTATGAAGTTATAGACCATACGCTCTCCTGTCACTGACTGTAGGTATTAAATGTAAGCTTATTCGTAGGTTTGATTGCAGAGATTACATATTTTTTAAATGATATT	DsIV_33	98.84	86	1	0	1	86	973	1058	9e-40	154	scaffold_45	96.97	66	2	0	85	150	1507879	1507944	1e-23	111
DS-P-H-2-2	A00541:14:H77GGDSXX:1:2104:23538:22748	CTAGGCTGAGTTGTCTATCGTAATACAGTCAGTGACAGGAGAGCGTATGGTCTATAACTTCATAATTGAGCATCTAGGCAAGGCAAGGGTGATATTTTCGTATTCAGTGATGAAGATATTAAAGTGCATAGGGATCAAATGCATTTTCAA	DsIV_33	99.21	127	1	0	24	150	1058	932	1e-62	230	scaffold_148	100	25	0	0	1	25	210014	209990	0.0003	47.3
DS-P-H-2-2	A00541:14:H77GGDSXX:1:2104:23728:23202	CTAGGCTGAGTTGTCTATCGTAATACAGTCAGTGACAGGAGAGCGTATGGTCTATAACTTCATAATTGAGCATCTAGGCAAGGCAAGGGTGATATTTTCGTATTCAGTGATGAAGATATTAAAGTGCATAGGGATCAAATGCATTTTCAA	DsIV_33	99.21	127	1	0	24	150	1058	932	1e-62	230	scaffold_148	100	25	0	0	1	25	210014	209990	0.0003	47.3
DS-P-H-1-1	A00544:18:H77FKDSXX:3:2249:24605:13479	CGTCTGTCACAGCCGATTTACTCGGAAACTACAGTCAGTGACAGGAGAGCGTATGGTCTATAACTTCATAATTGAGCATCTAGGCAAGGCAAGGGTGATATTTTCGTATTCAGTGATGAAGATATTAAAGTGCATAGGGATCAAATGCAT	DsIV_33	99.17	121	1	0	30	150	1058	938	3e-59	219	scaffold_235	94.87	39	2	0	1	39	464526	464488	1e-08	62.1
DS-P-H-2-2	A00541:14:H77GGDSXX:1:2164:26431:16986	TTAGATGGCAATCGCTGGATAACGGCTGTCAATACAGTCAGTGACAGGAGAGCGTATGGTCTATAACTTCATAATTGAGCATCTAGGCAAGGCAAGGGTGATATTTTCGTATTCAGTGATGAAGATATTAAAGTGCATAGGGATCAAATG	DsIV_33	99.15	118	1	0	33	150	1058	941	1e-57	213	scaffold_30	100	34	0	0	1	34	683024	682991	3e-09	63.9
DS-P-H-2-2	A00541:14:H77GGDSXX:1:1522:1353:37027	TTAGATGGCAATCGCTGGATAACGGCTGTCAATACAGTCAGTGACAGGAGAGCGTATGGTCTATAACTTCATAATTGAGCATCTAGGCAAGGCAAGGGTGATATTTTCGTATTCAGTGATGAAGATATTATAGTGCATAGGGATCATGTG	DsIV_33	98.25	114	2	0	33	146	1058	945	1e-53	200	scaffold_30	100	34	0	0	1	34	683024	682991	3e-09	63.9
DS-P-H-2-1	A00541:14:H77GGDSXX:1:2236:4092:9017	CGTGCCGATATTTATACAGGTTGTTGCAAAAAGGGTTTAATACTACAGTCAGTGACAGGAGAGCGTATGGTCTATAACTTCATAATTGAGCATCTAGGCAAGGCAAGGGTGATATTTTCGTATTCAGTGATGAAGATATTAAAGTGCATA	DsIV_33	99.07	107	1	0	44	150	1058	952	2e-51	193	scaffold_252	100	46	0	0	1	46	314409	314364	6e-16	86.1
DS-P-H-2-1	A00541:14:H77GGDSXX:1:2232:14633:7827	TGTTTACCCTCACACAAAATACATTGCAATGATAAGAGATGACAGGCTAATACAGTCAGTGACAGGAGAGCGTATGGTCTATAACTTCATAATTGAGCATCTAGGCAAGGCAAGGGTGATATTTTCGTATTCAGTGATGAAGATATTAAA	DsIV_33	99	100	1	0	51	150	1058	959	1e-47	180	scaffold_590	94.44	54	1	1	1	52	114892	114839	8e-15	82.4
DS-P-H-2-2	A00541:14:H77GGDSXX:1:1353:5620:28573	CAATTTTCTTGTTCCCATAAAAATAAGGATCTCGGAAAAGCTTCACGCAGGGAAAAGCGACTAATGAAATAATGAGCTACAGTCAGTGACAGGAGAGCGTATGGTCTATAACTTCATAATTGAGCATCTAGGCAAGGCAAGGGTGATATT	DsIV_33	98.63	73	1	0	78	150	1058	986	1e-32	130	scaffold_192	98.73	79	1	0	1	79	70905	70983	1e-32	141
DS-P-H-1-2	A00545:16:HFNGHDSXX:4:2358:7853:20322	CCTGCGTAAGTATGATCACGTCTCTACATTTCGGAATCAACTCAAGTGGCTCAATATCCGTCATCGAAGGAATGCTCATACAGTCAGTGACAGGAGAGCGTATGGTCTATAACTTCATAATTGAGCATCTAGGCAAGGCAAGGGTGATAT	DsIV_33	98.61	72	1	0	79	150	1058	987	5e-32	128	scaffold_355	100	80	0	0	1	80	245160	245081	8e-35	148
DS-P-H-2-2	A00541:14:H77GGDSXX:1:2458:28167:17707	CTACTTAACATATGTAAACGATGCCCCCAATGTCATAAAAGAGTGTGATGTATTTCAATATGCAGACGATACTTGTATAATACAGTCAGTGACAGGAGAGCGTATGGTCTATAACTTCATAATTGAGCATCTAGGCAAGGCAAGGGTGAT	DsIV_33	98.57	70	1	0	81	150	1058	989	7e-31	124	scaffold_165	98.84	86	0	1	1	85	665927	665842	6e-36	152
DS-P-H-2-1	A00541:14:H77GGDSXX:1:1142:11550:34522	CATAAATCAAGGTCCAAACTATGCAGCTACGTAGGCATAATAGTATTTTAATTATGACGAAAACTTAGAAATGTAATTGTAAGTACAGTCAGTGACAGGAGAGCGTATGGTCTATAACTTCATAATTGAGCATCTAGGCAAGGCAAGGGT	DsIV_33	98.51	67	1	0	84	150	1058	992	3e-29	119	scaffold_298	91.76	85	0	2	1	85	201759	201682	1e-23	111
DS-P-H-2-1	A00541:14:H77GGDSXX:1:1541:3115:30248	ACATATTTTATTCCATTTAAGGAACGACATTAAATGAAAGTAGATGGACGATATACCTACGTAATATGATATAAAGTTGGAATATAAATGATATATACAGTCAGTGACAGGAGAGCGTATGGTCTATAACTTCATAATTGAGCATCTAGG	DsIV_33	98.18	55	1	0	96	150	1058	1004	2e-22	97.1	scaffold_48	98.99	99	1	0	1	99	134233	134331	1e-43	178
DS-P-H-2-1	A00541:14:H77GGDSXX:1:1559:1994:19820	TAAGCTCCGTTTAAACGGGGGGGCTGTTATGTCCGCACAGTAAAATGCAAACACCGCATTACGCGCATTCAATCATTTCGCAATTTTAATAACTAAGTACATACAGTCAGTGACAGGAGAGCGTATGGTCTATAAATTCATAATTGAGCA	DsIV_33	95.92	49	2	0	102	150	1058	1010	2e-17	80.5	scaffold_149	100	104	0	0	1	104	368114	368011	3e-48	193
DS-P-H-2-1	A00541:14:H77GGDSXX:1:1559:3775:19617	TAAGCTCCGTTTAAACGGGGGGGCTGTTATGTCCGCACAGTAAAATGCAAACACCGCATTACGCGCATTCAATCATTTCGCAATTTTAATAACTAAGTACATACAGTCAGTGACAGGAGAGCGTATGGTCTATAACTTCATAATTGAGCA	DsIV_33	97.96	49	1	0	102	150	1058	1010	3e-19	86.1	scaffold_149	100	104	0	0	1	104	368114	368011	3e-48	193
DS-P-H-2-1	A00541:14:H77GGDSXX:1:1423:17192:2644	GCCGTAAAAGCAGAGATAATAGGCAATTCTCAAATCCATTGTGTTTTTTTTTCTCTCGCTCTTGTGTAATGTCAGTTATGCAATGCAAATTCAATGATACTGAAAGTGCTTGCTACAGTCAGTGACAGGAGAGCGTATGGTCTATAACTT	DsIV_33	100	37	0	0	114	150	1058	1022	3e-14	69.4	scaffold_86	99.14	116	0	1	1	115	188614	188729	1e-52	207
DS-P-H-1-2	A00545:16:HFNGHDSXX:4:2111:32099:22858	CATTTGATCCCTATGCACTTTAATATCTTCATCACTGAATACGAAAATATCACCCTTGCCTTGCCTAGATGCTCAATTATGAAGTTATAGACCATACGCTCTCCTGTCACTGACTGTAACAGTGACGTAGCAACAAGGGGGCAACATGGC	DsIV_33	99.16	119	1	0	1	119	941	1059	4e-58	215	scaffold_1263	100	34	0	0	117	150	2352	2319	3e-09	63.9
DS-P-H-2-2	A00541:14:H77GGDSXX:1:2258:25048:18630	TATCACCCTTGCCTTGCCTAGATGCTCAATTATGAAGTTATAGACCATACGCTCTCCTGTCACTGACTGTAAACTCCGAATCCTCTGCCACTCCCAGCACCTTGTTCCAGTCTAGGGAACTCTTGGGTTTGGTGCCTAAGTTCTGAATGT	DsIV_33	98.61	72	1	0	1	72	988	1059	5e-32	128	scaffold_346	96.3	81	3	0	70	150	325648	325728	2e-30	134
DS-P-H-2-2	A00541:14:H77GGDSXX:1:2519:6415:5400	CGAAAATATCACCCTTGCCTTGCCTAGATGCTCAATTATGAAGTTATAGACCATACGCTCTCCTGTCACTGACTGTAATATCGTTGTCAACTGAAACAGTAGGTCGGTTTCTATGGCAAGTTATTTACTCTGGCGGCGTGGTTAATATCA	DsIV_33	98.72	78	1	0	1	78	982	1059	2e-35	139	scaffold_2	100	75	0	0	76	150	717001	716927	5e-32	139
DS-P-H-2-2	A00541:14:H77GGDSXX:1:2519:7256:5228	CGAAAATATCACCCTTGCCTTGCCTAGATGCTCAATTATGAAGTTATAGACCATACGCTCTCCTGTCACTGACTGTAATATCGTTGTCAACTGAAACAGTAGGTCGGTTTCTATGGCAAGTTATTTACTCTGGCGGCGTGGTTAATATCA	DsIV_33	98.72	78	1	0	1	78	982	1059	2e-35	139	scaffold_2	100	75	0	0	76	150	717001	716927	5e-32	139
DS-P-H-3-1	A00541:14:H77GGDSXX:1:1113:5665:20979	TACGAAAATATCACCCTTGCCTTGCCTAGATGCTCAATTATGAAGTTATAGACCATACGCTCTCCTGTCACTGACTGTAAAATGGAACTGGGCAGGGCACGTATGTAGAATGGAAAATAATAGATGGACAAAGAGACTAACCGAATGGCT	DsIV_33	98.75	80	1	0	1	80	980	1059	2e-36	143	scaffold_679	100	73	0	0	78	150	87514	87442	6e-31	135
DS-P-H-2-1	A00541:14:H77GGDSXX:1:1261:24180:33536	CATTACGAGACAAAAATACTGTAAGACTGAAATTGTAATAACATAGGTATGCATTTACAGTCAGTGACAGGAGAGCGTATGGTCTATAACTTCATAATTGAGCATCTAGGCAAGGCAAGGGTGATATTTTCGTATTCAGTGATGAAGATA	DsIV_33	98.96	96	1	0	55	150	1059	964	2e-45	172	scaffold_1	96.49	57	2	0	1	57	1155390	1155446	1e-18	95.3
DS-P-H-2-1	A00541:14:H77GGDSXX:1:1261:24415:33223	CATTACGAGACAAAAATACTGTAAGACTGAAATTGTAATAACATAGGTATGCATTTACAGTCAGTGACAGGAGAGCGTATGGTCTATAACTTCATAATTGAGCATCTAGGCAAGGCAAGGGTGATATTTTCGTATTCAGTGATGAAGATA	DsIV_33	98.96	96	1	0	55	150	1059	964	2e-45	172	scaffold_1	96.49	57	2	0	1	57	1155390	1155446	1e-18	95.3
DS-P-H-2-1	A00541:14:H77GGDSXX:1:1449:6253:27007	CATTACGAGACAAAAATACTGTAAGACTGAAATTGTAATAACATAGGTATGCATTTACAGTCAGTGACAGGAGAGCGTATGGTCTATAACTTCATAATTGAGCATCTAGGCAAGGCAAGGGTGATATTTTCGTATTCAGTGATGAAGATA	DsIV_33	98.96	96	1	0	55	150	1059	964	2e-45	172	scaffold_1	96.49	57	2	0	1	57	1155390	1155446	1e-18	95.3
DS-P-H-2-2	A00541:14:H77GGDSXX:1:1671:21558:10113	AACAGATAATAGTACCAGTGAGTGCTGTTTACCACAGTCAATCTCACCTTAACAAATAATAGTACCAGTGAGTGCTGTTTACAGTCAGTGACAGGAGAGCGTATGGTCTATAACTTCATAATTGAGCATCTAGGCAAGGCAAGGGTGATA	DsIV_33	98.61	72	1	0	79	150	1059	988	5e-32	128	scaffold_254	93.33	90	3	2	1	87	768498	768587	3e-29	130
DS-P-H-2-2	A00541:14:H77GGDSXX:1:2357:13675:18192	TGACTTATAATAAAAAAGGCCTTGGCATCATGTAGGTACCTTATATTAGATTCTTAATTCCGATTTCTGAAAACCTATGTTACAGTCAGTGACAGGAGAGCGTATGGTCTATAACTTCATAATTGAGCATCTAGGCAAGGCAAGGGTGAT	DsIV_33	98.59	71	1	0	80	150	1059	989	2e-31	126	scaffold_543	98.77	81	1	0	2	82	56500	56420	1e-33	145
DS-P-H-1-1	A00545:16:HFNGHDSXX:4:2111:32099:22858	ACGCGATTGTCCTGAGAGCCGTGGAATACCTCTCCATCCTTAGCACCTCATGCCATGTTGCCCCCTTGTTGCTACGTCACTGTTACAGTCAGTGACAGGAGAGCGTATGGTCTATAACTTCATAATTGAGCATCTAGGCAAGGCAAGGGT	DsIV_33	98.53	68	1	0	83	150	1059	992	9e-30	121	scaffold_1263	100	85	0	0	1	85	2268	2352	1e-37	158
DS-P-H-3-2	A00544:18:H77FKDSXX:3:1245:20781:15123	CTAGATGCTCAATTATGAAGTTATAGACCATACGCTCTCCTGTCACTGACTGTAAGAAATTTGTCCCTCAGGAGAGATTTCTGTATTCCATGGGAAACCCCTTTTAACCTCACTCGAAAATATAGACGGTATACCTTCTCAAAGGTGCCC	DsIV_33	98.21	56	1	0	1	56	1005	1060	4e-23	99	scaffold_65	95.1	102	3	1	51	150	976507	976608	4e-38	159
DS-P-H-1-1	A00545:16:HFNGHDSXX:4:2171:30436:8985	GCTTAGAGATATCACCTAAATTACACCCTTAACTTACAGTCAGTGACAGGAGAGCGTATGGTCTATAACTTCATAATTGAGCATCTAGGCAAGGCAAGGGTGATATTTTCGTATTCAGTGATGAAGATATTAAAGTGCATAGGGATCAAA	DsIV_33	99.15	118	1	0	33	150	1060	943	1e-57	213	scaffold_87	97.22	36	1	0	1	36	153745	153780	1e-08	62.1
DS-P-H-3-1	A00544:18:H77FKDSXX:3:1245:20781:15123	TACTTTCTGCAACTCAGCATTACTGGGGCACCTTTGAGAAGGTATACCGTCTATATTTTCGAGTGAGGTTAAAAGGGGTTTCCCATGGAATACAGAAATCTCTCCTGAGGGACAAATTTCTTACAGTCAGTGACAGGAGAGCGTATGGTC	DsIV_33	100	31	0	0	120	150	1060	1030	7e-11	58.4	scaffold_65	95.28	127	4	1	1	125	976633	976507	2e-50	200
DS-P-H-2-1	A00541:14:H77GGDSXX:1:1163:2474:21684	ATAGTATCACCCTCCCCTTCCCCTCGTACACCGTTTTTTATTTTCGCCCCGTACGCTCTTGTGTCCCCTACTGTACGATAGGCTTTCTTTTGCCAAGTATTGTCTACTAGTTACCAAACCAGTAAGTTGTCTACAGCAAGTCAATACGCC	DsIV_33	98.73	79	0	1	1	78	1165	1087	2e-35	139	scaffold_540	97.44	78	2	0	73	150	65886	65963	2e-30	134
DS-P-H-2-1	A00541:14:H77GGDSXX:1:1648:18304:35540	TACTATGCATTAAAGTCGTTTCTCCACTGCATACAATAGTATCACCCTCCCCTTCCCCTCGTACACCGTTTTTTATTTTCGCCCCGTACGCTCTTGTGTCCCCTACTGTAGCGACATAAGGTGCCTCATTGCTTTTGCTTGTGTTTCAAG	DsIV_33	99.12	114	1	0	1	114	1200	1087	2e-55	206	scaffold_657	100	43	0	0	108	150	89022	88980	3e-14	80.5
DS-P-H-2-2	A00541:14:H77GGDSXX:1:1504:7102:20682	TACTATGCATTAAAGTCGTTTCTCCACTGCATACAATAGTATCACCCTCCCCTTCCCCTCGTACACCGTTTTTTATTTTCGCCCCGTACGCTCTTGTGTCCCCTACTGTAGCGACATAAGGTGCCTCATTGCTTTTGCTTGTGTTTCAAG	DsIV_33	99.12	114	1	0	1	114	1200	1087	2e-55	206	scaffold_657	100	43	0	0	108	150	89022	88980	3e-14	80.5
DS-P-H-2-1	A00541:14:H77GGDSXX:1:1504:7102:20682	CACTTTACCAAAGGAAATTAGTCGTCCTTGAAACACAAGCAAAAGCAATGAGGCACCTTATGTCGCTACAGTAGGGGACACAAGAGCGTACGGGGCGAAAATAAAAAACGGTGTACGAGGGGAAGGGGAGGGTGATACTATTGTATGCAG	DsIV_33	98.86	88	1	0	63	150	1087	1174	7e-41	158	scaffold_657	100	69	0	0	1	69	88954	89022	1e-28	128
DS-P-H-2-2	A00541:14:H77GGDSXX:1:1648:18304:35540	CACTTTACCAAAGGAAATTAGTCGTCCTTGAAACACAAGCAAAAGCAATGAGGCACCTTATGTCGCTACAGTAGGGGACACAAGAGCGTACGGGGCGAAAATAAAAAACGGTGTACGAGGGGAAGGGGAGGGTGATACTATTGTATGCAG	DsIV_33	98.86	88	1	0	63	150	1087	1174	7e-41	158	scaffold_657	100	69	0	0	1	69	88954	89022	1e-28	128
DS-P-H-2-2	A00541:14:H77GGDSXX:1:1474:18882:32189	CTGCATACAATAGTATCACCCTCCCCTTCCCCTCGTACACCGTTTTTTATTTTCGCCCCGTACGCTCTTGTGTCCCCTACTGTATCTATTCATTATTTGTCAACAAATACTATATGCGCCTATATGGATGATTGGACGGTGGACCCGTGC	DsIV_33	100	86	0	0	1	86	1174	1089	2e-41	159	scaffold_404	93.44	61	4	0	90	150	192327	192387	1e-17	91.6
DS-P-H-2-2	A00541:14:H77GGDSXX:1:2513:23782:26271	GCATACAATAGTATCACCCTCCCCTTCCCCTCGTACACCGTTTTTTATTTTCGCCCCGTACGCTCTTGTGTCCCCTACTGTATCTACACAAATACATAGATAGATAGATAGTAAATATAAATATCAACACCCAAGACCCGAGTACAAATA	DsIV_33	100	84	0	0	1	84	1172	1089	2e-40	156	scaffold_372	100	70	0	0	81	150	545177	545246	3e-29	130
DS-P-H-1-1	A00544:18:H77FKDSXX:3:2663:32570:5040	CGTACACCGTTTTTTATTTTCGCCCCGTACGCTCTTGTGTCCCCTACTGTATGTCTACGTATACTCAGTTCATATATTGCAATAAAATAAAAATTACACAACGTAACGGGCAAAGTAAAAGGATTTTAAGATACCTTTTCTTTTGAACAT	DsIV_33	100	52	0	0	1	52	1141	1090	2e-22	97.1	scaffold_218	100	101	0	0	50	150	314188	314288	2e-46	187
DS-P-H-1-2	A00545:16:HFNGHDSXX:4:1129:23511:18975	TACAATAGTATCACCCTCCCCTTCCCCTCGTACACCGTTTTTTATTTTCGCCCCGTACGCTCTTGTGTCCCCTACTGTATATGAAATAAATACATTTAATTTGCATTTTAATTGGCAATCAATCCATATCTATCGTCGGCGCTATTTGTG	DsIV_33	100	80	0	0	1	80	1169	1090	4e-38	148	scaffold_131	94.67	75	2	1	78	150	918545	918619	8e-25	115
DS-P-H-2-2	A00541:14:H77GGDSXX:1:1571:22028:33379	CTACTATGCATTAAAGTCGTTTCTCCACTGCATACAATAGTATCACCCTCCCCTTCCCCTCGTACACCGTTTTTTATTTTCGCCCCGTACGCTCTTGTGTCCCCTACTGTATATTCGCCTATTGCGTCATTATGAGTTGAATATTATAGC	DsIV_33	100	112	0	0	1	112	1201	1090	7e-56	207	scaffold_594	100	41	0	0	110	150	103476	103436	4e-13	76.8
DS-P-H-2-2	A00541:14:H77GGDSXX:1:1655:22480:2221	ATTTTCGCCCCGTACGCTCTTGTGTCCCCTACTGTATACAGCGTACCTACTAAGATTAGTATCTTATATTTATAGCACAGTGACATAATATTATGCTCCCTATGTTTTTTGTGAAACATCTACAAATAAGACCCTATCAATGTAAGTAAC	DsIV_33	100	37	0	0	1	37	1126	1090	3e-14	69.4	scaffold_136	97.44	117	2	1	34	150	44466	44351	7e-50	198
DS-P-H-2-2	A00541:14:H77GGDSXX:1:2119:7003:3443	GTCATACTTCTCCCGAGTCTACTATGCATTAAAGTCGTTTCTCCACTGCATACAATAGTATCACCCTCCCCTTCCCCTCGTACACCGTTTTTTATTTTCGCCCCGTACGCTCTTGTGTCCCCTACTGTATTATAGCAACTTTACTTTGCT	DsIV_33	100	130	0	0	1	130	1219	1090	7e-66	241	scaffold_5	100	23	0	0	128	150	1215040	1215062	0.004	43.6
DS-P-H-2-2	A00541:14:H77GGDSXX:1:2345:28176:32252	TGCATTAAAGTCGTTTCTCCACTGCATACAATAGTATCACCCTCCCCTTCCCCTCGTACACCGTTTTTTATTTTCGCCCCGTACGCTCTTGTGTCCCCTACTGTATGTCTAATTATCATTTGCCTAAGTAAACTTAATATTTGCTAGGTC	DsIV_33	100	106	0	0	1	106	1195	1090	1e-52	196	scaffold_264	100	41	0	0	110	150	84858	84818	4e-13	76.8
DS-P-H-2-2	A00541:14:H77GGDSXX:1:2670:26494:2816	CTCTTTACTTATGTAAACAAAATAAAGGCCTTTCCTTCTCTCAACAATTAATAAACTTTTTTGACAAATTAAACGAAATAATGCTGTTATACCCACAGGATAAATACAGTAGGGGACACAAGAGCGTACGGGGCGAAAATAAAAAACGGT	DsIV_33	100	47	0	0	104	150	1090	1136	9e-20	87.9	scaffold_8	97.17	106	3	0	1	106	669572	669677	3e-44	180
DS-P-H-2-2	A00541:14:H77GGDSXX:1:1456:12897:3724	TCAAATGTTACCTAATCTTTATCTTAATCTGAAGTTTTGCATGTTGGTGGAAGCGGTTTCAAGAATTACTTGTTTTCAAACATAATACATACAGTAGGGGACACAAGAGCGTACGGGGCGAAAATAAAAAACGGTGTACGAGGGGAAGGG	DsIV_33	100	62	0	0	89	150	1090	1151	4e-28	115	scaffold_168	98.96	96	0	1	1	96	450057	449963	2e-41	171
DS-P-H-2-1	A00541:14:H77GGDSXX:1:1571:22028:33379	CTACTTGCCACTGCTAATAAGGCCTTTTTACAGCTTGAAAGTAATAGCTATAATATTCAACTCATAATGACGCAATAGGCGAATATACAGTAGGGGACACAAGAGCGTACGGGGCGAAAATAAAAAACGGTGTACGAGGGGAAGGGGAGG	DsIV_33	100	66	0	0	85	150	1090	1155	2e-30	122	scaffold_594	100	87	0	0	1	87	103390	103476	1e-38	161
DS-P-H-1-1	A00545:16:HFNGHDSXX:4:2620:12246:26960	TTTCCAAAATAACAAGTTGTATGACCTATTTTGGACTAATTTGAATCACTAATATACAGTAGGGGACACAAGAGCGTACGGGGCGAAAATAAAAAACGGTGTACGAGGGGACGGGGAGGGTGATACTATTGTATGCAGTGGAGAAACGAC	DsIV_33	98.97	97	1	0	54	150	1090	1186	7e-46	174	scaffold_325	98.25	57	1	0	1	57	405555	405499	2e-20	100
DS-P-H-1-2	A00545:16:HFNGHDSXX:4:2601:2139:15029	CTAACACCACATATTTCAAAATTATTAACTCTGTACATTTTTTTACATACAGTAGGGGACACAAGAGCGTACGGGGCGAAAATAAAAAACGGTGTACGAGGGGAAGGGGAGGGTGATACTATTGTATGCAGTGGAGAAACGACTTTAATG	DsIV_33	100	104	0	0	47	150	1090	1193	2e-51	193	scaffold_568	100	49	0	0	1	49	156545	156497	1e-17	91.6
DS-P-H-1-1	A00545:16:HFNGHDSXX:4:2415:24117:32487	ACTATGCATTAAAGTCGTTTCTCCACTGCATACAATAGTATCACCCTCCCCTTCCCCTCGTACACCGTTTTTTATTTTCGCCCCGTACGCTCTTGTGTCCCCTACTGTAAGAGCTAAATTATTTACAGTGAACCAATTAGCAACTATGGA	DsIV_33	100	109	0	0	1	109	1199	1091	3e-54	202	scaffold_1348	100	43	0	0	108	150	5092	5050	3e-14	80.5
DS-P-H-1-1	A00545:16:HFNGHDSXX:4:2654:22019:20682	GCATACAATAGTATCACCCTCCCCTTCCCCTCGTACACCGTTTTTTATTTTCGCCCCGTACGCTCTTGTGTCCCCTACTGTAGTACTCGAAAACATTAAAGTGAAGACATGCCACTTTGTTAAACATATACTAAGTAAGTAATATTGTTT	DsIV_33	100	82	0	0	1	82	1172	1091	3e-39	152	scaffold_279	100	71	0	0	80	150	436854	436924	8e-30	132
DS-P-H-1-2	A00544:18:H77FKDSXX:3:1530:21251:35446	TCCCGAGTCTACTATGCATTAAAGTCGTTTCTCCACTGCATACAATAGTATCACCCTCCCCTTCCCCTCGTACACCGTTTTTTATTTTCGCCCCGTACGCTCTTGTGTCCCCTACTGTAATTACTAAGTGAGCGACTGGAAATACAGAGA	DsIV_33	100	119	0	0	1	119	1209	1091	9e-60	220	scaffold_636	97.44	39	1	0	112	150	56581	56543	2e-10	67.6
DS-P-H-1-2	A00544:18:H77FKDSXX:3:1530:21359:35603	TCCCGAGTCTACTATGCATTAAAGTCGTTTCTCCACTGCATACAATAGTATCACCCTCCCCTTCCCCTCGTACACCGTTTTTTATTTTCGCCCCGTACGCTCTTGTGTCACCTACTGTAATTACTAAGTGAGCGACTGGAAATAAAGAGA	DsIV_33	99.16	119	1	0	1	119	1209	1091	4e-58	215	scaffold_636	94.87	39	2	0	112	150	56581	56543	1e-08	62.1
DS-P-H-1-2	A00545:16:HFNGHDSXX:4:2438:19036:8563	TGCATTAAAGTCGTTTCTCCACTGCATACAATAGTATCACCCTCCCCTTCCCCTCGTACACCGTTTTTTATTTTCGCCCCGTACGCTCTTGTGTCCCCTACTGTAAGTAACCCATAATTTACTTTACCTACGTACATAGTGTGAGGGTGA	DsIV_33	100	105	0	0	1	105	1195	1091	5e-52	195	scaffold_286	98.15	54	0	1	97	150	401310	401362	4e-18	93.5
DS-P-H-1-2	A00545:16:HFNGHDSXX:4:2438:19425:7701	TGCATTAAAGTCGTTTCTCCACTGCATACAATAGTATCACCCTCCCCTTCCCCTCGTACACCGTTTTTTATTTTCGCCCCGTACGCTCTTGTGTCCCCTACTGTAAGTAACCCATAATTTACTTTACCTACGTACATAGTGTGAGGGTGA	DsIV_33	100	105	0	0	1	105	1195	1091	5e-52	195	scaffold_286	98.15	54	0	1	97	150	401310	401362	4e-18	93.5
DS-P-H-1-2	A00545:16:HFNGHDSXX:4:2438:19461:7670	TGCATTAAAGTCGTTTCTCCACTGCATACAATAGTATCACCCTCCCCTTCCCCTCGTACACCGTTTTTTATTTTCGCCCCGTACGCTCTTGTGTCCCCTACTGTAAGTAACCCATAATTTACTTTACCTACGTACATAGTGTGAGGGTGA	DsIV_33	100	105	0	0	1	105	1195	1091	5e-52	195	scaffold_286	98.15	54	0	1	97	150	401310	401362	4e-18	93.5
DS-P-H-2-1	A00541:14:H77GGDSXX:1:1335:26250:15828	CGCCCCGTACGCTCTTGTGTCCCCTACTGTACTTAATAAGTACATAATTTGAGTTTAAAATATGTTCGTGCATGTTTTTGTACTTAACGATATTTTTTTATAAAGATCTTCATCTTTATAAATTGTCATTCAATATTATGCAAATAATAA	DsIV_33	100	31	0	0	1	31	1121	1091	7e-11	58.4	scaffold_218	97.52	121	2	1	30	150	494368	494487	4e-52	206
DS-P-H-2-1	A00541:14:H77GGDSXX:1:1335:26286:15796	CGCCCCGTACGCTCTTGTGTCCCCTACTGTACTTAATAAGTACATAATTTGAGTTTAAAATATGTTCGTGCATGTTTTTGTACTTAACGATATTTTTTTATAAAGATCTTCATCTTTATAAATTGTCATTCAATATTATGCAAATAATAA	DsIV_33	100	31	0	0	1	31	1121	1091	7e-11	58.4	scaffold_218	97.52	121	2	1	30	150	494368	494487	4e-52	206
DS-P-H-2-1	A00541:14:H77GGDSXX:1:1446:1479:5807	CCGAGTCTACTATGCATTAAAGTCGTTTCTCCACTGCATACAATAGTATCACCCTCCCCTTCCCCTCGTACACCGTTTTTTATTTTAGCCCCGTACGCTCTTGTGTCCCCTACTGTAATTTAGAGTTTTACTTTAAGAAACGTGGTCTTA	DsIV_33	99.15	117	1	0	1	117	1207	1091	5e-57	211	scaffold_134	95	40	1	1	111	150	176240	176278	1e-08	62.1
DS-P-H-2-1	A00541:14:H77GGDSXX:1:1446:1497:5838	CCGAGTCTACTATGCATTAAAGTCGTTTCTCCACTGCATACAATAGTATCACCCTCCCCTTCCCCTCGTACACCGTTTTTTATTTTCGCCCCGTACGCTCTTGTGTCCCCTACTGTAATTTAGAGTTTTACTTTACGAAACGTGGTCTTA	DsIV_33	100	117	0	0	1	117	1207	1091	1e-58	217	scaffold_134	97.5	40	0	1	111	150	176240	176278	2e-10	67.6
DS-P-H-2-1	A00541:14:H77GGDSXX:1:1658:8332:28197	CCGAGTCTACTATGCATTAAAGTCGTTTCTCCACTGCATACAATAGTATCACCCTCCCCTTCCCCTCGTACACCGTTTTTTATTTTCGCCCCGTACGCTCTTGTGTCCCCTACTGTAATTTAGAGTTTTACTTTACGAAACGTGGTCTTA	DsIV_33	100	117	0	0	1	117	1207	1091	1e-58	217	scaffold_134	97.5	40	0	1	111	150	176240	176278	2e-10	67.6
DS-P-H-2-1	A00541:14:H77GGDSXX:1:2344:8847:19132	CGCCCCGTACGCTCTTGTGTCCCCTACTGTAATTGCCCTGTTTGTAAAAATAATCATTCCATTTACCAATGTCTAAAATTCAAATCAATGCCTATCGAGGCACGCATTGAAAAGGTAAATAAATTAAACCTTTGCACTAATTGTGTACGG	DsIV_33	100	31	0	0	1	31	1121	1091	7e-11	58.4	scaffold_827	99.17	121	1	0	30	150	3760	3640	6e-56	219
DS-P-H-2-2	A00541:14:H77GGDSXX:1:1504:26720:26537	TACTTCTCCCGAGTCTACTATGCATTAAAGTCGTTTCTCCACTGCATACAATAGTATCACCCTCCCCTTCCCCTCGTACACCGTTTTTTATTTTCGCCCCGTACGCTCTTGTGTCCCCTACTGTACATGTTTATTCCAGCCCACTATTGG	DsIV_33	100	125	0	0	1	125	1215	1091	4e-63	231	scaffold_1511	100	27	0	0	124	150	369	395	2e-05	51
DS-P-H-2-2	A00541:14:H77GGDSXX:1:2326:32705:31861	CTGCATTAAAGTCGTTTCTCCACTGCATACAATAGTATCACCCTCCCCTTCCCCTCGTACACCGTTTTTTATTTTCGCCCCGTACGCTCTTGTGTCCCCTACTGTAAAAACTACCACTTCAGACTGTCCAACCACCACTCCACTAACCAC	DsIV_33	100	105	0	0	2	106	1195	1091	5e-52	195	scaffold_82	97.96	49	1	0	102	150	798976	798928	6e-16	86.1
DS-P-H-2-2	A00541:14:H77GGDSXX:1:2340:29306:15922	CGCCCCGTACGCTCTTGTGTCCCCTACTGTAATTGCCCTGTTTGTAAAAATAATCATTCCATTTACCAATGTCTAAAATTCAAATCAATGCCTATCGAGGCACGCATTGAAAAGGTAAATAAATTAAACCTTTGCACTAATTGTTTACGG	DsIV_33	100	31	0	0	1	31	1121	1091	7e-11	58.4	scaffold_827	100	121	0	0	30	150	3760	3640	1e-57	224
DS-P-H-2-2	A00541:14:H77GGDSXX:1:2612:5068:7952	CCGAGTCTACTATGCATTAAAGTCGTTTCTCCACTGCATACAATAGTATCACCCTCCCCTTCCCCTCGTACACCGTTTTTTATTTTCGCCCCGTACGCTCTTGTGTCCCCTACTGTAATTTATAGTTTTACTTTACGAAACGTGGTCTTA	DsIV_33	100	117	0	0	1	117	1207	1091	1e-58	217	scaffold_134	95	40	1	1	111	150	176240	176278	1e-08	62.1
DS-P-H-2-2	A00541:14:H77GGDSXX:1:2642:2799:20212	CCACTGCATACAATAGTATCACCCTCCCCTTCCCCTCGTACACCGTTTTTTATTTTCGCCCCGTACGCTCTTGTGTCCCCTACTGTACTTTAGCTCCGCGTGACGGGCCCGCACCTGGCCGCGGCCTGCAAGCTGGTCTTCAAGCTGGCC	DsIV_33	100	87	0	0	1	87	1177	1091	5e-42	161	scaffold_456	96.61	59	2	0	92	150	209740	209798	8e-20	99
DS-P-H-3-2	A00541:14:H77GGDSXX:1:1241:22110:32017	CTTCCCCTCGTACACCGTTTTTTATTTTCGCCCCGTACGCTCTTGTGTCCCCTACTGTAGAACGCGTGAGCGACCGCGTCACCGGTAACATCTTGACAAGCTATAGCAAACCGGTATTTATTACGTCCCTTATGTGACCGCCGCCGCGCG	DsIV_33	100	59	0	0	1	59	1149	1091	2e-26	110	scaffold_100	100	93	0	0	58	150	573974	573882	5e-42	172
DS-P-H-3-2	A00544:18:H77FKDSXX:3:1254:27462:4366	CGTTTCTCCACTGCATACAATAGTATCACCCTCCCCTTCCCCTCGTACACCGTTTTTTATTTTCGCCCCGTACGCTCTTGTGTCCCCTACTGTACGTCCCTTCCAAATTTCAAGTGCCTACGTTTAGCCGTTTAGATTGTGCGTTAGTAT	DsIV_33	100	94	0	0	1	94	1184	1091	7e-46	174	scaffold_53	98.28	58	1	0	93	150	327670	327727	6e-21	102
DS-P-H-1-2	A00544:18:H77FKDSXX:3:1562:13467:8281	CACTGTATAAGAATTATTACCCTAGGTATGAGTACCAAACAATAAATTACATTAGGTAGCCATTGCTTTGTCGAATACTATCGACATCAATGTTCAGGTACAGTAGGGGACACAAGAGCGTACGGGGCGAAAATAAAAAACGGTGTACGA	DsIV_33	100	52	0	0	99	150	1091	1142	2e-22	97.1	scaffold_68	98	100	2	0	1	100	550065	550164	1e-42	174
DS-P-H-1-2	A00544:18:H77FKDSXX:3:1562:13720:8625	CACTGTATAAGAATTATTACCCTAGGTATGAGTACCAAACAATAAATTACATTAGGTAGCCATTGCTTTGTCGAATACTATCGACATCAATGTTCAGGTACAGTAGGGGACACAAGAGCGTACGGGGCGAAAATAAAAAACGGTGTACGA	DsIV_33	100	52	0	0	99	150	1091	1142	2e-22	97.1	scaffold_68	98	100	2	0	1	100	550065	550164	1e-42	174
DS-P-H-1-2	A00544:18:H77FKDSXX:3:1562:13973:7936	CACTGTATAAGAATTATTACCCTAGGTATGAGTACCAAACAATAAATTACATTAGGTAGCCATTGCTTTGTCGAATACTATCGACATCAATGTTCAGGTACAGTAGGGGACACAAGAGCGTACGGGGCGAAAATAAAAAACGGTGTACGA	DsIV_33	100	52	0	0	99	150	1091	1142	2e-22	97.1	scaffold_68	98	100	2	0	1	100	550065	550164	1e-42	174
DS-P-H-3-2	A00544:18:H77FKDSXX:3:1237:19099:12712	GACTATTATACTTTATCAAAAACTAACCAGAGTTTCGTACGAGAAGCATACAGTTGTCATTATTAGGAACCTTTTTTTTATTTAGGGAATTTACAGTAGGGGACACAAGAGCGTACGGGGCGAAAATAAAAAACGGTGTACGAGGGGAAG	DsIV_33	100	59	0	0	92	150	1091	1149	2e-26	110	scaffold_136	98.96	96	0	1	4	98	185141	185236	2e-41	171
DS-P-H-1-1	A00545:16:HFNGHDSXX:4:2540:26747:11083	ACGCAACAAAACTTCGACCCTGAACGCGTAAGTTACTTCTACACACTAATAAAATATTGTTTGATTATTGAACTACAGTAGGGGACACAAGAGCGTACGGGGCGAAAATAAAAAACGGTGTACGAGGGGAAGGGGAGGGTGATACTATTG	DsIV_33	100	77	0	0	74	150	1091	1167	2e-36	143	scaffold_211	96.34	82	2	1	1	82	244341	244421	2e-30	134
DS-P-H-1-1	A00545:16:HFNGHDSXX:4:2341:15817:30044	CGTCGAATTAGAAATTCCAAGTAGCATGGTTCTCACGTTCCACGATGCAAATCTGGTGACTTTTGATGTTTTACAGTAGGGGACACAAGAGCGTACGGGGCGAAAATAAAAAACGGTGTACGAGGGGAAGGGGAGGGTGATACTATTGTA	DsIV_33	100	79	0	0	72	150	1091	1169	1e-37	147	scaffold_126	100	73	0	0	1	73	238351	238279	6e-31	135
DS-P-H-1-1	A00545:16:HFNGHDSXX:4:2341:17400:28494	CGTCGAATTAGAAATTCCAAGTAGCATGGTTCTCACGTTCCACGATGCAAATCTGGTGACTTTTGATGTTTTACAGTAGGGGACACAAGAGCGTACGGGGCGAAAATAAAAAACGGTGTACGAGGGGAAGGGGAGGGTGATACTATTGTA	DsIV_33	100	79	0	0	72	150	1091	1169	1e-37	147	scaffold_126	100	73	0	0	1	73	238351	238279	6e-31	135
DS-P-H-2-2	A00541:14:H77GGDSXX:1:1446:1479:5807	TCTATATCAGTACTGTTATAAGTTTATAACCATGGATTTAAGACCACGTTTCGTAAAGTAAATCTCTAAATTACAGTAGGGGACACAAGAGCGTACGGGGCGAAAATAAAAAACGGTGTACGAGGGGAAGGGGAGGGTGATACTATTGTA	DsIV_33	100	79	0	0	72	150	1091	1169	1e-37	147	scaffold_134	97.44	78	1	1	1	78	176316	176240	8e-30	132
DS-P-H-2-2	A00541:14:H77GGDSXX:1:1446:1497:5838	TCTATATCAGTACTGTTATAAGTTTATAACCATGGATTTAAGACCACGTTTCGTAAAGTAAAACTCTAAATTACAGTAGGGGACACAAGAGCGTACGGGGCGAAAATAAAAAACGGTGTACGGGGGGCAGGGGGGGGTGATACTATTGTA	DsIV_33	96.2	79	3	0	72	150	1091	1169	1e-32	130	scaffold_134	98.72	78	0	1	1	78	176316	176240	2e-31	137
DS-P-H-2-2	A00541:14:H77GGDSXX:1:1658:8332:28197	TCTATATCAGTACTGTTATAAGTTTATAACCATGGATTTAAGACCACGTTTCGTAAAGTAAAACTCTAAATTACAGTAGGGGACACAAGAGCGTACGGGGCGAAAATAAAAAACGGTGTACGAGGGGAAGGGGAGGGTGATCCTATTGTA	DsIV_33	98.73	79	1	0	72	150	1091	1169	7e-36	141	scaffold_134	98.72	78	0	1	1	78	176316	176240	2e-31	137
DS-P-H-2-2	A00541:14:H77GGDSXX:1:2546:5837:3959	AGCGACGAACAAGCGATTACTGGGCGTGGAATAACTCCGGGGACACCTAGTGAAATAGTTTAATTAGTTACAGTAGGGGACACAAGAGCGTACGGGGCGAAAATAAAAAACGGTGTACGAGGGGAAGGGGAGGGTGATACTATTGTATGC	DsIV_33	100	82	0	0	69	150	1091	1172	3e-39	152	scaffold_441	100	74	0	0	1	74	94429	94356	2e-31	137
DS-P-H-1-2	A00545:16:HFNGHDSXX:4:1232:20311:1783	ACCGCTCCAACGGGATGATACGTAACTGTATTTTTCTACACACGAGAGCGCCATGAGAATCGAGAGTACAGTAGGGGACACAAGAGCGTACGGGGCGAAAATAAAAAACGGTGTACGAGGGGAAGGGGAGGGTGATACTATTGTATGCAG	DsIV_33	100	84	0	0	67	150	1091	1174	2e-40	156	scaffold_153	98.57	70	1	0	1	70	291508	291439	1e-27	124
DS-P-H-1-2	A00545:16:HFNGHDSXX:4:1232:20320:3991	ACCGCTCCAACGGGATGATACGTAACTGTATTTTTCTACACACGAGAGCGCCATGAGAATCGAGAGTACAGTAGGGGACACAAGAGCGTACGGGGCGAAAATAAAAAACGGTGTACGAGGGGAAGGGGAGGGTGATACTATTGTATGCAG	DsIV_33	100	84	0	0	67	150	1091	1174	2e-40	156	scaffold_153	98.57	70	1	0	1	70	291508	291439	1e-27	124
DS-P-H-2-2	A00541:14:H77GGDSXX:1:1449:19153:24643	TGAGTCTGCGTTGTATATGCTATTTGTAAATTTTCACATCACTTACAAATTTCGCATTTACAGTAGGGGACACAAGAGCGTACGGGGCGAAAATAAAAAACGGTGTACGAGGGGAAGGGGAGGGTGATACTATTGTATGCAGTGGAGAAA	DsIV_33	100	92	0	0	59	150	1091	1182	9e-45	171	scaffold_485	100	57	0	0	2	58	52923	52979	5e-22	106
DS-P-H-2-2	A00541:14:H77GGDSXX:1:2141:9824:22983	TGAGTCTGCGTTGTATATGCTATTTGTAAATTTTCACATCACTTACAAATTTCGCATTTACAGTAGGGGACACAAGAGCGTACGGGGCGAAAATAATAAACGGTGTACGAGGGGTAGGGGAGGGTGATACTATTGTATGCAGTGGAGAAA	DsIV_33	97.83	92	2	0	59	150	1091	1182	2e-41	159	scaffold_485	100	57	0	0	2	58	52923	52979	5e-22	106
DS-P-H-2-1	A00541:14:H77GGDSXX:1:1326:12264:2754	TACACATGCATATGTACCTACATCTATTTAGGTAGGTTCTTATAACTATGTAGCTACAGTAGGGGACACAAGAGCGTACGGGGCGAAAATAAAAAACGGTGTACGAGGGGAAGGGGAGGGTGATACTATTGTATGCAGTGGAGAAACGAC	DsIV_33	100	96	0	0	55	150	1091	1186	5e-47	178	scaffold_342	90.32	62	2	1	1	58	137313	137252	1e-13	78.7
DS-P-H-2-2	A00541:14:H77GGDSXX:1:2322:13973:23907	ACCATGTATCTTACGGTAGTCTATATATCACTTGTGACCTACAGTAGGGGACACAAGAGCGTACGGGGCGAAAATAAAAAACGGTGTACGAGGGGAAGGGGAGGGTGATACTATTGTATGCAGTGGAGAAACGACTTTAATGCATAGTAG	DsIV_33	100	111	0	0	40	150	1091	1201	2e-55	206	scaffold_53	100	41	0	0	1	41	372609	372649	4e-13	76.8
DS-P-H-3-2	A00541:14:H77GGDSXX:1:2643:2266:31814	CGCTATTAATTTAAGTTTTAGAATTGTAGGTACAGTAGGGGACACAAGAGCGTACGGGGCGAAAATAAAAAACGGTGTACGAGGGGAAGGGGAGGGTGATACTATTGTATGCAGTGGAGAAACGACTTTTATGCTTAGTTGACTCGGGTG	DsIV_33	97.46	118	3	0	31	148	1091	1208	3e-54	202	scaffold_434	100	32	0	0	1	32	350964	350933	4e-08	60.2
DS-P-H-1-1	A00544:18:H77FKDSXX:3:1530:21251:35446	CTCTGTATTTCCAGTCGCTCACTTAGTAATTACAGTAGGGGACACAAGAGCGTACGGGGCGAAAATAAAAAACGGTGTACGAGGGGAAGGGGAGGGTGATACTATTGTATGCAGTGGAGAAACGACTTTAATGCATAGTAGACTCGGGAA	DsIV_33	100	119	0	0	31	149	1091	1209	9e-60	220	scaffold_636	97.37	38	1	0	1	38	56544	56581	8e-10	65.8
DS-P-H-1-1	A00544:18:H77FKDSXX:3:1530:21359:35603	CTCTGTATTTCCAGTCGCTCACTTAGTAATTACAGTAGGGGACACAAGAGCGTACGGGGCGAAAATAAAAAAAGGTGTACGAGGGGAAGGGGAGGGTGATACTATTGTATGCAGTGGAGAAACGACTTTAATGCATAGTAGACTCGGGAA	DsIV_33	99.16	119	1	0	31	149	1091	1209	4e-58	215	scaffold_636	97.37	38	1	0	1	38	56544	56581	8e-10	65.8
DS-P-H-3-1	A00541:14:H77GGDSXX:1:1373:25907:9032	CGCTATTAATTTAAGTTTTAGAATTGTAGGTACAGTAGGGGACACAAGAGCGTACGGGGCGAAAATAAAAAACGGTGTACGAGGGGAAGGGGAGGGTGATACTATTGTATGCAGTGGAGAAACGACTTTAATGCATAGTAGACTCGGGAG	DsIV_33	100	120	0	0	31	150	1091	1210	2e-60	222	scaffold_434	100	32	0	0	1	32	350964	350933	4e-08	60.2
DS-P-H-2-1	A00541:14:H77GGDSXX:1:1142:11577:33849	GTTTATGTTTTAATAACTTTATATTTACAGTAGGGGACACAAGAGCGTACGGGGCGAAAATAAAAAACGGTGTACGAGGGGAAGGGGAGGGTGATACTATTGTATGCAGTGGAGAAACGACTTTAATGCATAGTAGACTCGGGAGAAGTA	DsIV_33	100	125	0	0	26	150	1091	1215	4e-63	231	scaffold_479	100	27	0	0	1	27	20168	20142	2e-05	51
DS-P-H-2-1	A00541:14:H77GGDSXX:1:1142:9561:34303	GTTTATGTTTTAATAACTTTATATTTACAGTAGGGGACACAAGAGCGTACGGGGCGAAAATAAAAAACGGTGTACGAGGGGAAGGGGAGGGTGATACTATTGTATGCAGTGGAGAAACGACTTTAATGCATAGTAGACTCGGGAGAAGTA	DsIV_33	100	125	0	0	26	150	1091	1215	4e-63	231	scaffold_479	100	27	0	0	1	27	20168	20142	2e-05	51
DS-P-H-2-1	A00541:14:H77GGDSXX:1:1432:1949:7717	GTTTATGTTTTAATAACTTTATATTTACAGTAGGGGACACAATATCGTACGGGGCGAAAATAAAAAACGGTGTACGAGGGGAAGGGGAGGGTGATACTATTGTATTCAGTGGAGAAACGACTTTAATGCATAGTAGACTCGGGAGAAGTA	DsIV_33	97.6	125	3	0	26	150	1091	1215	4e-58	215	scaffold_479	100	27	0	0	1	27	20168	20142	2e-05	51
DS-P-H-1-1	A00545:16:HFNGHDSXX:4:1608:29107:7592	TTGAAAGAAAGGGCGTAATACATGTACAGTAGGGGACACAAGAGCGTACGGGGCGAAAATAAAAAACGGTGTACGAGGGGAAGGGGAGGGTGATACTATTGTATGCAGTGGAGAAACGACTTTAATGCATAGTAGACTCGGGAGAAGTAT	DsIV_33	100	126	0	0	25	150	1091	1216	1e-63	233	scaffold_31	100	26	0	0	1	26	162671	162696	8e-05	49.1
DS-P-H-2-1	A00541:14:H77GGDSXX:1:2118:31069:34256	TAACCAAGAGAAAACAGATACCTACAGTAGGGGACACAAGAGCGTACGGGGCGAAAATAAAAAACGGTGTACGAGGGGAAGGGGAGGGTGATACTATTGTATGCAGTGGAGAAACGACTTTAATGCATAGTAGACTCGGGAGAAGTATGA	DsIV_33	100	128	0	0	23	150	1091	1218	9e-65	237	scaffold_661	96.43	28	1	0	1	28	82212	82239	0.0003	47.3
DS-P-H-3-2	A00544:18:H77FKDSXX:3:1410:4173:35493	TAAATTATCTCCGCGGGTAGATAATGAACGCTTTTTAAACTTTAATGCGGTCTTTTGAATTAATTCTTTGCACCTCGTGCTGGTATTTCAGCATGTCACGAGCAGCTCCTGACTGTTATCTATATATTTTTTTCCATACGGGGCATGATT	DsIV_33	98.41	63	1	0	88	150	1814	1876	5e-27	111	scaffold_37	98.88	89	1	0	1	89	884923	885011	4e-38	159
DS-P-H-3-2	A00544:18:H77FKDSXX:3:2411:4137:2863	TAAATTATCTCCGCGGGTAGATAATGAACGCTTTTTAAACTTTAATGCGGTCTTTTGAATTAATTCTTTGCACCTCGTGCTGGTATTTCAGCATGTCACGAGCAGCTCCTGAATGGTATCTATATATTTTTTTCCATACGGGGCATGATT	DsIV_33	98.41	63	1	0	88	150	1814	1876	5e-27	111	scaffold_37	98.88	89	1	0	1	89	884923	885011	4e-38	159
DS-P-H-3-2	A00541:14:H77GGDSXX:1:1252:2040:2394	GTTGTTGCTTTACCTCAGCGATCAGTTACGATCACTGAGTCCCGCTCGACTACGGACGCTCCCGCAATATTTAAATACAATTAACGGCGCATCTGAATATTATGGAATTTCTATTGTTACTGGGGTACACCATGCGGTCAGTGCGTTTGA	DsIV_33	100	58	0	0	93	150	1999	2056	7e-26	108	scaffold_179	100	102	0	0	1	102	89225	89124	5e-47	189
DS-P-H-3-2	A00541:14:H77GGDSXX:1:1252:3667:3865	GTTGTTGCTTTACCTCAGCGATCAGTTACGATCACTGAGTCCCGCTCGACTACGGACGCTCCCGCAATATTTAAATACAATTAACGGCGCATCTGAATATTATGGAATTTCTATTGTTACTGGGGTACACCATGCGGTCAGTGCGTTTGA	DsIV_33	100	58	0	0	93	150	1999	2056	7e-26	108	scaffold_179	100	102	0	0	1	102	89225	89124	5e-47	189
DS-P-H-3-1	A00544:18:H77FKDSXX:3:1106:30454:8140	TGTGTGTCCCGCGCCATGATGCCTGCTGGCGTAAAGCTTCTGCATACCGCAAGAGGTTCTCCTCAAGTTTCCGCTGCTCTTCCCGGCTTATATTAAAAGTATTATAAAATATCTCTGGAACTGACTTTACAGGGTTATTGGTAAGTGGAT	DsIV_33	98.89	90	0	1	1	90	2475	2387	2e-41	159	scaffold_61	100	62	0	0	87	148	467655	467716	8e-25	115
DS-P-H-1-2	A00545:16:HFNGHDSXX:4:1115:19578:20619	CGAAGACAGGAAGCGTAACCGGGAAGAGCAGCGGAAACTTGAGGAGAACCTCTTGCGGTATGCAGAAGCTTTACGCCAGCAGGCATCATGTCGCGGGACACACGGAAATATTTTAAAACATTTAAGTCAATAATAATAACATGAAAATTA	DsIV_33	98.06	103	2	0	1	103	2372	2474	1e-47	180	scaffold_63	92.42	66	4	1	86	150	191090	191155	4e-18	93.5
DS-P-H-1-2	A00545:16:HFNGHDSXX:4:1264:24207:35744	CGAAGAAAGGAAGCGTAACCGGGAAGAGCAGCGGAAACTTGAGGAGAACCTCTTGCGGTATGCAGAAGCTTTACGCCAGCAGGCATCATGGCGCGGGACACACGGAAATATTTTAAAACATTTAAGTCAATAATAATAAAATGAAAATTA	DsIV_33	100	103	0	0	1	103	2372	2474	7e-51	191	scaffold_63	100	53	0	0	98	150	191103	191155	8e-20	99
DS-P-H-2-2	A00541:14:H77GGDSXX:1:1527:7862:12195	TGTCAGCTTAGCAACGAATGCCAAGCTTGCGTGTACCTCCTCATAAATGTAAAGACTAGTCACTACACTTTTTATAATGTAGCCGGAAGTTAGTTCTTCCTCGTCGCATCGATGGTATTTGGCAACTGAATGATGATTGCTCCACGTTTT	DsIV_33	100	71	0	0	1	71	2587	2657	4e-33	132	scaffold_69	98.81	84	1	0	67	150	195936	196019	2e-35	150
DS-P-H-3-2	A00541:14:H77GGDSXX:1:2513:19235:30389	TACCACTGTTCGGAGGTATCACACCTCCCGGTATACCCCAATTCACCTATATCTCGAAGCTCTCCAATTTCATCGGGCATTATTTTATGAATTTATGACACAAGAATATTTTTGTAGGTGTCGTTTTCGTTTATGTAATTAAATTTATAA	DsIV_33	100	78	0	0	1	78	3348	3271	5e-37	145	scaffold_71	90.79	76	1	1	75	150	84582	84513	3e-19	97.1
DS-P-H-3-1	A00541:14:H77GGDSXX:1:2344:25590:17284	GTCTAAATAGTTTTAGAAACATTTCTCCCCTAAATCATTGTCCCGCCACCCTTAATCTTCGCATTCATAACATATTTAATTTCAGTGACACACTGATGAACGACGTATCGACATCTCTGTACGAACGTGCCTATCTCTTTGCTGTCTTTA	DsIV_33	100	31	0	0	120	150	3574	3544	7e-11	58.4	scaffold_71	97.5	120	3	0	1	120	718053	718172	4e-52	206
DS-P-H-1-2	A00545:16:HFNGHDSXX:4:1151:12952:28275	CATTCGCTTACTGAGTACGTGTACCTGCGACGTTTAGGTGCGGAGCAGACTATACAGCAGACAATAACGTTTTCCTTAAGTTGGTTCATGAGTAGTATATACACACCCGTGTAGAACCGCCTTTCTTCGCCAATTTACTACAAAAGCAAG	DsIV_33	100	105	0	0	1	105	4043	3939	5e-52	195	scaffold_248	100	45	0	0	106	150	276089	276133	2e-15	84.2
DS-P-H-1-2	A00545:16:HFNGHDSXX:4:1444:10737:19586	CATTCGCTTACTGAGTACGTGTACCTGCGACGTTTAGGTGCGGAGCAGACTATACAGCAGACAATAACGTTTTCCTTAAGTTGGTTCATGAGTAGTATATACACACCCGTGTAGAACCGCCTTTCTTCGCCAATTTACTACAAAAGCAAG	DsIV_33	100	105	0	0	1	105	4043	3939	5e-52	195	scaffold_248	100	45	0	0	106	150	276089	276133	2e-15	84.2
DS-P-H-3-2	A00541:14:H77GGDSXX:1:2137:3649:10817	GAGAAGAAAAAAACTAACAGTTCTGGTGAATGCATGAACGGTATTTGTGAACGTTTATTGTTTAAAATTTTACCGCTTATGTGTCTACTTTTATTTGTTTTATTCCTATTAGTAGTGTAGAATGATGGAGAGTTGTGTAGGTAAGGTATT	DsIV_33	100	69	0	0	82	150	4376	4308	5e-32	128	scaffold_256	98.82	85	1	0	1	85	239085	239001	6e-36	152
DS-P-H-3-2	A00541:14:H77GGDSXX:1:2214:28809:24236	CATAAAACGTTGAAAGTACCCGGCTCCGCTCTGTCGGAAACATCAACCAAGTTCACCCTATCATTTGGATAATGAAAAAAATGGGTAATTTAAGCATGCTATATAGGGCGGGGAATAACACGACTCGGCTTCAAGTCGTGTTCTTCGATG	DsIV_34	100	122	0	0	1	122	413	292	2e-61	226	scaffold_917	100	31	0	0	120	150	26324	26294	1e-07	58.4
DS-P-H-2-2	A00541:14:H77GGDSXX:1:2170:14959:13714	GGTGTACACATATTTCATAAGCTTACTTCTGCATGTTTGAAAGAGGATCAAGGGAAACCATGGTTTCCACTTAAGATGTTGCATCTATTTTTTATTTGCCTAACCCACCGGTAGGATGCATCGAGACGCAGTGTATCTCCTCCTGGTACA	DsIV_34	99.04	104	1	0	1	104	1045	1148	9e-50	187	scaffold_31	100	49	0	0	102	150	1730337	1730289	1e-17	91.6
DS-P-H-1-2	A00544:18:H77FKDSXX:3:1405:19153:13275	CCGGGTCGTGCCGATTACACTTGGTCGTTAAGCTTTGGAGCATGCCCTCAATACATCCCTCAAAGCCTGAAGACAAAAGTCTAGTTAACCACTGCATCCTGCACAGTGATGACGTATGGTGCAGACTGGTGCACCGATTAAAAGTGCACA	DsIV_34	100	54	0	0	1	54	1739	1792	1e-23	100	scaffold_70	100	97	0	0	54	150	615139	615235	3e-44	180
DS-P-H-1-2	A00544:18:H77FKDSXX:3:2405:20889:19069	CCGGGTCGTGCCGATTACACTTGGTCGTTAAGCTTTGGAGCATGCCCTCAATACATCCCTCAAAGCCTGAAGACAAAAGTCTAGTTAACCACTGCATCCTGCACAGTGATGACGTATGGTGCAGACTGGTGCACCGATTAAAAGTGCACA	DsIV_34	100	54	0	0	1	54	1739	1792	1e-23	100	scaffold_70	100	97	0	0	54	150	615139	615235	3e-44	180
DS-P-H-2-1	A00541:14:H77GGDSXX:1:1438:8675:16266	AGTAACAAAGATACACACATACATAATATTATGTAAAATCATGACTCACGACCATTGTATCGAATTAATTTTAATTACTTACTTTATTTTATTCTTTAGCATGGCATCACTTGCTACTAAATTCAGGGATAACAAACCTTTTTAATAGAT	DsIV_34	92.59	27	0	2	4	29	2214	2239	9e-05	38.1	scaffold_644	95.31	128	6	0	23	150	75235	75362	2e-51	204
DS-P-H-1-2	A00545:16:HFNGHDSXX:4:1462:21884:16939	TATTTCATCAAACATCTCGAAGAATGCATAACACATTTATGAACCTCGATCGTGTTATGAAAATTCACAGCTGTCGGGAATGTGGGTTCTTGATATGTCATCAATGTGTGTCTATTAATTATTTACCAAAAGCTGCTTAAGTGCCAATTG	DsIV_34	99.21	127	1	0	1	127	2833	2707	1e-62	230	scaffold_891	100	23	0	0	128	150	23183	23205	0.004	43.6
DS-P-H-3-1	A00541:14:H77GGDSXX:1:2261:20609:33364	GTTTTTTTTTTTTTTTGATGTAAATTTACAATACGGCGATCAGTCGGTAGACCGCCGACCCGTTGGTCCGATGACATTAGGAGAGTGACTGGACCAAACTGGATGAGTGTAGCACAGGACCGTGGGACTTGGCATAACATGGAGGAGGCC	DsIV_34	92.86	28	0	2	1	26	3058	3085	3e-05	39.9	scaffold_517	100	118	0	0	33	150	45163	45046	6e-56	219
DS-P-H-1-2	A00545:16:HFNGHDSXX:4:1628:21323:19382	GTTTGAATCAGCCCCTTTTCGAACTTCAGAGTTATCTGGGGTTGAAGTGGTTTTTTTTGTTGTTTTTGATGTAAATTCTCGCGATTTGGATGTTTGCGATTTGGATGTTCCCGGTTCGCCCTCGATTCAACCAATCGAATCGGTACCGAT	DsIV_34	100	107	0	0	1	107	3009	3115	4e-53	198	scaffold_2	100	47	0	0	104	150	1025578	1025624	2e-16	87.9
DS-P-H-1-2	A00545:16:HFNGHDSXX:4:1221:22073:21026	TGTGTCACGTCTCTAAGTCACTGATTTTACGCTTTTATGTAATGCCACCATAAAATGACATTTTGACCGTCACCGCAATCGTCGCAAAAAGAGTTACCAAAAACTAGTTATTTTCTTCAATGTGCCATTGGATAGGCACAGTAAGATAAA	DsIV_34	100	102	0	0	1	102	3964	4065	2e-50	189	scaffold_74	100	45	0	0	106	150	1158167	1158211	2e-15	84.2
DS-P-H-3-1	A00541:14:H77GGDSXX:1:1204:8486:26866	CTTGAAAACATCTGAACTGAACATCTATTACTTACCGTTGAGGTCCACCAACCCGCACTAGGCCAGCGTGGTGGACTAGGCTTCATTGGAAGGAGACCCATGCCCCAGCAGTGGGGACGTGATGGGTCGTGATGATGATGATGAAGTAAG	DsIV_35	92.59	27	0	2	1	27	51	27	9e-05	38.1	scaffold_130	92.8	125	5	1	26	150	1089271	1089391	1e-43	178
DS-P-H-1-2	A00545:16:HFNGHDSXX:4:2318:25843:6887	TCGAATTCTAATCGCTGAACCACCCTGTATATAACTACACTTCCTTAGGGGGTGAAAGTCAGAGCTGTTCAAGTGTATGTACTCTTTTTTATTTCTGCAATCCTTCCTTTATATCTGTAGGCAGTATGAGAGCGCAATAAGACGAAATTA	DsIV_35	98.82	85	1	0	66	150	248	164	3e-39	152	scaffold_110	100	66	0	0	4	69	178857	178792	5e-27	122
DS-P-H-1-2	A00545:16:HFNGHDSXX:4:2518:26549:27398	TCGAATTCTAATCGCTGAACCACCCTGTATATAACTACACTTCCTTAGGGGGTGAAAGTCAGAGCTGTTCAAGTGTATGTACTCTTTTTTATTTCTGCAATCCTTCCTTTATATCTGTAGGCAGTATGAGAGCGCAATAAGACGAAATTA	DsIV_35	98.82	85	1	0	66	150	248	164	3e-39	152	scaffold_110	100	66	0	0	4	69	178857	178792	5e-27	122
DS-P-H-2-1	A00541:14:H77GGDSXX:1:1407:8983:28761	ACGATTGATCGGACTAACTGTAAATCCCATAGTATACAAAAAGTTGATGTTTCGATTGGCTAGGCACTGTGAAGTTGGCCTTTATAGTGGTTAATTGTATCAGAAAGGAACTGGTATCAATTGTATATTTAATAAAAATTATCGTCTTTT	DsIV_35	99	100	1	0	1	100	444	345	1e-47	180	scaffold_29	98	50	1	0	101	150	511966	511917	2e-16	87.9
DS-P-H-1-2	A00545:16:HFNGHDSXX:4:1607:28140:15029	CTACGGAACGTTTTTAACGGCTTTCGAAGAACGATCGAACGAAGAAGCAAGGGATCATATGTAAACGGTATTCCCGACAATTACGAAAAGCACCTTCCGAAAATACGGCGATTCGGGAGAACTGCATATCGTAAGTTTTGCTTCGCCAGT	DsIV_35	93.65	126	8	0	1	126	810	685	2e-50	189	scaffold_439	100	25	0	0	126	150	21682	21658	0.0003	47.3
DS-P-H-3-2	A00544:18:H77FKDSXX:3:2423:11252:19257	TAAGCCTACTCAGAGACCTTCGGGCGGCTTGAAAACATCTGACAGTCGGGTTGCCCAATTACCCGTCAACTCTGTCAGCACAAGCTTGCTTGTGTTGGGGTCCACTAACCCACCTAGCCGTAGATGGACCTAAGGAGAAAAGGTACTATA	DsIV_35	95	40	2	0	111	150	1154	1115	2e-12	63.9	scaffold_1048	100	113	0	0	1	113	5803	5691	3e-53	209
DS-P-H-3-1	A00541:14:H77GGDSXX:1:1232:14262:3677	CCATTTCTCCGTAAAGTCTAATGATAATGAGAGAATGTAATGATGATCGTTGCAAGCATTACATAATTCTTGTATGCATTAACATCTGCAGCGCAGGCGGCCAATAGATAAGGCTAGCTATGAATATTTGAGAGTTCATTTGATATCATC	DsIV_35	97.22	36	1	0	115	150	1592	1557	6e-12	62.1	scaffold_514	100	115	0	0	1	115	83284	83398	3e-54	213
DS-P-H-3-2	A00541:14:H77GGDSXX:1:1405:18150:20556	AGCGAACAGCTAGCTTTACTACTTAGTAACTGCGCACTTATAGCAGCCAAGATGGCGGACATGCAATTACGCATTATCATTTAGCTTATTCACCCGTGACGAGGTGTGCCTCGAATTGGGGGCTGTCATACGACGTTTCTTGAACTTCTA	DsIV_35	97.1	69	1	1	83	150	1786	1854	4e-28	115	scaffold_761	100	84	0	0	1	84	76037	76120	5e-37	156
DS-P-H-3-1	A00541:14:H77GGDSXX:1:1612:4643:13792	AACAGAAGTTGATTGTGCAGAGCAGTGTAATGCAGCGCGAGTGGCAACGGCACGGTCTTGGCAAGGTGCCTAAAGATTACACTGTAGATATGATGGTATAAACATACACGTAACTTTATGCCTGAATACATTTTCAGTAGCGACTAAGCC	DsIV_35	100	65	0	0	1	65	1882	1946	9e-30	121	scaffold_212	96.47	85	3	0	66	150	237650	237566	1e-32	141
DS-P-H-3-1	A00541:14:H77GGDSXX:1:2612:6741:9596	AACAGAAGTTGATTGTGCAGAGCAGTGTAATGCAGCGCGAGTGGCAACGGCACGGTCTTGGCAAGGTGCCTAAAGATTACACTGTAGATATGATGGTATAAACATACACGTAACTTTATGCCTGAATACATTTTCAGTAGCGACTAAGCC	DsIV_35	100	65	0	0	1	65	1882	1946	9e-30	121	scaffold_212	96.47	85	3	0	66	150	237650	237566	1e-32	141
DS-P-H-3-2	A00541:14:H77GGDSXX:1:2437:26793:33677	AACAGAAGTTGATTGTGCAGAGCAGTGTAATGCAGCGCGAGTGGCAACGGCACGGTCTTGGCAAGGTGCCTAAAGATTACACTGTAGATATGATGGTATAAACATACACGTAACTTTATGCCTGAATACATTTTCAGTAGCGACTAAGCC	DsIV_35	100	65	0	0	1	65	1882	1946	9e-30	121	scaffold_212	96.47	85	3	0	66	150	237650	237566	1e-32	141
DS-P-H-1-1	A00545:16:HFNGHDSXX:4:2121:18982:12038	CCCACCTTTCAAGCTTTTTCACCTTCCCAATTTGCTTCAAGTGGATTAGAATAGTTTTATCACTAACACCGGAGCCTGCAGCTAACTCGGACGTGGTTTGCGATGGATCGATGCCTGATGTATCCAGACTTCTATGCTGATACTCCGTAT	DsIV_35	97.56	41	1	0	110	150	1994	1954	9e-15	71.3	scaffold_1242	100	109	0	0	1	109	13396	13288	6e-51	202
DS-P-H-2-2	A00541:14:H77GGDSXX:1:2175:31042:15640	CGAGTACGGGATTGTTGGTGCAAAAAGTGCTGGCCAAAGCGTGTCTGGAGATTAACGGACTAGTATAAACAACACATTTCTCAGTATCACTGTTTTATTATTCTCTAGGCCTTTTAAGTGGACTCCATTAATTTGACTAAGCGTTTATAG	DsIV_35	100	61	0	0	1	61	2308	2248	2e-27	113	scaffold_158	98.89	90	1	0	61	150	126539	126450	1e-38	161
DS-P-H-3-1	A00541:14:H77GGDSXX:1:1534:2022:8281	AGATTATCGTGCCTCAGTCGACTAATCACCCGAGTACGGGATTGTTGGTGCACTCATGTTCGTAAAGCTAGAGTGCTCCTCGTGCACAGCTGATCGGATAGCTCACACAAACAACCGTATATTGACTTACCCGTTTAGCGACTCAGTCTA	DsIV_35	100	52	0	0	1	52	2338	2287	2e-22	97.1	scaffold_147	100	98	0	0	53	150	262120	262217	8e-45	182
DS-P-H-1-1	A00545:16:HFNGHDSXX:4:2435:5547:10128	GTTGGCGCCACGTTGCTTGGTGGTTGGACGATCTTAACACTTCTATCATCTTGGAAGAATCCAATAAGGCTGCCATGAGGCTATCGTTGAAGACTCCGATTATTTTTCATATATTTTTGCGTGTCGGAATAAGAATGAGATTCGAACACA	DsIV_35	100	108	0	0	1	108	2451	2344	1e-53	200	scaffold_42	97.83	46	1	0	105	150	634354	634309	3e-14	80.5
DS-P-H-1-1	A00545:16:HFNGHDSXX:4:2435:6253:10034	GTTGGCGCCACGTTGCTTGGTGGTTGGACGATCTTAACACTTCTATCATCTTGGAAGAATCCAATAAGGCTGCCATGAGGCTATCGTTGAAGACTCCGATTATTTTTCATATATTTTTGCGTGTCGGAATAAGAATGAGATTCGAACACA	DsIV_35	100	108	0	0	1	108	2451	2344	1e-53	200	scaffold_42	97.83	46	1	0	105	150	634354	634309	3e-14	80.5
DS-P-H-1-1	A00545:16:HFNGHDSXX:4:2435:6370:9862	GTTGGCGCCACGTTGCTTGGTGGTTGGACGATCTTAACACTTCTATCATCTTGGAAGAATCCAATAAGGCTGCCATGAGGCTATCGTTGAAGACTCCGATTATTTTTCATATATTTTTGCGTGTCGGAATAAGAATGAGATTCGAACACA	DsIV_35	100	108	0	0	1	108	2451	2344	1e-53	200	scaffold_42	97.83	46	1	0	105	150	634354	634309	3e-14	80.5
DS-P-H-3-2	A00541:14:H77GGDSXX:1:1606:12816:28103	GGGGTAAAATGGCAATAGGCCCGCCTATTGCCATTTTACGGGCACATCCAAGACCTGGGAACAAAAATAATCGGAGTCTTCAACGATAGCCTCATGGCAGCCTTATTGGATTCTTCCAAGATGATAGAAGTGTTAAGATCGTCCCACCAC	DsIV_35	98.86	88	1	0	63	150	2345	2432	7e-41	158	scaffold_12	90.91	66	2	2	1	65	1301901	1301839	6e-16	86.1
DS-P-H-3-2	A00541:14:H77GGDSXX:1:2607:5068:36292	GGGGTAAAATGGCAATAGGCCCGCCTATTGCCATTTTACGGGCACATCCAAGACCTGGGAACAAAAATAATCGGAGTCTTCAACGATAGCCTCATGGCAGCCTTATTGGATTCTTCCAAGATGATAGAAGTGTGAAGATCGTCCAACCAC	DsIV_35	98.86	88	1	0	63	150	2345	2432	7e-41	158	scaffold_12	90.91	66	2	2	1	65	1301901	1301839	6e-16	86.1
DS-P-H-1-1	A00545:16:HFNGHDSXX:4:2643:4878:14325	TGGCGCCACGTTGCTTGGTGGTTGGACGATCTTAACACTTCTATCATCTTGGAAGAATCCAATAAGGCTGCCATGAGGCTATCGTTGAAGACTCCGATTATTTTATGATAATGACGGATTCGTACGTCAATCCCTGTGCTTCGTGTATGG	DsIV_35	100	104	0	0	1	104	2449	2346	2e-51	193	scaffold_862	100	50	0	0	101	150	32503	32552	4e-18	93.5
DS-P-H-1-1	A00544:18:H77FKDSXX:3:1259:18466:17879	CATCATGATATTCACTTGCAATGAACGCTCTGGTGTTGATACAATATGCTTGCAGATAGACTGGTTGTCGGGGACATAATAACGGAAGTGTGATAATCTGATGTGCAACGATAGCCTCATGGCAGCCTTATTGGATTCTTCCAAGATGAT	DsIV_35	93.22	59	3	1	93	150	2349	2407	3e-19	86.1	scaffold_39	91.82	110	3	5	1	106	926239	926346	8e-35	148
DS-P-H-1-1	A00544:18:H77FKDSXX:3:1259:18475:17895	CATCATGATATTCACTTGCAATGAACGCTCTGGTGTTGATACAATATGCTTGCAGATAGACTGGTTGTCGGGGACATAATAACGGAAGTGTGATAATCTGATGTGCAACGATAGCCTCATGGCAGCCTTATTGGATTCTTCCAAGATGAT	DsIV_35	93.22	59	3	1	93	150	2349	2407	3e-19	86.1	scaffold_39	91.82	110	3	5	1	106	926239	926346	8e-35	148
DS-P-H-1-1	A00545:16:HFNGHDSXX:4:1629:12671:36025	CATCATGATATTCACTTGCAATGAACGCTCTGGTGTTGATACAATATGCTTGCAGATAGACTGGTTGTCGGGGACATAATAACGGAAGTGTGATAATCTGATGTGCAACGATAGCCTCATGGCAGCCTTATTGGATTCTTCCAAGATGAT	DsIV_35	93.22	59	3	1	93	150	2349	2407	3e-19	86.1	scaffold_39	91.82	110	3	5	1	106	926239	926346	8e-35	148
DS-P-H-3-2	A00541:14:H77GGDSXX:1:1419:30264:15264	CGTCATCGTCAGCTGGGCCGCAGCGAGGAAACATGCAGAGAGGCCACTCATCATTTCGCGGAAATTATCGCAACCAAAGAAATGTATTCACGGCGCAAGAACAACAAGAACATAACACTTCTATCATCTTGGAAGAATCCAATAAGGCTG	DsIV_35	100	38	0	0	113	150	2417	2380	9e-15	71.3	scaffold_212	99.12	114	1	0	1	114	481550	481663	4e-52	206
DS-P-H-3-2	A00541:14:H77GGDSXX:1:2549:6696:19914	TAAAGACTTTGAGGTGGTTTCCATATTTCTGAGTAACGAAAGAAGACACTCAATTCCTTGTATCAATTAACGTGCTAAGGCGAAAGCGTCCGAGCATTTATACCCAATGGCGAAGAAAACAAGTACATCGGTAAAAGATTGTGGCAATTA	DsIV_35	100	62	0	0	89	150	2832	2771	4e-28	115	scaffold_17	100	88	0	0	1	88	531982	531895	3e-39	163
DS-P-H-1-2	A00545:16:HFNGHDSXX:4:2574:21694:2487	CTGAAAATACACCGAAAGTCACCGAAATCGTCGCACCAGAATCAACGCCACCAGACGATAATATAATAAACGGCCCAAGAAAATCAAAATCCTAGTCTTCAAAGTCCAGGAATTTGCTCATGTAGATAAAAATTTCAAATGGTAAAGGAA	DsIV_35	100	58	0	0	93	150	2844	2901	7e-26	108	scaffold_784	98.91	92	1	0	1	92	12987	13078	8e-40	165
DS-P-H-1-2	A00545:16:HFNGHDSXX:4:2574:21992:2754	CTGAAAATACACCGAAAGTCACCGAAATCGTCGCACCAGAATCAACGCCACCAGACAATAATATAATAAACGGCCCAAGAAAATCAAAATCCTAGTCTTCAAAGTCCAGGAATTTGCTCATGTAGATAAAAATTTCAAATGGTAAAGGAA	DsIV_35	100	58	0	0	93	150	2844	2901	7e-26	108	scaffold_784	100	92	0	0	1	92	12987	13078	2e-41	171
DS-P-H-1-2	A00545:16:HFNGHDSXX:4:2532:14199:7952	GGATAGACGCGGCGTAAAACAGGGTGCTTTTGTTTCCGATCCCGTGAAAGACGAGCAATTTACATAAACGCCGTGTGAGATTAATTTAATGTAGGTACGCGTTAAAACGGGTGCTGTGAACCAGCGTTTTGTGAAATCGCACAAATTGAT	DsIV_35	100	34	0	0	117	150	2973	3006	2e-12	63.9	scaffold_332	99.15	118	1	0	1	118	152351	152468	3e-54	213
DS-P-H-1-2	A00545:16:HFNGHDSXX:4:1210:18430:14622	GACGAAGCAGCTTCACTGGCGCTTTGTGTGGACGAAGCAGGGACGGGTGTATGCCCGGCAGGAGGAAGGCAAAGCTCGTCACTGGATTCGTTCCGAGGGAGACATGACACGGGTTCGATGTCAATTGGTTTGTTTTCCTCAAGAAATAAC	DsIV_35	97.44	39	1	0	112	150	3029	3067	1e-13	67.6	scaffold_1021	97.32	112	3	0	4	115	10363	10252	1e-47	191
DS-P-H-3-2	A00541:14:H77GGDSXX:1:2150:14353:35336	ACAGAAACAACTCTTATTCGTTGGCTTGTTGCTGCAAATACCAATGACGTCAAGTGTAAGGATGATTGCCTCTTGTGGGTTTTACGATGCACCGAAGTTATTTTTTGAGATGAGAACCACCTTCTCTTAGATGAGGAAAGGAAAAGAGGT	DsIV_35	99.08	109	1	0	1	109	3163	3055	1e-52	196	scaffold_29	97.5	40	1	0	111	150	1166990	1166951	6e-11	69.4
DS-P-H-1-1	A00545:16:HFNGHDSXX:4:1169:28339:15906	GCAGATACTTGCATGGTTAATGAATGTGCAGAGAACCATAATAGAGGTTTATCAGCTGACTGTAAAGCATAATGGTTCTGAGTATACATAGGCAGTTAAAATGGGACATTAAAGGGTTATCCGAAGTCCGACGAGAGGGAGAGGATACGG	DsIV_35	100	92	0	0	1	92	3526	3435	9e-45	171	scaffold_1788	98.25	57	1	0	94	150	3182	3126	2e-20	100
DS-P-H-1-1	A00544:18:H77FKDSXX:3:2367:6424:2378	TGTAAAAAACCCCATAAATTATGAGGAAGTGGACTTCAGAAACTGCGCAATATATTTCGCGACGTAGACATCGTAAATATATTTTTAGAAAAATAAGATTTATAGATAATAAACTATAATGAACTGCTTTCTTGAATTGATTCATATGCT	DsIV_36	97.75	89	0	1	1	89	178	92	3e-39	152	scaffold_44	98.51	67	1	0	84	150	967732	967798	6e-26	119
DS-P-H-3-1	A00541:14:H77GGDSXX:1:1254:28565:19836	AAACAAGTTTAACATACAATTTTCCTGTTACGTGCGCTCACCGCGATAAAGAATTTGGCGTCATGTGTATTTATATACACACTCACAAGGAAAGTCTGCCAGGAATAACGTGTAAAAAACCCCATAAATAAGTAGCAATCTTCATGGCAC	DsIV_36	97.67	129	3	0	1	129	288	160	2e-60	222	scaffold_17	100	23	0	0	119	141	1626430	1626408	0.004	43.6
DS-P-H-3-2	A00541:14:H77GGDSXX:1:2170:28944:14325	ATTTTGAAGAGCCACGTGCAGACCATCATGAAATTATCGACACTGCTGCAACGCTATGGCAACACAGCGGTCACTGCAGCGTCGCCGTCATGCCGCACACACTTATGAATTCCTGTACAAAGAATACTTAATGCGTCCGTTGCATACGAT	DsIV_36	93.48	92	5	1	1	92	484	394	3e-34	135	scaffold_254	96.77	62	2	0	89	150	259780	259719	2e-21	104
DS-P-H-2-1	A00541:14:H77GGDSXX:1:2322:4327:8766	TCATGATGGTCTGCACGTGGCTCTTCAAGTCATCTCTGGCTATAGCTGGGTTTCCTGCGGAGCATCAAGAAGTGTTGATCAAACTTTATAATACTAAGAAGTCTGAAATATCAGAGTGCCTGCATGTACTGCAGCAGGCTGATCTGGTTT	DsIV_36	100	28	0	0	1	28	454	481	3e-09	52.8	scaffold_236	100	128	0	0	23	150	874	1001	2e-61	237
DS-P-H-3-2	A00541:14:H77GGDSXX:1:1342:30156:35055	ATTGATACCAGGTACATGCGGCGATGCCGTAGTGACCGCTGTGTTGCCGTAGCGTTGCAGCAGTGTCGATCATTTCATGATGGTCTGCACGTGGCTCTTCGAAATCGCAAAGCAAAGACACCATTATCACCACGACAACTGAGGCGGCCG	DsIV_36	92.66	109	8	0	1	109	380	488	7e-41	158	scaffold_862	100	40	0	0	111	150	33114	33075	1e-12	75
DS-P-H-1-1	A00544:18:H77FKDSXX:3:2233:24279:2487	TCCAACACTCTGAGGCTGTTTGCTACCGGTCTCCCTGAGAAGGGGCACCTAAACGTGGCGTAATTTTTGAGGTTTTCCTTTATAGGCAGGCTTTCGTATTTGGAACGCGATGACACATTGCGAGTCATTAAAAACTATCTCATAAAAATT	DsIV_36	100	135	0	0	1	135	721	587	1e-68	250	scaffold_1609	100	24	0	0	127	150	1721	1744	0.001	45.4
DS-P-H-3-2	A00541:14:H77GGDSXX:1:2664:10303:2331	AGGTTTGCAGAATCCTCAAGTGAGCAGGGTCTATGCCATTTTTCTAAACCGAAAACCGTTGGAGGTGAGATATTATTTTGAAGATCAGTGTGAAGAACTCGCCACCACCTTCCATAATAACATGTGTCTTACGACTGCATGGGACAGCGG	DsIV_36	100	85	0	0	1	85	1511	1427	7e-41	158	scaffold_1204	98.57	70	1	0	81	150	9138	9207	1e-27	124
DS-P-H-3-2	A00541:14:H77GGDSXX:1:2664:10854:1470	AGGTTTGCAGAATCCTCAAGTGAGCAGGGTCTATGCCATTTTTCTAAACCGAAAACCGTTGGAGGTGAGATATTATTTTGAAGATCAGTGTGAAGAACTCGCCACCACCTTCCATAATAACATGTGTCTTACGACTGCATGGGACAGCGG	DsIV_36	100	85	0	0	1	85	1511	1427	7e-41	158	scaffold_1204	98.57	70	1	0	81	150	9138	9207	1e-27	124
DS-P-H-3-2	A00541:14:H77GGDSXX:1:1207:24288:1814	CATAGACCCTGCTCACTTGAGGATTCTGCAAACCTTCTTCAATTCCGACAGCCTGCGACGCGTTGGATTCATCCGAAGACATCGTGATGTTCCACAAGTCCGTCCTTTATGTTCTTTGTTCTATTTCGTTCACTCGATATCCCAAAAATG	DsIV_36	99.21	127	0	1	1	126	1477	1603	5e-62	228	scaffold_263	100	30	0	0	121	150	370113	370084	5e-07	56.5
DS-P-H-3-2	A00541:14:H77GGDSXX:1:1207:24813:2347	CATAGACCCTGCTCACTTGAGGATTCTGCAAACCTTCTTCAATTCCGACAGCCTGCGACGCGTTGGATTCATCCGAAGACATCGTGATGTTCCACAAGTCCGTCCTTTATGTTCTTTGTTCTATTTCGTTCACTCGATATCCCAAAAATG	DsIV_36	99.21	127	0	1	1	126	1477	1603	5e-62	228	scaffold_263	100	30	0	0	121	150	370113	370084	5e-07	56.5
DS-P-H-2-1	A00541:14:H77GGDSXX:1:1203:18023:29637	ACATAGTGACGTGGAGGTAGTGCGTTATCGGTGCTGAGCCGATGACCTGCTCGACCTTTGTACAATGACTTTTTAAGTCTGTATAATATGTATGGAATGTTCATTCATAAGACTTTTTTTTGTGTGCAAAAGAAACGATAGAGATGATTT	DsIV_36	100	62	0	0	1	62	1866	1805	4e-28	115	scaffold_270	97.7	87	2	0	64	150	119699	119785	2e-35	150
DS-P-H-1-1	A00545:16:HFNGHDSXX:4:2360:6524:22717	GTCATCGGCTCAGCACCGATAACGCACTACCTCCACGTCACTTTGTCATTGTTATACTTAGCGTACGATTAAATAATCCTAACTAATATTATAAATGCGAAAGTAACTGTGTCTGTCTGTCTCTTACTCTTTCACGCCAAAACTACTGAA	DsIV_36	98.65	74	1	0	1	74	1821	1894	4e-33	132	scaffold_166	100	77	0	0	74	150	858603	858527	4e-33	143
DS-P-H-3-2	A00541:14:H77GGDSXX:1:1422:15429:21042	TAAAGAAAATTTCTTGCGTAGATGTAGGTTGTGTATTGCTATGGAAGGTCGCCATTTTGAAAATTTATTGTGAGCAAATGTGTAAAATATATATACACACTCACAAGGAAAGTCTGCCAGGAATAACGTGTAAAAAACCCCATAAATTAT	DsIV_36	95.08	61	3	0	90	150	217	157	2e-22	97.1	scaffold_179	100	94	0	0	1	94	425837	425744	1e-42	174
DS-P-H-1-2	A00545:16:HFNGHDSXX:4:2267:2103:11929	ATGAATACGACCAAGAACCGATAAACTAGTTTTATTGACAATTCTGATGCGACTCGTTATGCTTTTAAATGTATTTGGATATGACAATTAAGCTTGCGGCTGAAGTCCACTTCCTCATAATTTATGGGGTGTTTAACACGTGATTCCTGG	DsIV_36	94.12	51	3	0	100	150	140	190	5e-17	78.7	scaffold_310	94.64	112	5	1	1	112	334566	334676	5e-42	172
DS-P-H-1-2	A00544:18:H77FKDSXX:3:2173:21893:16548	GTCTATGTAGGTATCTGTATAGATATATCAGATGTCCGACACCCATAACACAGGTTCTGCCTAGCTTGAGGTCGGATGGCCGTGTGTGAGATGTCCCCACATATTTATTTATTTCTTTTATTTTATACTGACGATAAACTTACAAGAGCT	DsIV_36	92.31	26	0	2	126	150	328	352	0.0003	36.2	scaffold_274	92.86	126	7	2	2	126	406806	406930	8e-45	182
DS-P-H-3-1	A00541:14:H77GGDSXX:1:1342:30156:35055	GTCCCCGATCCTATGCGCTAGCCTGTTTCGTATATCGACGGCCGCCTCAGTTGTCGTGGTGATAATGGTGTCTTTGCTTTGCGATTTCGAAGAGCCACGTGCAGACCATCATGAAATGATCGACACTGCTGCAACGCTACGGCAACACAG	DsIV_36	94.29	70	4	0	80	149	488	419	7e-26	108	scaffold_862	100	78	0	0	1	78	33037	33114	1e-33	145
DS-P-H-1-2	A00545:16:HFNGHDSXX:4:1471:23176:30232	TCAGCTCCTGCGACTGGCCAGAGCAAGTGCCCTCTTGTGATGCTAAAGGTAAACTTACTTATTGATACCAGGTACATGCGGCGATGCCGTAGTGACCGCTGTGTTGCCGTAGCGTTGCAGCAGTGTCGATCATTTCATGATGGTCTGCAC	DsIV_36	92.93	99	7	0	52	150	371	469	5e-37	145	scaffold_15	100	57	0	0	1	57	1680969	1680913	5e-22	106
DS-P-H-1-2	A00545:16:HFNGHDSXX:4:1471:23176:30827	TCAGCTCCTGCGACTGGCCAGAGCAAGTGCCCTCTTGTGATGCTAAAGGTAAACTTACTTATTGATACCAGGTACATGCGGCGATGCCGTAGTGACCGCTGTGTTGCCGTAGCGTTGCAGCAGTGTCGATCATTTCATGATGGTCTGCAC	DsIV_36	92.93	99	7	0	52	150	371	469	5e-37	145	scaffold_15	100	57	0	0	1	57	1680969	1680913	5e-22	106
DS-P-H-1-2	A00545:16:HFNGHDSXX:4:1471:23366:29653	TCAGCTCCTGCGACTGGCCAGAGCAAGTGCCCTCTTGTGATGCTAAAGGTAAACTTACTTATTGATACCAGGTACATGCGGCGATGCCGTAGTGACCGCTGTGTTGCCGTAGCGTTGCAGCAGTGTCGATCATTTCATGATGGTCTGCAC	DsIV_36	92.93	99	7	0	52	150	371	469	5e-37	145	scaffold_15	100	57	0	0	1	57	1680969	1680913	5e-22	106
DS-P-H-1-2	A00545:16:HFNGHDSXX:4:1471:23493:30843	TCAGCTCCTGCGACTGGCCAGAGCAAGTGCCCTCTTGTGATGCTAAAGGTAAACTTACTTATTGATACCAGGTACATGCGGCGATGCCGTAGTGACCGCTGTGTTGCCGTAGCGTTGCAGCAGTGTCGATCATTTCATGATGGTCTGCAC	DsIV_36	92.93	99	7	0	52	150	371	469	5e-37	145	scaffold_15	100	57	0	0	1	57	1680969	1680913	5e-22	106
DS-P-H-1-2	A00545:16:HFNGHDSXX:4:2440:17246:17769	GTCTTTGCAACTTTGGAGATAAGCTGAACGACAACCTCCGGGATCAGCTCGTGTGCGGGCTGAGGAGCGACGTCATTCGTCAGCGCCTGTTCGCCGAGGACGACACATTGACGTTCACGAACTCTACTTATTGATCGCTCAAAGGTGGAC	DsIV_36	90.62	32	3	0	119	150	1006	975	2e-06	43.6	scaffold_2	99.18	122	1	0	1	122	571948	571827	2e-56	220
DS-P-H-1-2	A00545:16:HFNGHDSXX:4:2440:17833:18443	GTCTTTGCAACTTTGGAGATAAGCTGAACGACAACCTCCGGGATCAGCTCGTGTGCGGGCTGAGGAGCGACGTCATTCGTCAGCGCCTGTTCGCCGAGGACGACACATTGACGTTCACGAACTCTACTTATTGATCGCTCAAAGGTGGAC	DsIV_36	90.62	32	3	0	119	150	1006	975	2e-06	43.6	scaffold_2	99.18	122	1	0	1	122	571948	571827	2e-56	220
DS-P-H-1-2	A00545:16:HFNGHDSXX:4:2676:15121:23735	CGCACAGCCAGAGACAGAACCCACAGAGCACAGTCAAAACAGAATGCAGAGAGCTTACACCACAGCGGCCACAGTCATAGAAAAAATAGTAAAATGCCTTGCAAATCGTTTCCAGACAGAGTATCCACAGTTAGAAATGTTTCCATCGTC	DsIV_36	100	53	0	0	98	150	1246	1194	4e-23	99	scaffold_432	96.94	98	3	0	1	98	58203	58300	8e-40	165
DS-P-H-2-2	A00541:14:H77GGDSXX:1:1335:9579:28823	AGAAAGTATAAGATGAAAGATGCAAGGAGCAAGATTGCAGCTGATACAAATATTTTAGTTAGTTCTGGTTGATTTCGATGTAATCATATCAATCAAGCTGAAATTAACTTTTAAAGAATCAAATAATGATTTAAAAAAAATTACATACTT	DsIV_38	92.59	27	2	0	118	144	267	293	3e-05	39.9	scaffold_30	94.74	114	6	0	2	115	1052237	1052350	1e-43	178
DS-P-H-1-2	A00545:16:HFNGHDSXX:4:2172:13964:14372	AAATATTTATACGGATCAAACTTTAAGAACCGGTGGCTAGGCCACACCTAGGTCGCATCTTGCAACAATGTCACAGACGGAAATCACTCGTAGAATACACCCTTAAAGTTTGTCGGGTTCGTAAAACTACACATTGTATATGCATAGCGA	DsIV_38	100	84	0	0	1	84	372	455	2e-40	156	scaffold_168	95.52	67	2	1	80	146	182930	182865	5e-22	106
DS-P-H-3-1	A00541:14:H77GGDSXX:1:2411:6768:25833	GCATACATCAAACTACTTCTAGAACTAATTTTATTAACATAAGCTTCCTACATGCGGCATAAGAATAATAAATTAAGGCTACTTCTACTACTACGAAAACATGCAGCTGCGGCGAAAAGCCCAGTCTCGAGATATATTAATACTAAGTTA	DsIV_38	100	119	0	0	1	119	1468	1350	9e-60	220	scaffold_28	100	31	0	0	120	150	640175	640205	1e-07	58.4
DS-P-H-3-2	A00541:14:H77GGDSXX:1:1162:15745:30953	ATTGTAGTGATGTTCTGCCATTTGATGACTGAGGCACTTTCTTATCGACAATTCGTTGTGATTGCACTTTAGCTAATTATTTTATTCTTATGCCGCATGTAGGAAGCTTATGTTAATAAAATTAGTTCTAGAAGTAGTTTGATGTATGCC	DsIV_38	97.4	77	1	1	74	150	1394	1469	1e-32	130	scaffold_98	100	86	0	0	1	86	193096	193181	4e-38	159
DS-P-H-2-2	A00541:14:H77GGDSXX:1:2258:1913:35744	CATGAAAGTTTTATACAGCTGGATATACAACAAGATAGCAACAAAAATGTAGTAGTTGTGGTGGGGTACCTAGTCAGGAGTTAATTATTATTGAAAGTATAATAGTTAAAGTAATTACAAATGAAGCAGTAAGGAAAAATAAAATAAAAT	DsIV_38	90.91	33	2	1	116	148	1543	1512	2e-06	43.6	scaffold_303	98.2	111	2	0	1	111	232748	232858	1e-48	195
DS-P-H-1-1	A00545:16:HFNGHDSXX:4:2251:26386:35603	TCCTAGCCTTCTCTCGAGGTGCTTCTCTTTGAAGTTGTAGACCGTACGCTCTTGGGCCATTGACAGTAACAGTAACAAGCAAATATCGCTGTGTATCGTTAGCCAAGATTTTATGCAATTAATCGAGGACAGCTTAATGAGATTATTAAT	DsIV_38	100	68	0	0	1	68	2324	2391	2e-31	126	scaffold_56	98.81	84	1	0	67	150	154294	154377	2e-35	150
DS-P-H-2-1	A00541:14:H77GGDSXX:1:1154:4300:35712	TGAAGTTGTAGACCGTACGCTCTTGGGCCATTGACAGTAGACCCTGGGAAAGAACATAGACTACTTTTTATCCCGGAATTCTCACGGGAAAACTTTTTAAGGCGAAGCGAAGCGCGCGGGAACAGCTAGTTTTTAATAAAATCTACTCTA	DsIV_38	100	39	0	0	1	39	2353	2391	3e-15	73.1	scaffold_114	97.2	107	2	1	38	143	66459	66565	3e-44	180
DS-P-H-2-2	A00541:14:H77GGDSXX:1:1476:10827:23594	CTCGAGGTGCTTCTCTTTGAAGTTGTAGACCGTACGCTCTTGGGCCATTGACAGTACTAGCTGTTCCCGCGCGCTTCGCTTCGCCTTAAAAAGTTTTCCCGTGGGAATTCCGGGATAAAAAGTAGCCTATGTTCTTTCCCAGGGTCTAGA	DsIV_38	100	56	0	0	1	56	2336	2391	9e-25	104	scaffold_44	100	100	0	0	51	150	623125	623224	6e-46	185
DS-P-H-2-2	A00541:14:H77GGDSXX:1:2630:10474:26616	TCATCCTAGCCTTCTCTCGAGGTGCTTCTCTTTGAAGTTGTAGACCGTACGCTCTTGGGCCATTGACAGTAATATGTCAACAACCTATTTATATTATGGTCATATTTATAAAACACCAGTAAACCCCTACTTACACAAAACAAATTTGAA	DsIV_38	100	71	0	0	1	71	2321	2391	4e-33	132	scaffold_10	95.06	81	4	0	70	150	1906344	1906424	1e-28	128
DS-P-H-3-1	A00541:14:H77GGDSXX:1:2137:24288:3662	AGAGCTCCAACATCTTTGCATGATACAGTTTTCTCCCCTGGGTATGAAAATGTCATCCTAGCCTTCTCTCGAGGTGCTTCTCTTTGAAGTTGTAGACAGTACGCTCTTGGGCCATTGACAGTAGGGTCAGGTCATTCTTCCGCCTATTCT	DsIV_38	99.19	123	1	0	1	123	2269	2391	2e-60	222	scaffold_531	100	29	0	0	122	150	165520	165492	2e-06	54.7
DS-P-H-3-2	A00541:14:H77GGDSXX:1:2519:20546:3067	CATGATACAGTTTTCTCCCCTGGGTATGAAAATGTCATCCTAGCCTTCTCTCGAGGTGCTTCTCTTTGAAGTTGTAGACCGTACGCTCTTGGGCCATTGACAGTAATGCTAAGAAAACCGTACCAATATCCAACTAACGCCCTTTATGCT	DsIV_38	100	105	0	0	1	105	2287	2391	5e-52	195	scaffold_493	94.34	53	3	0	98	150	235153	235205	8e-15	82.4
DS-P-H-3-2	A00541:14:H77GGDSXX:1:2519:21007:3114	CATGATACAGTTTTCTCCCCTGGGTATGAAAATGTCATCCTAGCCTTCTCTCGAGGTGCTTCTCTTTGAAGTTGTAGACCGTACGCTCTTGGGCCATTGACAGTAATGCTAAGAAAACCGTACCAATATCCAACTAACGCCCTTTATGCT	DsIV_38	100	105	0	0	1	105	2287	2391	5e-52	195	scaffold_493	94.34	53	3	0	98	150	235153	235205	8e-15	82.4
DS-P-H-2-1	A00541:14:H77GGDSXX:1:2148:24650:1094	CTGAAACTTATCAACCTGAGTTTTCTACGTACTGTCAATGGCCCAAGAGCGTACGGTCTACAACTTCAAAGAGAAGCACCTCGAGAGAAGGCTAGGATGACATTTTCATACCCAGGGGAGAAAACTGTATCATGCAAAGATGTTGGAGCT	DsIV_38	100	121	0	0	30	150	2391	2271	7e-61	224	scaffold_415	100	27	0	0	1	27	87916	87890	2e-05	51
DS-P-H-3-1	A00541:14:H77GGDSXX:1:2519:20546:3067	GCCCAACCTTAAGAATGTACAGCTGTCTGACAGTTAGTACTTTTGTTTCAGCATAAAGGGCGTTAGTTGGATATTGGTACGGTTTTCTTAGCATTACTGTCAATGGCCCAAGAGCGTACGGTCTACAACTTCAAAGAGAAGCACCTCGAG	DsIV_38	100	56	0	0	95	150	2391	2336	9e-25	104	scaffold_493	97.06	102	3	0	1	102	235254	235153	5e-42	172
DS-P-H-3-1	A00541:14:H77GGDSXX:1:2519:21007:3114	GCCCAACCTTAAGAATGTACAGCTGTCTGACAGTTAGTACTTTTGTTTCAGCATAAAGGGCGTTAGTTGGATATTGGTACGGTTTTCTTAGCATTACTGTCAATGGCCCAAGAGCGTACGGTCTACAACTTCAAAGAGAAGCACCTCGAG	DsIV_38	100	56	0	0	95	150	2391	2336	9e-25	104	scaffold_493	97.06	102	3	0	1	102	235254	235153	5e-42	172
DS-P-H-3-2	A00541:14:H77GGDSXX:1:2137:24288:3662	GCGCCCTGCCTGTACGTGCTGGAGGTGGCCAAGTACGTGCGCCAGAACCTCGCCGACTTCACCCCCCTCTCCACCACTGCGAGGCTACAGAATAGGCGGAAGAATGACCTGACCCTACTGTCAATGGCCCAAGAGCGTACGGTCTACAAC	DsIV_38	100	35	0	0	116	150	2391	2357	4e-13	65.8	scaffold_531	99.15	117	1	0	1	117	165404	165520	1e-53	211
DS-P-H-1-1	A00545:16:HFNGHDSXX:4:2547:10538:31172	CCCCTGGGTAAGAAAATGTCATCCTAGCCTTCTCTCGAGGTGCTTCTCTTTGAAGTTGTAGACCGTACGCTCTTGGGCCATTGACAGTATATTTATGTGTAACCCATGCACACGTAGGTGTCGGATGATTCTGTACATACGTACTATTAC	DsIV_38	98.89	90	1	0	1	90	2303	2392	5e-42	161	scaffold_17	90.48	63	2	2	88	150	1378001	1378059	3e-14	80.5
DS-P-H-1-1	A00545:16:HFNGHDSXX:4:2547:10664:31046	CCCCTGGGTAAGAAAATGTCATCCTAGCCTTCTCTCGAGGTGCTTCTCTTTGAAGTTGTAGACCGTACGCTCTTGGGCCATTGACAGTATATTTATGTTTAACCCATGCACACGTAGGTGTCGGAGGATTCTGTACATACGTACTATTAC	DsIV_38	98.89	90	1	0	1	90	2303	2392	5e-42	161	scaffold_17	90.48	63	2	2	88	150	1378001	1378059	3e-14	80.5
DS-P-H-1-2	A00545:16:HFNGHDSXX:4:1410:10330:15186	TAGACCGTACGCTCTTGGGCCATTGACAGTATACCTAAATATACAAAAACAACCTTAGGGACAGGCACAGGAAAAAATCCTTAGGGACCAGAGAACTTCCTTTACGGGAGGAAAACATTCTCAGGTGAAAATTCTAGTTGGAAACATAAT	DsIV_38	100	32	0	0	1	32	2361	2392	2e-11	60.2	scaffold_14	97.54	122	2	1	30	150	1209029	1208908	1e-52	207
DS-P-H-2-1	A00541:14:H77GGDSXX:1:1405:18159:35540	GTTTTCTCCCCTGGGTAAGAAAATGTCATCCTAGCCTTCTCTCGAGGTGCTTCTCTTTGAAGTTGTAGACCGTACGCTCTTGGGCCATTGACAGTATCTGTTTAGCGCAGCATAAACATGGCCGCTTTTGGCATTGTTTACCGCGGTGCG	DsIV_38	98.97	97	1	0	1	97	2296	2392	7e-46	174	scaffold_247	100	56	0	0	95	150	718135	718190	2e-21	104
DS-P-H-2-1	A00541:14:H77GGDSXX:1:2162:11496:34428	ATGTCATCCTAGCCTTCTCTCGAGGTGCTTCTCTTTGAAGTTGTAGACCGTACGCTCTTGGGCCATTGACAGTATGATGTCACGAAATACTGTGGTCCTCAAATCTGAGACACTATGCATTTATTTGGTCCATACAAAACTACAATACGA	DsIV_38	100	75	0	0	1	75	2318	2392	2e-35	139	scaffold_42	100	78	0	0	73	150	544413	544336	1e-33	145
DS-P-H-2-2	A00541:14:H77GGDSXX:1:1670:11912:29199	TGAAGTTGTAGACCGTACGCTCTTGGGCCATTGACAGTATATCACGTCTTTGCACATGAGGCACTACATGCACACGTGCTAGTTTTTTTAGAAATTACCTTTACCTTTAGAAGTATCATCATTATTTATTTTTCACATTTTGAAAAAAAA	DsIV_38	100	40	0	0	1	40	2353	2392	7e-16	75	scaffold_849	97.35	113	3	0	38	150	10413	10525	3e-48	193
DS-P-H-2-1	A00541:14:H77GGDSXX:1:1665:15799:21966	CAATAACAAAGTGGAAGCTCTATACTGTCAATGGCCCAAGAGCGTATGGTCTACAACTTCAAAGAGAAGCACCTCGAGAGAAGGCTAGGATGACATTTTCTTACCCAGGGGAGAAAACTGTATCATGCAAAGATGTTGGAGCTCTGGTAT	DsIV_38	98.45	129	2	0	22	150	2392	2264	5e-62	228	scaffold_589	100	24	0	0	1	24	122204	122181	0.001	45.4
DS-P-H-2-1	A00541:14:H77GGDSXX:1:2208:32832:6277	TGTTGTGCTCATACAGAAACCCCATGGATGTTGCATACGCCCTAAGAGAAGTCTACTCAGGCATATACTGTCAATGGCCCAAGAGCGTACGGTCTACAACTTCAAAGAGAAGCACCTCGAGAGAAGGCTAGGATGACATTTTCTTACCCA	DsIV_38	98.84	86	1	0	65	150	2392	2307	9e-40	154	scaffold_862	98.53	68	1	0	1	68	32780	32713	2e-26	121
DS-P-H-2-1	A00541:14:H77GGDSXX:1:1334:31891:3176	CTGGGAATGTACTGTACCTGTACCCGCGGGGTTACTCTATACTGACGAAAAACAAACGAACGAGAGCTGTGCAAACGGCACGTTTAATACAACGAGATACTGTCAATGGCCCAAGAGCGTACGGTCTACAACTTCAAAGAGAAGCACCTC	DsIV_38	100	54	0	0	97	150	2392	2339	1e-23	100	scaffold_88	96.97	99	2	1	1	99	478750	478653	8e-40	165
DS-P-H-2-2	A00541:14:H77GGDSXX:1:2162:11496:34428	GATTGTTGTTTGGTACAAGTCTTAAGGGTGACTTCGTATTGTAGTTTTGTATGGACCAAATAAATGCATAGTGTCTCAGATTTGAGGACCACAGTATTTCGTGACATCATACTGTCAATGGCCCAAGAGCGTACGGTCTACAACTTCAAA	DsIV_38	100	42	0	0	109	150	2392	2351	5e-17	78.7	scaffold_42	100	111	0	0	1	111	544303	544413	4e-52	206
DS-P-H-1-2	A00545:16:HFNGHDSXX:4:2367:27163:31626	CCTTGACGCTCAACTGAGGATCTTTTAGTTCTAATTAATCGAATCAGGACTTGAAATTAGTAAATACTAGTTAAATAATACTGTCAATGGCCCAAGAGCGTACGGTCTACAACTTCAAAGAGAAGCACCTCGAGAGAAGGCTAGGATGAC	DsIV_38	100	74	0	0	77	150	2393	2320	9e-35	137	scaffold_1118	98.75	80	1	0	1	80	19154	19233	4e-33	143
DS-P-H-1-2	A00545:16:HFNGHDSXX:4:2376:13386:26616	CCTTGACGCTCAACTGAGGATCTTTTAGTTCTAATTAATCGAATCAGGACTTGAAATTAGTAAATACTAGTTAAATAATACTGTCAATGGCCCAAGAGCGTACGGTCTACAACTTCAAAGAGAAGCACCTCGAGAGAAGGCTAGGATGAC	DsIV_38	100	74	0	0	77	150	2393	2320	9e-35	137	scaffold_1118	98.75	80	1	0	1	80	19154	19233	4e-33	143
DS-P-H-2-1	A00541:14:H77GGDSXX:1:2371:27109:8609	GAAAATGTCACCCTAGCCTTCTCTCGAGGTGCTTCTCTTTGAAGTTGTAGACCGTACGCTCTTGGGCCATTGACAGTAATTAAAACGATTATTTTTGCGGGATGGCTTCGGTAAGTGGTAATTAATATTGTTCGCGATATTCACGTTATT	DsIV_38	95.45	88	3	1	1	88	2314	2400	2e-35	139	scaffold_25	100	74	0	0	77	150	968463	968390	2e-31	137
DS-P-H-2-1	A00541:14:H77GGDSXX:1:2371:27814:9330	GAAAATGTCACCCTAGCCTTCTCTCGAGGTGCTTCTCTTTGAAGTTGTAGACCGTACGCTCTTGGGCCATTGACAGTAATTAAAACGATTATTTTTGCGGGATGGCTTCGGTAAGTGGTAATTAATATTGTTCGCGATATTCACGTTATT	DsIV_38	95.45	88	3	1	1	88	2314	2400	2e-35	139	scaffold_25	100	74	0	0	77	150	968463	968390	2e-31	137
DS-P-H-3-1	A00541:14:H77GGDSXX:1:1574:22914:28401	TATACCTTTTTCCTCTGAGTACAAAAATGTCTCCATCACCTAGCTTCGATGCTCCATTTCGAAGTTATGGCCCGTACGCTCGAGTGACACTGACTGTATTTGAAATGTAGGAAATAAAATAGATTTAAAATATTTTGTCCTAATTACTGC	DsIV_38	100	101	0	0	1	101	2800	2700	9e-50	187	scaffold_942	94.44	54	3	0	97	150	21021	20968	2e-15	84.2
DS-P-H-3-2	A00541:14:H77GGDSXX:1:1574:22914:28401	GTAGGAACTGCCAAGAACCCATCTCATACTATTTGGGCATGCGCAGAGAGCAGTAATTAGGACAAAATATTTTAAATCTATTTTATTTCCTACATTTCAAATACAGTCAGTGTCACTCGAGCGTACGGGCCATAACTTCGAAATGGAGCA	DsIV_38	100	52	0	0	99	150	2700	2751	2e-22	97.1	scaffold_682	95.15	103	2	1	1	103	19039	19138	4e-38	159
DS-P-H-2-1	A00541:14:H77GGDSXX:1:1601:23213:19899	TCGAACATTGCGATTGTGTTTTTATATTGACAGATTTCAATATAGATATGTTGAAAAAAAATACAGTCAGTGTCACTCGAGCGTACGGGCCATAACTTCGAAATGGAGCATCGAAGCTAGGTGATGGAGACATTTTTGTACTCAGAGGAA	DsIV_38	100	92	0	0	59	150	2700	2791	9e-45	171	scaffold_102	98.51	67	0	1	1	66	988581	988647	2e-25	117
DS-P-H-1-2	A00545:16:HFNGHDSXX:4:1456:5267:15969	CATCATATACCTTTTTCCTCTGAGTACAAAAATGTCTCCATCACCTAGCTTCGATGCTCCATTTCGAAGTTATGGCCCGTACGCTCGAGTGACACTGACTGTATCTAATACATCCTTTCTTTGAACTAAATCCCAATGAAATAAACATTA	DsIV_38	100	104	0	0	1	104	2805	2702	2e-51	193	scaffold_14	93.88	49	3	0	102	150	3274897	3274849	1e-12	75
DS-P-H-2-1	A00541:14:H77GGDSXX:1:1150:2492:4993	CAAAAATGTCTCCATCACCTAGCTTCGATGCTCCATTTCGAAGTTATGGCCCGTACGCTCGAGTGACACTGACTGTATATAAATATATTCAGGAGATCCATAACTACCTTAACGACAAGAAATATGCTATAGGGCTTCTATTAGATCTTA	DsIV_38	100	78	0	0	1	78	2779	2702	5e-37	145	scaffold_691	100	76	0	0	75	150	24484	24409	1e-32	141
DS-P-H-2-1	A00541:14:H77GGDSXX:1:1150:2745:5901	CAAAAATGTCTCCATCACCTAGCTTCGATGCTCCATTTCGAAGTTATGGCCCGTACGCTCGAGTGACACTGACTGTATATAAATATATTCAGGAGATCCATAACTACCTTAACGACAAGAAATATGCTATAGGGCTTCTATTAGATCTTA	DsIV_38	100	78	0	0	1	78	2779	2702	5e-37	145	scaffold_691	100	76	0	0	75	150	24484	24409	1e-32	141
DS-P-H-2-2	A00541:14:H77GGDSXX:1:2155:13829:19554	GATGCTCCATTTCGAAGTTATGGCCCGTACGCTCGAGTGACACTGACTGTATATAAACCCTTTTAATGCACGTTCCACCAATCATCCACTTTATCGCCGTGAAGTTCCATGCAGCGGGTTTAGTTCTGTGACGTCTAGAAAGGGCACACC	DsIV_38	100	52	0	0	1	52	2753	2702	2e-22	97.1	scaffold_736	93.33	90	5	1	52	141	65159	65247	8e-30	132
DS-P-H-1-1	A00545:16:HFNGHDSXX:4:1456:5267:15969	GTCAATTTGTATGGTATTAGTCACGTGCTGATTTGATAAATAATCATTAAGATTAATGTTTATTTCATTGGGATTTAGTTCAAAGAAAGGATGTATTAGATACAGTCAGTGTCACTCGAGCGTACGGGCCATAACTTCGAAATGGAGCAT	DsIV_38	100	51	0	0	100	150	2702	2752	5e-22	95.3	scaffold_14	96.08	102	4	0	1	102	3274796	3274897	2e-40	167
DS-P-H-2-1	A00541:14:H77GGDSXX:1:1217:27868:16720	GAAGGACATCGCATCATATACCTTTTTCCTCTGAGTACAAAAATGTCTCCATCACCTAGCTTCGATGCTCCATTTCGAAGTTATGGCCCGTACGCTCGAGTGACACTGACTGTAGGTGTGTTATTTCTGCTGAAGCCCGACATGTTTACA	DsIV_38	100	114	0	0	1	114	2816	2703	5e-57	211	scaffold_109	97.37	38	1	0	113	150	2011946	2011983	8e-10	65.8
DS-P-H-2-2	A00541:14:H77GGDSXX:1:1458:14516:4993	CTTCGATGCTCCATTTCGAAGTTATGGCCCGTACGCTCGAGTGACACTGACTGTAATAACTAAATTTATATCTCACTGTATTAATAACCATGTGGCTTCGTCCCTTTATTTTCTATATTCCGTCCTGATGAATGTATTAATCGTTAATAT	DsIV_38	100	55	0	0	1	55	2757	2703	3e-24	102	scaffold_34	91.84	98	0	1	53	150	1112991	1113080	3e-29	130
DS-P-H-3-2	A00541:14:H77GGDSXX:1:1239:11125:30906	TGCTCCATTTCGAAGTTATGGCCCGTACGCTCGAGTGACACTGACTGTAAATTGCTGGGATAAACAATATTTTGCTTTAAAATACTTACTTATTTATGTGATTTTTGTCATTCCAGTCATGCCAATCGATTTATAAAACTAATGGACATA	DsIV_38	100	49	0	0	1	49	2751	2703	7e-21	91.6	scaffold_437	99.03	103	1	0	48	150	30549	30651	6e-46	185
DS-P-H-3-2	A00541:14:H77GGDSXX:1:1239:12346:26412	TGCTCCATTTCGAAGTTATGGCCCGTACGCTCGAGTGACACTGACTGTAAATTGCTGGGATAAACAATATTTTGCTTTAAAATACTTACTTATTTATGTGATTTTTGTCATTCCAGTCATGCCAATCGATTTATAAAACTAATGGACATA	DsIV_38	100	49	0	0	1	49	2751	2703	7e-21	91.6	scaffold_437	99.03	103	1	0	48	150	30549	30651	6e-46	185
DS-P-H-2-2	A00541:14:H77GGDSXX:1:1351:6894:19194	TAGAAGCCGTCTTTTACTTCCAACGGGCTGACGCTATTCCCCTTACACATCCAGTAACCGAAGCCACGCGCCCAACCTAATGACTTACAAACAGCGCAAGCTACAGTCAGTGTCACTCGAGCGTACGGGCCATAACTTCGAAATGGAGCA	DsIV_38	100	49	0	0	102	150	2703	2751	7e-21	91.6	scaffold_418	96.12	103	4	0	1	103	53870	53768	6e-41	169
DS-P-H-2-1	A00541:14:H77GGDSXX:1:1543:24948:18991	AACCAGTCGAAAAGCCATGGGCTCTGGTAAACTAAAATGCATTGCCACCAAGTTTTTGCAATTATATATGCAAATATTATGATGTTTAACAACCATTTGTACAGTCAGTGTCACTCGAGCGTACGGGCCATAACTTCGAAATGGAGCATC	DsIV_38	100	51	0	0	100	150	2703	2753	5e-22	95.3	scaffold_1032	100	101	0	0	1	101	24406	24506	2e-46	187
DS-P-H-2-1	A00541:14:H77GGDSXX:1:1543:25238:18959	AACCAGTCGAAAAGCCATGGGCTCTGGTAAACTAAAATGCATTGCCACCAAGTTTTTGCAATTATATATGCAAATATTATGATGTTTAACAACCATTTGTACAGTCAGTGTCACTCGAGCGTACGGGCCATAACTTCGAAATGGAGCATC	DsIV_38	100	51	0	0	100	150	2703	2753	5e-22	95.3	scaffold_1032	100	101	0	0	1	101	24406	24506	2e-46	187
DS-P-H-2-1	A00541:14:H77GGDSXX:1:1543:25319:19006	AACCAGTCGAAAAGCCATGGGCTCTGGTAAACTAAAATGCATTGCCACCAAGTTTTTGCAATTATATATGCAAATATTATGATGTTTAACAACCATTTGTACAGTCAGTGTCACTCGAGCGTACGGGCCATAACTTCGAAATGGAGCATC	DsIV_38	100	51	0	0	100	150	2703	2753	5e-22	95.3	scaffold_1032	100	101	0	0	1	101	24406	24506	2e-46	187
DS-P-H-2-2	A00541:14:H77GGDSXX:1:1618:10212:27884	GGTCGCTGCCCGTTGTAGACAAGCATCATGTAATCGCGTAAATACATTGTGCGTCGTTTGTCAATCCGGTAATGATCGAGAAATTGTAGCGATAGCATGTAAACTGCATGTGTGGGACTACTGGAAGGCTTACAATACGATCATACAAAA	DsIV_38	100	46	0	0	1	46	2661	2706	3e-19	86.1	scaffold_8	99.02	102	1	0	49	150	278138	278037	2e-45	183
DS-P-H-1-1	A00545:16:HFNGHDSXX:4:2505:5095:7498	GGAAACTGACAATCCATAGGTTCTCCCAACAATTGCTTCGATATGACCAGCAGCGACGAGGCAAGAAAGATAGTCACTGTATGTTTATACATAACTATTTGAATTTAGACACTGGTCAATTAGATCATGGAGTTTACCAGCTGCCGTCGC	DsIV_39	100	89	0	0	1	89	362	274	4e-43	165	scaffold_411	100	61	0	0	90	150	262308	262248	3e-24	113
DS-P-H-1-2	A00544:18:H77FKDSXX:3:1653:10194:36871	GGAAACTGACAATCCATAGGTTCTCCCAACAATTGCTTCGATATGACCAGCAGCGACGAGGCAAGAAAGATAGTCACTGTATGTTTATACATAACTATTTGAATTTAGACACTGGTCAATTAGATCATGGAGTTTACCAGCTGCCGTCGC	DsIV_39	100	89	0	0	1	89	362	274	4e-43	165	scaffold_411	100	61	0	0	90	150	262308	262248	3e-24	113
DS-P-H-1-2	A00544:18:H77FKDSXX:3:1654:9037:1297	GGAAACTGACAATCCATAGGTTCTCCCAACAATTGCTTCGATATGACCAGCAGCGACGAGGCAAGAAAGATAGTCACTGTATGTTTATACATAACTATTTGAATTTAGACACTGGTCAATTAGATCATGGAGTTTACCAGCTGCCGTCGC	DsIV_39	100	89	0	0	1	89	362	274	4e-43	165	scaffold_411	100	61	0	0	90	150	262308	262248	3e-24	113
DS-P-H-1-2	A00544:18:H77FKDSXX:3:2650:7120:10347	GGAAACTGACAATCCATAGGTTCTCCCAACAATTGCTTCGATATGACCAGCAGCGACGAGGCAAGAAAGATAGTCACTGTATGTTTATACATAACTATTTGAATTTAGACACTGGTCAATTAGATCATGGAGTTTACCAGCTGCCGTCGC	DsIV_39	100	89	0	0	1	89	362	274	4e-43	165	scaffold_411	100	61	0	0	90	150	262308	262248	3e-24	113
DS-P-H-3-1	A00541:14:H77GGDSXX:1:1265:5846:29935	CATTTCGAATCTATCAGCTGATAAGTAAATTATACAATGGTAGAGTACGGCGGAAGCGCGGAACTTGCTTGTGCAATTTCACCGAATCGGCCTGCCTACCCTCAGCGGGTAGGTACCGGCGGATCACATTACTCGCCGCACATGCCACAA	DsIV_39	98.63	73	1	0	1	73	1352	1280	1e-32	130	scaffold_1	100	79	0	0	72	150	1116560	1116638	3e-34	147
DS-P-H-1-2	A00545:16:HFNGHDSXX:4:1614:6912:20823	CACCTTTTGAAGTTGGAGTAAACAGAAATACTTCCAACCCGTTGCGTCAAAGCATAATCACCCATCAATAGAGTCGCTGAAGTCAATGGCGAGTTATGGATAGCTATGCCGCTCTGCAAAGTCTTAGCATGTCTATCTTCTTTTATTAAC	DsIV_39	98.5	133	2	0	1	133	2168	2300	3e-64	235	scaffold_1284	100	23	0	0	128	150	10771	10749	0.004	43.6
DS-P-H-3-2	A00541:14:H77GGDSXX:1:1555:10348:20948	GACACCAAAAAAGACATTCATATGGAACTTATCCTGCAGTGTGGCATACGGTGCAACAGTTCGCTGAAGATCTATGTACCTTCCAGCAGTTGCAAATGCTGTATGATAGGTGCTGTAATGTACAGGCCTTGTAGCCAGACCAGCCGGTCT	DsIV_39	100	122	0	0	1	122	2931	2810	2e-61	226	scaffold_1021	100	29	0	0	122	150	23719	23747	2e-06	54.7
DS-P-H-2-2	A00541:14:H77GGDSXX:1:1610:1705:12305	CAGGTGTTTTTTGTTGTTGTAAACAAAAATATGTAATTTCACTTATACGCCATAAAACATTTATTGTGTTAGGGCCAATCTAAATAATTGCTGAGTGATTGGAAATCTCACCAGGCCCGGACACCGGAAGGATTGACAGATTAACAGCTC	DsIV_39	100	99	0	0	1	99	3504	3602	1e-48	183	scaffold_181	100	50	0	0	101	150	535659	535708	4e-18	93.5
DS-P-H-1-1	A00545:16:HFNGHDSXX:4:1372:21766:12947	AGTTTTTTGGCAGCAGGCGCGTGGTTGCATCACTCGCACTTGACACCGTGTCAACTGCATCACGTACTTCCCGTTAGTTACAAATTCCTCCCTGCGTGTAAATATATTCCACCAATGGTTCCACGTTTCTTTCAATGCAATCGTGCCTCA	DsIV_39	100	59	0	0	92	150	696	638	2e-26	110	scaffold_2	98.9	91	1	0	1	91	1128821	1128911	3e-39	163
DS-P-H-2-2	A00541:14:H77GGDSXX:1:1549:12201:13354	TGTTGCCCAAATTAGTAATCCAAACGGGAAGACCATTTTGTTCGGAATTCAGGCCAAGAGTACAAGTAGGTACTTCGGTAGTCTTTCGTTTTCATCTCGTGCCAAGCGAAGTAGAAGTTCCTTATAAGCCAGCGGGTTCAAATTCGATCG	DsIV_39	100	54	0	0	97	150	1245	1192	1e-23	100	scaffold_113	100	96	0	0	1	96	1085190	1085285	1e-43	178
DS-P-H-3-1	A00544:18:H77FKDSXX:3:2638:18087:26052	CAATGTTAATGGAAAGTATCGCAGGCGGGGACCAACTTGACCGCCACTCAAGGCCGTTTTCTAAGTAACATTCAGCTAAATGGTGAACCCTCTGCTGGTCCCCGCCTACGATACTTTCCATTAACATGTGTGTTTTTTTTTTTTTTTTAA	DsIV_39	90.32	31	0	2	123	150	1389	1419	9e-05	38.1	scaffold_1639	100	127	0	0	1	127	2241	2115	6e-61	235
DS-P-H-1-2	A00545:16:HFNGHDSXX:4:2151:17246:32456	TGTTAATGGAAAGTATCGCAGGCGGGGACCAACTTGACCGCCACTCAAGGCCGTTTTCTAAGTAACATTCAGCTAAATGGTGAACCCTCTGCTGGTCCCCGCCTACGATACTTTCCATTAACATGTGTGTTTTTTTTTTTTTTTTAACAT	DsIV_39	90.62	32	0	2	120	148	1389	1420	3e-05	39.9	scaffold_1639	100	124	0	0	1	124	2238	2115	3e-59	230
DS-P-H-3-2	A00541:14:H77GGDSXX:1:1325:6017:14857	TCCACTCAATTTATAAATCAATCCTTATCGGTTAGATAACCGACTATGGAGAAATTAGCACTTAGTGTTAGTAGGACTCTGGTGTTTGTCACCGATACTCTAATTAAGAGAAAAACAAAAAAAACAGATGTTTTTTGTTGTGGTGAAAAT	DsIV_39	90.32	31	2	1	118	148	3497	3526	3e-05	39.9	scaffold_161	96.77	124	4	0	1	124	291013	290890	1e-52	207
DS-P-H-3-2	A00541:14:H77GGDSXX:1:2407:6036:4492	CATTGCATCATGCATCATTCGCCCCCTGAATGCAAAAAGACTCCCCTCCCTCCTCTCAATGTTCCACATTAATTTCTGACAACGTCTAATCGGTTTTGTATTTCCTTGCGGTTTGCCTGGCGTATCCCTCGGTAAGCTACACTGGCTGTC	DsIV_40	95.06	81	3	1	1	80	266	346	2e-31	126	scaffold_118	96.55	87	3	0	64	150	54010	54096	1e-33	145
DS-P-H-3-2	A00541:14:H77GGDSXX:1:2407:6054:4398	CATTGCATCATGCATCATTCGCCCCCTGAATGCAAAAAGACTCCCCTCCCTCCTCTCAATGTTCCACATTAATTTCTGACAACTTCTAATCGGTTTTGTATTTCCTTGCGGTTTGCCTGGCGTATCCCTCGGTAAGCTACAATGGCTGTC	DsIV_40	95.06	81	3	1	1	80	266	346	2e-31	126	scaffold_118	98.85	87	1	0	64	150	54010	54096	5e-37	156
DS-P-H-2-2	A00541:14:H77GGDSXX:1:1306:3866:1924	GAGGTTAGAAAATACTAGTGTCAAACGTTACATGACATCAGGGTCTGGATGCTAATGTTGTTAAATCATCAGTATTCGATCGCGACAAACCGCGACGGTGTTATCGCTACATTCGGTCGACCGTTGCCGCGAAGTCTCGGTGCGAAATCA	DsIV_40	100	79	0	0	72	150	371	449	1e-37	147	scaffold_1808	98.61	72	1	0	1	72	96	25	1e-28	128
DS-P-H-2-2	A00541:14:H77GGDSXX:1:1306:4001:1251	GAGGTTAGAAAATACTAGTGTCAAACGTTACATGACATCAGGGTCTGGATGCTAATGTTGTTAAAACATCAGTATTCGATCGCGACAAACCGCGACGGTGTTATCGCTACATTCGGTCGACCGTTGCCGCGAAGTCTCGGTGCGAAATCA	DsIV_40	100	79	0	0	72	150	371	449	1e-37	147	scaffold_1808	100	72	0	0	1	72	96	25	2e-30	134
DS-P-H-2-2	A00541:14:H77GGDSXX:1:2272:8910:26757	GAGGTGAGAAAATACTAGTGTCAAACGTTACATGACATCAGGGTCTGGATGCTAATGTTGTTAAAACATCAGTATTCGATCGCGACAAACCGCGACGGTGTTATCGCTACATTCGGTCGACCGTTGCCGCGAAGTCTCGGTGCGAAATCA	DsIV_40	100	79	0	0	72	150	371	449	1e-37	147	scaffold_1808	98.61	72	1	0	1	72	96	25	1e-28	128
DS-P-H-1-2	A00545:16:HFNGHDSXX:4:1313:29903:5149	TCAAGTTATGACGCGTACGTTTTTGTGCCACCGGCTGTAAATACCAACCAACATTATAGTGAACTTCGGAAACAACAATTAAGAGACTAATAATGCTCGTTAATTGGGGAAAACAGAGCTCTACGACTCCCTTGAAAGCTGGCCTGAACT	DsIV_40	100	39	0	0	1	39	335	373	3e-15	73.1	scaffold_97	100	112	0	0	38	149	600801	600912	1e-52	207
DS-P-H-1-2	A00545:16:HFNGHDSXX:4:2173:26359:34648	GCATCATTCGCCCCCTGAATGCAAAAAGACTCCCCTCCCTCCTCTCAATGTTCCACTTTCAAGTTATGACGCGTACGTTTTTGTGCCACCGGCTGTAGTAAGCTTAAGTGTAAGTAAAATAGCTGTAACTTTAGGTGGGTTGGACATTAA	DsIV_40	100	97	0	0	1	97	277	373	1e-47	180	scaffold_947	100	55	0	0	96	150	18725	18779	6e-21	102
DS-P-H-2-2	A00541:14:H77GGDSXX:1:2478:18846:6042	CAAAAAGACTCCCCTCCCTCCTCTCAATGTTCCACTTTCAAGTTATGACGCGTACGGTTTTGTGCCACCGGCTGTAAAGCTGAATTGTGTTTGATATAAAAAGTTGAGCAAGTAATTTGGGGGACGTGTTATTTTGAATGCATAGTATAG	DsIV_40	98.68	76	1	0	1	76	298	373	3e-34	135	scaffold_159	94.74	76	4	0	75	150	417632	417557	6e-26	119
DS-P-H-2-2	A00541:14:H77GGDSXX:1:1653:10004:19695	TATTTTTAGTTTATACTAATAAGGTTGGTATTACAGCCGGTGGCACAAAAACGTACGCGTCATAACTTGAAAGTGGAACATTGAGAGGAGGGAGGGGAGTCTTTTTGCATTCAGGGGGCGAATGATGCATGATGCAATGACGCGTTTATC	DsIV_40	100	119	0	0	32	150	373	255	9e-60	220	scaffold_5	100	31	0	0	3	33	1004088	1004118	1e-07	58.4
DS-P-H-1-2	A00545:16:HFNGHDSXX:4:2254:7365:21699	TATAGCATAGGCAATAATTCCCTTTGTATTTGTTTTACAGCCGGTGGCACAAAAACGTACGCGTCATAACTTGAAAGTGGAACATTGAGAGGAGGGAGGGGAGTCTTTTTGCATTCAGGGGGCGAATGATGCATGATGCAATGACGCGTT	DsIV_40	100	115	0	0	36	150	373	259	1e-57	213	scaffold_124	100	37	0	0	1	37	306030	305994	6e-11	69.4
DS-P-H-2-1	A00541:14:H77GGDSXX:1:1663:3432:19116	TATCCCAGAATTCCCACAGGTAACCTTTGCTCGTAGTGTAGTTACAGCCGGTGGCACAAAAACGTACGCGTCATAACTTGAAAGTGGAACATTGAGAGGAGGGAGGGGAGTCTTTTTGCATTCAGGGGGCGAATGATGCATGATGCAATG	DsIV_40	100	108	0	0	43	150	373	266	1e-53	200	scaffold_616	95.56	45	1	1	1	44	95141	95097	2e-11	71.3
DS-P-H-2-1	A00541:14:H77GGDSXX:1:2154:7518:35994	TGAATGCAAAAAGACTCCCCTCCCTCCTCTCAATGTTCCACTTTCAAGTTATGACGCGTACGTTTTTGTGCCACCGGCTGTATATACACTTTATTGCACACAAAAAACAATTTTTACACGGAAGCATTTTAAAAATTTGAACACAGCTAA	DsIV_40	100	83	0	0	1	83	292	374	9e-40	154	scaffold_80	98.57	70	1	0	81	150	162143	162212	1e-27	124
DS-P-H-2-2	A00541:14:H77GGDSXX:1:1105:17101:31798	CATCATTCGCCCCCTGAATGCAAAAAGACTCCCCTCCCTCCTCTCAATGTTCCACTTTCAAGTTATGACGCGTACGTTTTTGTGCCACCGGCTGTATGTGCGAATTTATAAGTATTATCATAGCATATACATCGATTTTTTATCAGTTTC	DsIV_40	100	97	0	0	1	97	278	374	1e-47	180	scaffold_170	96.43	56	2	0	95	150	41567	41622	4e-18	93.5
DS-P-H-2-2	A00541:14:H77GGDSXX:1:1105:17815:32722	CATCATTCGCCCCCTGAATGCAAAAAGACTCCCCTCCCTCCTCTCAATGTTCCACTTTCAAGTTATGACGCGTACGTTTTTGTGCCACCGGCTGTATGTGCGAATTTATAAGTATTATCATAGCATATACATCGATTTTTTATCAGTTTC	DsIV_40	100	97	0	0	1	97	278	374	1e-47	180	scaffold_170	96.43	56	2	0	95	150	41567	41622	4e-18	93.5
DS-P-H-3-2	A00541:14:H77GGDSXX:1:1254:6289:4429	CCAATCTTCTCTATACTGTGCCAATTCTGACCAGTCAGTGGTAGATACAGCCGGTGGCACAAAAACGTACGCGTCATAACTTGAAAGTGGAACATTGAGAGGAGGGAGGGGAGTCTTTTTGCATTCAGGGGGCGAATGATGCATGATGCA	DsIV_40	100	106	0	0	45	150	374	269	1e-52	196	scaffold_1166	97.22	36	1	0	1	36	7297	7262	1e-08	62.1
DS-P-H-3-1	A00541:14:H77GGDSXX:1:2407:6036:4492	CAATGTTCCACTTTCAAGTTATGACGCGTACGTTTTTGTGCCACCGGCTGTATTAATATTGTAAAAATTGTTAGGTAAATGGCATGGGCACTTACTTACCTAGATGCATAGACATCTTGCACAGACTAATTAGTCTATGCTAGATGTATT	DsIV_40	100	54	0	0	1	54	322	375	1e-23	100	scaffold_118	100	100	0	0	51	150	54416	54317	6e-46	185
DS-P-H-3-1	A00541:14:H77GGDSXX:1:2407:6054:4398	CAATGTTCCACTTTCAAGTTATGACGCGTACGTTTTTGTGCCACCGGCTGTATTAATATTGTAAAAATTGTTAGGTAAATGGCATGGGCACTTACTTACCTAGATGCATAGACATCTTGCACAGACTAATTAGTCTATGCTAGATGTATT	DsIV_40	100	54	0	0	1	54	322	375	1e-23	100	scaffold_118	100	100	0	0	51	150	54416	54317	6e-46	185
DS-P-H-3-1	A00541:14:H77GGDSXX:1:1132:10176:34178	TCTCAATGTTCCACTTTCAAGTTATGACGCGTACGTTTTTGTGCCACCGGCTGTAGTTCCAAAGAAACTCGTAAAATTTATGAATTTCTCATGTAGCAAATTGGAGATTTCGTTGTAAAGTTACAAAAATAAAACTTCGGAGACCTTTAA	DsIV_40	98.31	59	0	1	1	59	319	376	3e-24	102	scaffold_82	100	97	0	0	54	150	419712	419808	3e-44	180
DS-P-H-2-1	A00541:14:H77GGDSXX:1:2106:24722:10019	CGCCGAATGCAGCCGTGGAGCCGCTCCTAATAGTTCGTAAATATTTCAGCGCGGCGGGACACACATGCTGCCTCGACAAATGGAAGCTTATAAATACAGCCACTACCACAAGAACGTACGGGTCATGTCTTGAGGCGGAAGTATCGGGCC	DsIV_40	100	57	0	0	94	150	449	505	3e-25	106	scaffold_7	100	96	0	0	1	96	1095631	1095726	1e-43	178
DS-P-H-3-1	A00541:14:H77GGDSXX:1:1176:26187:11616	TCCTTCATCGTAAGAGCGATGGTATACAGCCACTACCACAAGAACGTACGGGTCATGTCTTGAGGCGGAAGTATCGGGCCAAGGAATGAGTGGTATTTTCGGATTTGCGGAAGAAAGCTGTCTCGTGCAAACTACAAGCTACATATCTTC	DsIV_40	100	127	0	0	24	150	449	575	3e-64	235	scaffold_590	100	28	0	0	1	28	76552	76525	6e-06	52.8
DS-P-H-3-1	A00541:14:H77GGDSXX:1:1176:26268:11945	TCCTTCATCGTAAGAGCGATGGTATACAGCCACTACCACAAGAACGTACGGGTCATGTCTTGAGGCGGAAGTATCGGGCCAAGGAATGAGTGGTATTTTCGGATTTGCGGAAGAAAGCTGTCTCGTGCAAACTACAAGCTACATATCTTC	DsIV_40	100	127	0	0	24	150	449	575	3e-64	235	scaffold_590	100	28	0	0	1	28	76552	76525	6e-06	52.8
DS-P-H-2-2	A00541:14:H77GGDSXX:1:1602:19126:16861	CCGGTAAAATCCGCTATTTATACAGCCACTACCACAAGAACGTACGGGTCATATCTTGAGGCGGAAGTATCGGGCCAAGGAATGAGTGGTATTTTCGGATTTGCGGAAGAAAGCTGTCTCGTGCAAACTACAAGCTACATATCTTCAGCA	DsIV_40	99.24	131	1	0	20	150	449	579	9e-65	237	scaffold_148	100	23	0	0	1	23	1839175	1839197	0.004	43.6
DS-P-H-1-1	A00545:16:HFNGHDSXX:4:2656:10031:27289	TCCGCCTCAAGACATGACCCGTACGTTCTTGTGGTAGTGGCTGTAAATATAATAGGTAAGGTAACGGGTCCATATATCGCGGTATTCAAAATGGCGTCCTTATTTCGAGTTACATTTATTTTCATGATTATTACTTATTTTAATAGGTTT	DsIV_40	100	45	0	0	1	45	494	450	1e-18	84.2	scaffold_187	97.09	103	3	0	48	150	311548	311446	1e-42	174
DS-P-H-1-2	A00544:18:H77FKDSXX:3:2406:4372:10629	GCTGAAGATATGTAGCTTGTAGTTTGCACGAGACAGCTTTCTTCCGCAAATCCGAAAATACCACTCATTCCTTGGCCCGATACTTCCGCCTCAAGATATGACCCGTACGTTCTTGTGGTAGTGGCTGTACTACTACAACTTTGCTAAGTA	DsIV_40	99.22	129	1	0	1	129	578	450	1e-63	233	scaffold_371	100	23	0	0	128	150	96568	96590	0.004	43.6
DS-P-H-2-1	A00541:14:H77GGDSXX:1:1523:30779:5666	CCTTGGCCCGATACTTCCGCCTCAAGATATGACCCGTACGTTCTTGTGGTAGTGGCTGTAAGAATAAGATCACGAGGGATTCAGCGATTGAATAAGCAGATATCTACCCCTATGTTGTGTTACTTTCATGGGTGTTTGGTGCTTGCATAC	DsIV_40	98.33	60	1	0	1	60	509	450	3e-25	106	scaffold_185	94.51	91	5	0	59	149	420163	420073	1e-32	141
DS-P-H-2-1	A00541:14:H77GGDSXX:1:1672:30300:33019	TGTAGAGGCCCTTTTGACAACATTACAGCCACTACCACAAGAACGTACGGGTCATATCTTGAGGCGGAAGTATCGGGCCAAGGAATGAGTGGTATTTTCGGATTTGCGGAAGAAAGCTGTCTCGTGCAAACTACAAGCTACATATCTTCA	DsIV_40	99.21	127	1	0	24	150	450	576	1e-62	230	scaffold_1018	100	25	0	0	1	25	722	698	0.0003	47.3
DS-P-H-2-1	A00541:14:H77GGDSXX:1:1306:3866:1924	TATTTTTACAATAGGTACTCTAACACGGAGAGACCGACGACACCTACAGCTGTAAAACTTATCGATACCCTTTTTGAGTCGGGGGTTAGTAAAAAAGTATCTAGAGTATGATTTCGCACCGAGACTTCGCGGCAACGGTCGACCGAATGT	DsIV_40	100	45	0	0	106	150	452	408	1e-18	84.2	scaffold_1033	100	105	0	0	1	105	19964	19860	1e-48	195
DS-P-H-2-1	A00541:14:H77GGDSXX:1:1306:4001:1251	TATTTTTACAATAGGTACTCTAACACGGAGAGACCGACGACACCTACAGCTGTAAAACTTATCGATACCCTTTTTGAGTCGGGGGTTAGTAAAAAAGTATCTAGAGTATGATTTCGCACCGAGACTTCGCGGCAACGGTCGACCGAATGT	DsIV_40	100	45	0	0	106	150	452	408	1e-18	84.2	scaffold_1033	100	105	0	0	1	105	19964	19860	1e-48	195
DS-P-H-2-1	A00541:14:H77GGDSXX:1:2272:8910:26757	TATTTTTACAATAGGTACTCTAACACGGAGAGACCGACGACACCTACAGCTGTAAAACTTATCGATACCCTTTTTGAGTCGGGGGTTAGTAAAAAAGTCTCTAGAGTATGATTTCGCACCGAGACTTCGCGGCAACGGTCGACCGAATGT	DsIV_40	100	45	0	0	106	150	452	408	1e-18	84.2	scaffold_1033	99.05	105	1	0	1	105	19964	19860	5e-47	189
DS-P-H-1-1	A00545:16:HFNGHDSXX:4:1553:7102:2362	AACAATCCTCGTAACGGCAGCAGCAAGTGCAGCAGTTGCAGCATGGCAGCGCGCAGTCCTTGAGGACTGGGTGCGCGGACAACAAACCACAGTGGGACAGTAATAAAAATCTATATTGTTTATTGTTTCCGAGACATTGAGTGTGTCGAT	DsIV_40	100	92	0	0	1	92	627	718	9e-45	171	scaffold_335	100	63	0	0	88	150	262480	262542	2e-25	117
DS-P-H-1-1	A00545:16:HFNGHDSXX:4:2346:26033:32205	AACAATCCTCGTAACGGCAGCAGCAAGTGCAGCAGTTGCAGCATGGCAGCGCGCAGTCCTTGAGGACTGGGTGCGCGGACAACAAACCACAGTGGGACAGTAATAAAAATCTATATTGTTTATTGTTTCCGAGACATTGAGTGTGTCGAT	DsIV_40	100	92	0	0	1	92	627	718	9e-45	171	scaffold_335	100	63	0	0	88	150	262480	262542	2e-25	117
DS-P-H-3-1	A00541:14:H77GGDSXX:1:1350:12319:11177	ATGTAGCAGGCCAACCCGCCCGCATATACCGCTGCTACGTTTTGGTTTCATTCTAGTTGAGCTGGCGGTTCAACAGACAGATATTTGTTCAAACACAGTACAGATTTAATCAGCTCATAGTTGGAAGATGTTGGGAGAGTAGCCCTCAAA	DsIV_40	100	74	0	0	1	74	809	736	9e-35	137	scaffold_549	97.4	77	0	1	76	150	31140	31064	3e-29	130
DS-P-H-2-2	A00541:14:H77GGDSXX:1:2554:2103:19100	ATTATTGCTGGCAACATGTTAGCCATTGGCTCATGTATTTTTCAAATAACGCTCTCATGACTTCGGAAGATAATGAATTTTTTTTAATAAAACATCACAATAGGTTATTAGAATTTTATGATTAAATTTATTAATTTAATAAATAAAAAG	DsIV_40	91.24	137	12	0	1	137	1889	2025	9e-50	187	scaffold_157	100	23	0	0	125	147	107800	107822	0.004	43.6
DS-P-H-1-2	A00545:16:HFNGHDSXX:4:1312:29089:29105	GAGCCATCGGCGGGTAAACCCACGTTTCAGCCTAAGATAACAACCACATGTTATATCTATTCTCAATAAATGTATGCAGCATATACAAGTTGACTTATACTTTTCTTCGGGTAACAACGAATATGCAATAAAATAAACAAGTCTTGCCCA	DsIV_40	99.24	131	1	0	1	131	2075	2205	9e-65	237	scaffold_579	100	25	0	0	126	150	112186	112162	0.0003	47.3
DS-P-H-1-1	A00545:16:HFNGHDSXX:4:1312:29089:29105	CAGGTAAAAAGATCCCTATAGAGCCTCTCCCAGGGACTATCGAAGACGACCATGGGCAAGACTTGTTTATTTTATTGCATATTCGTTGTTACCCGAAGAAAAGTATAAGTCAACTTGTATATGCTGCATACATTTATGGAGAATAGATAT	DsIV_40	98.73	79	1	0	72	150	2205	2127	7e-36	141	scaffold_579	100	77	0	0	1	77	112110	112186	4e-33	143
DS-P-H-1-1	A00545:16:HFNGHDSXX:4:2634:25464:8609	CAGGTAAAAAGATCCCTATAGAGCCTCTCCCAGGGACTATCGAAGACGACCATGGGCAAGACTTGTTTATTTTATTGCATATTCGTTGTTACCCGAAGAAAAGTATAAGTCAACTTGTATATGCTGCATACATTTATTGAGAATAGATAT	DsIV_40	100	79	0	0	72	150	2205	2127	1e-37	147	scaffold_579	100	77	0	0	1	77	112110	112186	4e-33	143
DS-P-H-1-2	A00545:16:HFNGHDSXX:4:2657:2428:27085	GGCCCGCCCCCTATTACATTGGGACTAACATAACACTCTGGCGAAAAGTGGGTGCAGCAATGCACCTCTGCCTACCCCGCAAGGGAGTACATTAGTACAAGGCGTGAGTGCGTGTTTTGTTGTTTTTTTTTTTTTTTTTGTTATTATACA	DsIV_40	90.24	41	2	2	111	150	3388	3427	3e-09	52.8	scaffold_63	100	115	0	0	1	115	80553	80667	3e-54	213
DS-P-H-3-1	A00541:14:H77GGDSXX:1:1157:4453:21136	CGTCCGGTATCACACGCGGCGGGTCCAATCATCACTTGATATTAGCACATGAATAATTCATGAGTGTATAATAAAAAAAAAAAAAAACAAACATAAAAAAACGTATTTAATGGCGTTATTAATACGATAAAAAAAAATGTTGTGATGTAC	DsIV_40	94.32	88	4	1	64	150	3428	3341	1e-33	134	scaffold_447	98.44	64	0	1	2	64	109054	108991	1e-23	111
DS-P-H-2-1	A00541:14:H77GGDSXX:1:1368:19316:36072	GCTTACCTCAGACAGACCTACACACGTTAAACTGAAACACCCTTATTTATCCGTATATTAATAATATTAATAACTTACTGCGTTCGGTGCAGCTTCGGCATTCAGCGACTGACAAGTGTATAATAAGAAAAAAAAAAAAAAAACACAGAT	DsIV_40	94.29	35	1	1	112	145	3432	3398	3e-09	52.8	scaffold_460	97.6	125	3	0	4	128	117695	117819	7e-55	215
DS-P-H-2-1	A00541:14:H77GGDSXX:1:1368:19587:36072	GCTTACCTCAGACAGACCTACACACGTTAAACTGAAACACCCTTATTTATCCGTATATTAATAATATTAATAACTTACTGCGTTCGGTGCAGCTTCGGCATTCAGCGACTGACAAGTGTATAATAAGAAAAAAAAAAAAAAAACACAGAT	DsIV_40	94.29	35	1	1	112	145	3432	3398	3e-09	52.8	scaffold_460	97.6	125	3	0	4	128	117695	117819	7e-55	215
DS-P-H-2-1	A00541:14:H77GGDSXX:1:1478:12590:31125	TACCTCAGACAGACCTACACACGTTAAACTGAAACACCCTTATTTATCCGTATATTAATAATATTAATAACTTACTGCGTTCGGTGCAGCTTCGGCATTCAGCGACTGACAAGTGTATAATAAGAAAAAAAAAAAAAAAAACACACGCAC	DsIV_40	94.29	35	2	0	109	143	3432	3398	9e-10	54.7	scaffold_460	97.6	125	3	0	1	125	117695	117819	7e-55	215
DS-P-H-2-1	A00541:14:H77GGDSXX:1:2252:31168:10410	TACCTCAGACAGACCTACACACGTTAAACTGAAACACCCTTATTTATCCGTATATTAATAATATTAATAACTTACTGCGTTCGGTGCAGCTTCGGCATTCAGCGACTGACAAGTGTATAATAAGAAAAAAAAAAAAAAAACACACCCACT	DsIV_40	94.29	35	1	1	109	142	3432	3398	3e-09	52.8	scaffold_460	97.6	125	3	0	1	125	117695	117819	7e-55	215
DS-P-H-2-2	A00541:14:H77GGDSXX:1:2342:3848:13510	TACATCCAGCTCTGTATGATCTTAAATGTTTAACTCCTTTTTCAGATAACATCTTATACTTCTCAAGCATCAGGGTCTATTCCACTACGTTTTTATGCAAAAAATAATGAAGATAAGCCGAGCAGGTTAATGGTATTTCTCGGGGGCACC	DsIV_41	100	67	0	0	84	150	72	6	7e-31	124	scaffold_100	91.86	86	4	2	1	85	436783	436866	2e-25	117
DS-P-H-2-1	A00541:14:H77GGDSXX:1:2166:31937:36667	TACGCCGACGGGACTTCATATATCAGTCCACACGGCCCTCGAACTTTAATCGCCGTCAGCACGGGCCGTGAGGAAAAATACGTGAGAAGAACGTAAATCGTGAACAACCCCAAGGTCGCTGATCTGATTAACCCTATTTATTATATTTTC	DsIV_41	100	102	0	0	1	102	412	311	2e-50	189	scaffold_810	94.34	53	3	0	98	150	34469	34417	8e-15	82.4
DS-P-H-3-2	A00541:14:H77GGDSXX:1:1567:6361:13980	TATGGAGTCCCGTCGGCGCATCGAGACATAATGTGGTGTCGAAACATTTCAATCATTAGGATATTTATACAGAAATACAATACAATACTCTTTATTTTCACCTTTAAGGGAATTATACAAAAAACAACAATAACTAAACAACTTATAAAA	DsIV_41	95.65	69	3	0	1	69	393	461	5e-27	111	scaffold_112	95.56	90	3	1	62	150	598684	598773	4e-33	143
DS-P-H-3-1	A00541:14:H77GGDSXX:1:1341:13648:11256	GACCGCTAGGTGGCGGCTCTCGCGCTCCATACTACAAATAGATAAAATAATAGGTTTTACATCTCTCAGCACGACCCTCATAGTGGTCTCTAGCGCCAGCAGCCAGGCCTCCTAAAGCACGTGTGAAATACCGGTCGCGTTAAATTTGTC	DsIV_41	100	38	0	0	113	150	523	486	9e-15	71.3	scaffold_109	98.21	112	2	0	1	112	381391	381502	3e-49	196
DS-P-H-3-1	A00541:14:H77GGDSXX:1:2577:3097:3411	GACCGCTAGGTGGCGGCTCTCGCGCTCCATACTACAAATAGATAAAATAATAGGTTTTAAATCTCTCAGCACGACCCTCATAGTGGTCTCTATCGCCAGCAGCCAGGCCTCCTAAAGCACGTGTGAAATACCGGTCGCGTTAAATTTGTC	DsIV_41	100	38	0	0	113	150	523	486	9e-15	71.3	scaffold_109	96.43	112	4	0	1	112	381391	381502	6e-46	185
DS-P-H-3-1	A00541:14:H77GGDSXX:1:2577:3477:2848	GACCGCTAGGTGGCGGCTCTCGCGCTCCATACTACAAATAGATAAAATAATAGGTTTTACATCTCTCAGCACGACCCTCATAGTGGTCTCTAGCGCCAGCAGCCAGGCCTCCTAAAGCACGTGTGAAATACCGGTCGCGTTAAATTTGTC	DsIV_41	100	38	0	0	113	150	523	486	9e-15	71.3	scaffold_109	98.21	112	2	0	1	112	381391	381502	3e-49	196
DS-P-H-3-1	A00541:14:H77GGDSXX:1:2577:4481:2675	GACCGCTAGGTGGCGGCTCTCGCGCTCCATACTACAAATAGATAAAATAATAGGTTTTACATCTCTCAGCACGACCCTCATAGTGGTCTCTAGCGCCAGCAGCCAGGCCTCCTAAAGCACGTGTGAAATACCGGTCGCGTTAAATTTGTC	DsIV_41	100	38	0	0	113	150	523	486	9e-15	71.3	scaffold_109	98.21	112	2	0	1	112	381391	381502	3e-49	196
DS-P-H-1-2	A00544:18:H77FKDSXX:3:2221:3043:11459	GCCCGTTGCAGCAGAATAGGCACGCGCCATGCGCCGTAAGGTCTTTATGCGCTTGTGACAATCGCAGTTACGTGGTACTTTGTAAACATTACAAATATATAGAGAGAATAGCACATCGCAAAATAATCCCAACTTTTGATCTTAAAGGTA	DsIV_41	100	78	0	0	1	78	890	967	5e-37	145	scaffold_127	98.7	77	1	0	74	150	478884	478960	2e-31	137
DS-P-H-3-2	A00541:14:H77GGDSXX:1:1378:2989:36417	AGAGATGATAACTTCAAGCGCCCGTTGCAGCAGAATAGGCACGCGCCATGCGCCGTAAGGTCTTTATGCGCTTGTGACAATCGCAGTTACGTGTATCGAACTTATTTGTAAACAAGACAGGATGCGACCTTTTTATCTCGTTCAACTTAT	DsIV_41	94.69	113	3	3	1	112	871	981	2e-45	172	scaffold_554	98.36	61	1	0	90	150	127184	127244	1e-22	108
DS-P-H-1-1	A00545:16:HFNGHDSXX:4:1573:24397:17033	AACGAGCATCCAAACTCAGTGTTGCAATCACACCTTCACTCGCTCCCAGGACCCTAGCGCGTCTTGCAGTTGTGTTGTCCCGTGGTTGTCCCACACTCAACTCAATTGAGTATCAACAGTTATGAAACATTTCTACTAGTATCAACACTA	DsIV_41	100	73	0	0	1	73	1079	1007	3e-34	135	scaffold_62	96.81	94	1	2	59	150	895506	895599	5e-37	156
DS-P-H-1-2	A00545:16:HFNGHDSXX:4:2439:31123:7482	ATACTCAGATATGAACATGGTAACGCTGGCTTCTGTATCGTGCAGCAGCAAATTGTTGGGTCTAAGCGTGTGGTGCAGCTGCGCTGTGCTTTTTGGCACTTATTATTGATAGTTTAGCTGCGCCCGTGACTAAGCAATGGTCCAGCCACC	DsIV_41	98.95	95	1	0	4	98	1178	1084	9e-45	171	scaffold_595	100	59	0	0	92	150	36759	36701	4e-23	110
DS-P-H-3-1	A00541:14:H77GGDSXX:1:2642:27208:29857	AAGAAAAAAACCCATAATGGATTCCTACGGAAAGTTTCCTCCCTGTTCAATCTTGACACGGTAAGCAAACACTCATTCAAATATCTGGGTGCAGCAGCAAATTGTTGGGTCTAAGCGTGTGGTGCAGCTGCGCTGTGCTTCTTGGCATTG	DsIV_41	100	62	0	0	89	150	1142	1081	4e-28	115	scaffold_340	98.88	89	1	0	1	89	535875	535787	4e-38	159
DS-P-H-1-2	A00545:16:HFNGHDSXX:4:2171:8269:28369	CTGACGGACATTTGGACGCAATGATTTATATTCCAGCGTGCAACGTAAATCATGACGACTCTCGGGATAACATTACATATATATGATACAAAAAAAACTAGGTAGGTACTTAAACGAAAATCAGATCAGCCAATTCGGAGCTACGCTACC	DsIV_41	100	64	0	0	1	64	1423	1360	3e-29	119	scaffold_371	94.62	93	1	1	58	150	184459	184371	1e-32	141
DS-P-H-3-1	A00541:14:H77GGDSXX:1:2473:11650:21449	CGATGCTTCAGGGCGCAAAGACGCATTGTGCGATGCGGTGTCTAGCACTGAGTGCGTTCCATCACACGTGCTCTGACGGACATTTGGACGCAATGATTTATATTCCAGTACAAAAACTTAATCTAGCACATAAATGTACCTACAAATGGC	DsIV_41	100	108	0	0	1	108	1495	1388	1e-53	200	scaffold_33	94.87	39	2	0	112	150	1339464	1339426	1e-08	62.1
DS-P-H-1-2	A00545:16:HFNGHDSXX:4:2254:25834:32487	ACTTTTTACAATGACTTTATTACTTCCAAGAAAAATGCTGGTTCTCCATATCAATGATTTATATTCCAGCGTGCAACGTAAATCATGACGACTCTCGCTACATAATTGTTTATTTTGTTTCCAGTGAAAAGATAATAAAATCAAAGATGT	DsIV_41	100	99	0	0	52	150	1405	1307	1e-48	183	scaffold_218	93.33	60	4	0	1	60	103721	103662	5e-17	89.8
DS-P-H-3-2	A00541:14:H77GGDSXX:1:2347:30481:9565	GACGGTTTAACGATGGCGAATCATGAACTGTTCAGCATGATTATCGTCATCATGGAATGAAACTCAACGGGTAAGTCGTCAGCCTTATCTCCTGCGCTCAACGTTTGTAAGCAGGCCAGTGAAAACAAAAAATGTTGAAGTAACTCGGGT	DsIV_41	100	109	0	0	1	109	1809	1701	3e-54	202	scaffold_180	100	41	0	0	110	150	242492	242532	4e-13	76.8
DS-P-H-1-1	A00545:16:HFNGHDSXX:4:2554:2031:18192	CCGCTACTGTAGAGCCTGGACGACTGATATGGGATGGTGAAGCCAACACCTTAGATCAAAGTTTTTGTAACTGCTACAAACGTTGAGCGCAGGAGATAAGGCTGACGACTGATGTTCCACGTCCACAAATCAATAAGTAACTCCAAAACA	DsIV_41	95.65	115	0	1	1	110	1622	1736	1e-47	180	scaffold_434	98.04	51	1	0	100	150	412499	412449	5e-17	89.8
DS-P-H-1-1	A00544:18:H77FKDSXX:3:1415:9146:11475	GGTTTTACATAAATTTTATAACTCTCTTTGATGAATACGTTAACGGGTAGCACACAGTAGGATGTTTGCCGTCTTCTACATGAAGGTTCTAATTATTAGGTTTCTACTAATGTATGTAACTATTTAGAATATCGCTGCTGTAATACTTCA	DsIV_41	100	50	0	0	1	50	2006	1957	2e-21	93.5	scaffold_37	94.85	97	2	1	51	147	1205406	1205313	8e-35	148
DS-P-H-1-1	A00544:18:H77FKDSXX:3:1415:9164:11475	GGTTTTACATAAATTTTATAACTCTCTTTGATGAATACGTTAACGGGTAGCACACAGTAGGATGTTTGCCGTCTTCTACATGAAGGTTCTAATTATTAGGTTTCTACTAATGTATGTAACTATTTAGAATATCGCTGCTGTAATACTTCA	DsIV_41	100	50	0	0	1	50	2006	1957	2e-21	93.5	scaffold_37	94.85	97	2	1	51	147	1205406	1205313	8e-35	148
DS-P-H-1-1	A00545:16:HFNGHDSXX:4:1271:10339:18897	GGTTTTACATAAATTTTATAACTCTCTTTGATGAATACGTTAACGGGTAGCACACAGTAGGATGTTTGCCGTCTTCTACATGAAGGTTCTAATTATTAGGTTTCTACTAATGTATGTAACTATTTAGAATATCGCTGCTGTAATACTTCA	DsIV_41	100	50	0	0	1	50	2006	1957	2e-21	93.5	scaffold_37	94.85	97	2	1	51	147	1205406	1205313	8e-35	148
DS-P-H-3-2	A00541:14:H77GGDSXX:1:2443:4020:4789	CACTCGGTAGGTGAGGATACAGACAGCTGGTTACCAGCGCTGATCGGTCAGTTACATACGGTTTCCGAAACCGAATAATTTTAATCTTGGTTTTACATAAATTTTATAACTCTCTTTGATGAATACGTTATCGGGTAGTTTGGATATTTC	DsIV_41	98.8	83	1	0	68	150	2027	1945	4e-38	148	scaffold_250	96.34	82	2	1	1	81	146134	146215	2e-30	134
DS-P-H-3-1	A00541:14:H77GGDSXX:1:2251:15076:6120	GATAGCAATGAACTACAAGCGGTAGAAACTGACCAAGTTCTAACAAGGTTCACAAGTGGAGCGAGCTAGATATTCGAGACTGTTGGCTCCACTGTTATGTTTTGCATTGGTCGGGTATTTCTTCCTAAGAAATTTTGCTTTTTGTAAGTT	DsIV_41	97.92	96	1	1	1	96	2450	2356	4e-43	165	scaffold_435	100	59	0	0	92	150	65014	65072	4e-23	110
DS-P-H-3-1	A00541:14:H77GGDSXX:1:2436:27398:30373	GATAGCAATGAACTACAAGCGGTAGAAACTGACCAAGTTCTAACAAGGTTCACAAGTGGAGCGAGCTAGATATTCGAGACTGTTGGCTCCACTGTTATGTTTTGCATTGGTCGGGTATTTCTTCCTAAGAAATTTTGCTTTTTGTAAGTT	DsIV_41	97.92	96	1	1	1	96	2450	2356	4e-43	165	scaffold_435	100	59	0	0	92	150	65014	65072	4e-23	110
[truncated: 125 more rows]
